# Supplementary material for: Integrated Analysis of lncRNA and circRNA Mediated ceRNA Regulatory Networks in Skin Reveals Innate Immunity Differences Between Wild-Type and Yellow Mutant Rainbow Trout (Oncorhynchus mykiss)
Source: Front Immunol. 2022 May 17;13:802731. doi: 10.3389/fimmu.2022.802731 (PMC9152293; doi:10.3389/fimmu.2022.802731)
Supplement: Supplementary file 2 [file Table_1.xlsx]

## Sheet: Table S1
Table S1 Primers for qRT-PCR verification used in this study.
Transcript_ID	Gene name	Forward primer sequences (5’ to 3’)	Reverse primer sequences (5’ to 3’)
XM_021578585.1	ifih1	CAGTGGAGATGACGATGGGATT	AACTTGGCGTTCTTGTGCTTCT
XM_021600499.1	irf3	GCGAGATGCGAAAGACCCA	AGAAGACCCCTTTGGACGCT
XM_021624831.1	dhx58	ACAACGACGCCCTGCTCAT	GAGTCCAAGCAGGAAGAAGTCG
XM_021626045.1	trim25	CGGTGACTATGCCTTGTGGA	CTTCTTCAGTTTCGCCACCAT
XM_021591692.1	nlrc3	CCAAGCAAGGAAACCCAACC	TTCCCAATGCCAGCGACAC
XM_021612439.1	hsp90a.1	ACCGTCATCACCAAGCACAA	GTCACGCTCCTTCTCCACAA
XM_021572003.1	tap2	GGGTCCAAGTTTGTGGCTATT	TTGCTGTCAGGGAAGGTTGTC
XM_021559784.1	tap1	AAGCCCACCAAGGAACCAC	AAGGGAGGAGATGACGACAAGA
XM_021562202.1	cd209	GCAGCCACCTTACCATCCT	TCCACCCATCTCCAATCCC
XM_021579196.1	stat1	GTTCTCCTCCATAACCAAGCG	GATGAGCCCATTAGGGTTTCC
XM_021562832.1	cd38	CTATTGCCACTCCTTTCAGCC	AGGACAACACTCAGGCTCTTCA
XM_021577854.1	nampt	GTGGTGACTCCGCAGAAGAT	TCGGGAACAGCCTTGATTT
XM_021584181.1	gstp1	AAAGACCTTCCTAACCACCTCG	TGAGCAGCACTTCAAACAGACC
XM_021577210.1	atp6v1e1	AGGTGCTTCAGGCGGCTAT	ATCTTCCCATCAGCGTTGTAG
	oni-mir-124a-2-p5_1ss13GA	CGTGTTCACGGCAGACCTTGAT	CAGTGCAGGGTCCGAGGTAT
	bta-miR-11987_L-1R-1_1ss8TA	GAGGAAACTCTGGTGGAGG	CAGTGCAGGGTCCGAGGTAT
	MSTRG.15331.1	GCAGCACATCAATGAGCAACA	AAGGGCGTCTGTCTCGTTTC
	MSTRG.14227.1	TTGTGACGACCCTCCTACTCTG	TGCCAAAGCAAGCAAGACG
	circRNA241	GGTATGGACCACTTGGAGAATG	ACACTCCTTGATGATCTGCGTC
	circRNA1284	TGCCTATGTGCTCTTCCTGG	TGGCTGACAGAATGGAGGTG
