# Supplementary material for: Integrated Analysis of lncRNA and circRNA Mediated ceRNA Regulatory Networks in Skin Reveals Innate Immunity Differences Between Wild-Type and Yellow Mutant Rainbow Trout (Oncorhynchus mykiss)
Source: Front Immunol. 2022 May 17;13:802731. doi: 10.3389/fimmu.2022.802731 (PMC9152293; doi:10.3389/fimmu.2022.802731)
Supplement: Supplementary file 3 [file Table_2.xlsx]

## Sheet: Table S2
Table S2 Statistical summary of mRNA sequencing data.
Sample name	YR_S1	YR_S2	YR_S3	WR_S1	WR_S2	WR_S3
Raw reads	96176670	101147848	98547208	98484820	93095816	95559568
Clean reads	92351330	97925206	91780672	94554260	89168232	92196632
Clean bases	13.85G	14.69G	13.77G	14.18G	13.38G	13.83G
Q20 (%)	99.35	99.81	99.48	99.47	99.86	99.52
Q30 (%)	93.53	96.21	95.06	94.62	97.62	94.42
GC content (%)	48	47	47	49	48.5	51
Total mapped	76,301,835 (82.62%)	84,421,736 (86.21%)	77,916,775 (84.89%)	79,135,066 (83.69%)	76,733,745 (86.06%)	79,051,414 (85.74%)
Multiple mapped	26,628,332 (28.83%)	28,049,983 (28.64%)	24,419,106 (26.61%)	27,011,860 (28.57%)	26,389,830 (29.60%)	28,714,895 (31.15%)
Uniquely mapped	49,673,503 (53.79%)	56,371,753 (57.57%)	53,497,669 (58.29%)	52,123,206 (55.13%)	50,343,915 (56.46%)	50,336,519 (54.60%)
