# Supplementary material for: Integrated Analysis of lncRNA and circRNA Mediated ceRNA Regulatory Networks in Skin Reveals Innate Immunity Differences Between Wild-Type and Yellow Mutant Rainbow Trout (Oncorhynchus mykiss)
Source: Front Immunol. 2022 May 17;13:802731. doi: 10.3389/fimmu.2022.802731 (PMC9152293; doi:10.3389/fimmu.2022.802731)
Supplement: Supplementary file 4 [file Table_3.xlsx]

## Sheet: Table S3
Table S3 Summary statistics of miRNA sequencing data.
Sample name	YR_S1	YR_S2	YR_S3	WR_S1	WR_S2	WR_S3
Raw reads	10658655	13121621	13153204	17607440	13781406	13730808
Clean reads	8885804	11312313	11729839	13949027	12191456	12167349
rRNA	129,899 (1.22%)	236,304 (1.80%)	247,569 (1.88%)	386,819 (2.20%)	363,902 (2.64%)	402,115 (2.93%)
tRNA	140,851 (1.32%)	136,386 (1.04%)	116,642 (0.89%)	213,012 (1.21%)	120,654 (0.88%)	100,818 (0.73%)
SnoRNA	15,095 (0.14%)	17,512 (0.13%)	18,572 (0.14%)	18,463 (0.10%)	13,789 (0.10%)	15,979 (0.12%)
snRNA	38,547 (0.36%)	30,681 (0.23%)	41,107 (0.31%)	45,043 (0.26%)	36,172 (0.26%)	45,461 (0.33%)
Others	33,981 (0.32%)	39,115(0.30%)	40,643 (0.31%)	48,936 (0.28%)	52,134 (0.38%)	53,668 (0.39%)
