# Supplementary material for: Integrated Analysis of lncRNA and circRNA Mediated ceRNA Regulatory Networks in Skin Reveals Innate Immunity Differences Between Wild-Type and Yellow Mutant Rainbow Trout (Oncorhynchus mykiss)
Source: Front Immunol. 2022 May 17;13:802731. doi: 10.3389/fimmu.2022.802731 (PMC9152293; doi:10.3389/fimmu.2022.802731)
Supplement: Supplementary file 5 [file Table_4.xlsx]

## Sheet: DEmRNAs
Table S4 Differentially expressed mRNAs between WR_S and YR_S groups.
Gene name	Transcript_ID	Description	FPKM.YR_S1	FPKM.YR_S2	FPKM.YR_S3	FPKM.WR_S1	FPKM.WR_S2	FPKM.WR_S3	log2(fc)	qvalue
sh3bgrl3	XM_021572255.1	PREDICTED: SH3 domain-binding glutamic acid-rich-like protein 3 [Salmo salar]	0.660176	0.537199	0.647671	8.52968	6.86906	8.57818	-3.69992	1.85374e-34
-	XM_021571998.1	MHC class I alpha chain precursor [Oncorhynchus mykiss]	0.0491762	0.0654435	0.328994	33.5031	24.6608	24.0811	-7.53448	2.44099e-21
col8a2	XM_021624859.1	PREDICTED: complement C1q-like protein 2 [Salmo salar]	1.34013	0.382154	0.632496	66.9714	30.9014	21.1065	-5.65897	4.88655e-20
-	XM_021608919.1	unnamed protein product [Oncorhynchus mykiss]	10.1926	14.4988	13.4508	0.408325	0.278399	0.074942	5.64609	5.25645e-20
prkar2a,prkar2b	XM_021570324.1;XM_021570325.1	PREDICTED: cAMP-dependent protein kinase type II-alpha regulatory subunit-like isoform X1 [Salmo salar]	4.45181	4.2618	3.84978	0.902507	1.03479	0.931829	2.13054	2.89177e-16
-	XM_021565549.1	PREDICTED: uncharacterized protein LOC106579407 isoform X3 [Salmo salar]	0.937971	1.48331	1.68344	0	0	0	inf	3.71361e-15
sgms1	XM_021575745.1	PREDICTED: phosphatidylcholine:ceramide cholinephosphotransferase 1-like [Salmo salar]	2.75325	2.4628	2.38671	0.346115	0.518782	0.295385	2.71205	6.76914e-15
f5	XM_021578882.1	PREDICTED: coagulation factor V-like isoform X1 [Salmo salar]	0.859504	0.583245	0.907422	13.22	8.83446	4.92861	-3.52122	1.43145e-13
cyp1a1	XM_021607648.1	cytochrome P450 1A2 [Oncorhynchus mykiss]	0.676317	0.711912	0.414657	5.28133	4.43633	2.68169	-2.78188	3.2316e-12
acan	NM_001160495.1	C type lectin receptor B [Oncorhynchus mykiss]	0.48412	0.508686	0.615284	17.7017	4.96492	35.7781	-5.18365	1.52819e-11
-	XR_002475814.1		0.248961	0.176105	0.0905678	15.3522	21.6054	1.16135	-6.20801	2.0551e-11
-	XM_021615163.1;XM_021615162.1	PREDICTED: U2 small nuclear ribonucleoprotein A'-like isoform X3 [Salmo salar];unnamed protein product [Oncorhynchus mykiss]	5.58886	5.70234	5.26726	1.59246	1.60189	1.53107	1.80905	3.83788e-11
pdc	XM_021613028.1	unnamed protein product [Oncorhynchus mykiss]	3.27358	3.95616	2.41601	0.086649	0.025065	0	6.43201	3.83788e-11
-	NM_001124601.1	differentially regulated trout protein 1 precursor [Oncorhynchus mykiss]	1.3992	0.432052	0.743201	75.1315	7.27954	55.2204	-5.7404	5.4628e-11
hp	XM_021586022.1;XM_021586024.1;XM_021586023.1	unnamed protein product [Oncorhynchus mykiss]	0	0	0	0.0290261	0.0147881	14.3661	-inf	1.49682e-10
fabp7	XM_021611909.1	Fatty acid-binding protein, brain [Salmo salar]	21.0023	17.4155	9.13257	2.02833	1.18388	1.86953	3.22606	1.70165e-10
c7	NM_001124618.1	unnamed protein product [Oncorhynchus mykiss]	2.62299	1.40699	1.90549	25.2111	9.92127	20.1262	-3.21876	2.42041e-10
cdo1	XM_021605242.1	unnamed protein product [Oncorhynchus mykiss]	0.459155	0.254641	0.30528	50.5795	9.13088	3.53721	-5.95568	2.68473e-10
hsp70	XM_021557703.1	heat shock protein 70b [Oncorhynchus mykiss]	0.434718	0.571286	0.362874	4.00488	11.3684	3.61302	-3.79389	2.83282e-10
-	NM_001124247.1	apolipoprotein A-I-1 precursor [Oncorhynchus mykiss]	0	0	0	0	0	69.7499	-inf	4.91116e-10
dnase1l3	XM_021610728.1;XM_021610730.1;XM_021610727.1;XM_021610729.1	PREDICTED: deoxyribonuclease-1-like isoform X1 [Salmo salar]	9.01328	8.34698	8.65675	2.86294	2.30845	2.18541	1.82231	9.76471e-10
-	XR_002473414.1	PREDICTED: uncharacterized protein LOC106098628 [Oreochromis niloticus]	1.11585	1.02429	0.849483	0.163411	0.110387	0.068464	3.12679	1.10673e-09
zdhhc23	XM_021591397.1;XM_021591398.1;XM_021591396.1;XM_021591399.1	unnamed protein product [Oncorhynchus mykiss]	0.668556	0.378107	0.763367	0	0	0	inf	1.10673e-09
-	NM_001161448.1	apolipoprotein A-II precursor [Oncorhynchus mykiss]	0	0	0	0	0	63.9273	-inf	1.10673e-09
-	XM_021605349.1;XM_021605348.1	PREDICTED: uncharacterized protein LOC106585782 isoform X1 [Salmo salar]	8.61537	11.3789	9.36956	1.89958	2.29042	2.32444	2.17233	1.10673e-09
alb1	XM_021614666.1	serum albumin 1 precursor [Salmo salar]	0	0	0	0	0	32.7967	-inf	1.77231e-09
-	XR_002473651.1	PREDICTED: complement factor H-like, partial [Salmo salar]	0	0	0	0	0	3.92045	-inf	2.13291e-09
f9	XM_021618848.1	unnamed protein product [Oncorhynchus mykiss]	0	0	0	0	0	0.654461	-inf	2.41889e-09
-	XM_021611920.1	unnamed protein product [Oncorhynchus mykiss]	0	0	0	0	0	0.955512	-inf	2.62664e-09
-	XM_021617651.1	PREDICTED: L-asparaginase-like [Salmo salar]	1.90513	1.53064	0.941219	0.072779	0.076583	0.146791	3.88553	2.75377e-09
c6	NM_001124621.1;XM_021590211.1;XM_021590212.1	complement component C6 precursor [Oncorhynchus mykiss]	8.31775	10.7019	9.73617	29.7055	34.8752	29.5895	-1.71142	3.51876e-09
luzp1	XM_021574764.1	PREDICTED: leucine zipper protein 1-like [Salmo salar]	1.08508	1.03012	0.848314	4.60446	7.53761	3.13111	-2.36562	3.51876e-09
zp4	NM_001124600.1	zona pellucida glycoprotein 2.3 precursor [Oncorhynchus mykiss]	0	0	0	0	0	0.883431	-inf	4.24841e-09
zgc:162255	XM_021568738.1;XM_021568735.1;XM_021568737.1;XM_021568734.1;XM_021568736.1	unnamed protein product [Oncorhynchus mykiss]	1.44277	1.12503	1.20551	4.24444	4.21721	3.01615	-1.60495	4.48629e-09
-	XR_002473034.1	PREDICTED: uncharacterized protein LOC106573271 [Salmo salar]	3.60389	3.28349	2.32589	0.718518	0.55564	0.634171	2.2714	5.0018e-09
cbln1	XM_021577812.1	unnamed protein product [Oncorhynchus mykiss]	0	0	0	0	0	0.941636	-inf	5.32575e-09
-	XR_002475288.1		0	0	0	0	0	2.78447	-inf	5.57497e-09
-	XR_002474801.1		0.634249	0.491394	0.509136	0	0	0	inf	5.73324e-09
-	XM_021614528.1	PREDICTED: fibrinogen alpha chain-like [Salmo salar]	0	0	0	0	0	13.9825	-inf	5.92767e-09
comtd1	XM_021613824.1	PREDICTED: catechol O-methyltransferase domain-containing protein 1-like [Salmo salar]	0	0	0	0	0	11.8581	-inf	6.27698e-09
ucp2	XM_021575061.1	PREDICTED: mitochondrial uncoupling protein 2-like [Salmo salar]	0	0	0	0	0	0.625632	-inf	7.34602e-09
psap	XM_021576635.1	PREDICTED: prosaposin-like isoform X1 [Salmo salar]	15.6577	15.4786	13.6716	36.0355	34.7506	30.679	-1.17916	8.41679e-09
-	NM_001124397.1	alpha-1-antiproteinase-like protein precursor [Oncorhynchus mykiss]	0	0	0	0	0	12.1462	-inf	9.20946e-09
fabp4	XM_021584874.1	unnamed protein product [Oncorhynchus mykiss]	11.878	12.6717	5.0847	1.17371	1.47845	1.26582	2.91909	9.62254e-09
-	XM_021609028.1	unnamed protein product [Oncorhynchus mykiss]	1.05217	1.0144	0.870837	0.183583	0.138476	0.069023	2.909	9.78795e-09
cfh	XM_021589950.1;XM_021589951.1;XR_002471390.1;XM_021589952.1	PREDICTED: coagulation factor XIII B chain-like isoform X1 [Salmo salar]	0	0	0	0	0	7.43664	-inf	1.02534e-08
endouc	XR_002474616.1;XM_021614175.1	PREDICTED: poly(U)-specific endoribonuclease-C-like isoform X1 [Salmo salar]	32.8604	19.8594	19.4748	1.68042	4.539	1.69987	3.18845	1.18034e-08
saa3	XM_021607573.1	unnamed protein product [Oncorhynchus mykiss]	34.9668	50.9866	90.3846	3562.56	2964.86	272.362	-5.26907	1.20135e-08
rpp30	XM_021575773.1;XM_021575775.1;XM_021575774.1	unnamed protein product [Oncorhynchus mykiss]	5.16082	6.37485	5.71023	1.63039	1.6145	1.36243	1.90425	1.26953e-08
-	XM_021611514.1	unnamed protein product [Oncorhynchus mykiss]	0	0	0	0	0	0.358468	-inf	1.31129e-08
-	XR_002475779.1	PREDICTED: nuclear GTPase SLIP-GC-like isoform X1 [Salmo salar]	0	0	0	5.32546	0.317493	1.91028	-inf	1.36515e-08
aldh1a2	XM_021607382.1	PREDICTED: retinal dehydrogenase 2-like [Salmo salar]	3.18249	3.83638	2.28935	12.5837	10.6634	15.3223	-2.05088	1.54522e-08
tdo2a	XM_021584114.1	PREDICTED: tryptophan 2,3-dioxygenase A-like [Salmo salar]	0	0	0	0	0	5.78049	-inf	1.59684e-08
-	NM_001124260.1;XM_021617243.1	apolipoprotein CII precursor [Oncorhynchus mykiss]	0	0	0	0	0	21.698	-inf	1.59684e-08
fga	XM_021622205.1	PREDICTED: fibrinogen alpha chain-like [Salmo salar]	0	0	0	0	0	0.778266	-inf	2.02837e-08
-	XM_021606688.1	PREDICTED: uncharacterized protein LOC106585521 isoform X1 [Salmo salar]	1.15811	1.3131	0.793441	0.044589	0.028717	0	5.47685	2.27461e-08
-	XM_021611529.1	unnamed protein product [Oncorhynchus mykiss]	0	0	0	0	0	0.608802	-inf	2.47017e-08
-	XM_021585052.1	unnamed protein product [Oncorhynchus mykiss]	4.4928	2.81795	1.88515	0.601295	0.472244	0.360256	2.68115	2.50705e-08
c3	XM_021561545.1	PREDICTED: complement C3 [Salmo salar]	0.038311	0.024997	0.016235	0.329465	0.451401	8.90364	-6.9278	3.12677e-08
npy	NM_001124266.1	PREDICTED: pro-neuropeptide Y [Salmo salar]	10.2692	7.63306	13.5684	0.947473	0.677659	1.49485	3.3344	3.12677e-08
-	XM_021568276.1;XM_021568275.1	PREDICTED: uncharacterized protein LOC106611396 [Salmo salar]	0	0	0	0	0	6.34398	-inf	3.22949e-08
psmd1	XM_021614254.1;XM_021614129.1;XM_021614202.1	PREDICTED: 26S proteasome non-ATPase regulatory subunit 1 isoform X3 [Salmo salar];PREDICTED: 26S proteasome non-ATPase regulatory subunit 1 isoform X1 [Salmo salar];PREDICTED: 26S proteasome non-ATPase regulatory subunit 1 isoform X2 [Salmo salar]	13.6185	12.53	10.807	27.9245	27.4537	23.7515	-1.09843	3.39853e-08
fga	XM_021622207.1	PREDICTED: fibrinogen alpha chain-like [Salmo salar]	0	0	0	0	0	23.579	-inf	3.48119e-08
-	XM_021572915.1	PREDICTED: alpha-taxilin-like [Salmo salar]	2.43686	1.68132	2.2514	8.89673	10.9852	6.55122	-2.05308	3.89133e-08
gimap7	XM_021617344.1	PREDICTED: GTPase IMAP family member 7-like [Salmo salar]	0	0	0	2.73373	0	0.00825051	-inf	3.9876e-08
apob	XM_021611526.1	PREDICTED: apolipoprotein B-100 isoform X4 [Salmo salar]	0	0	0	0	0	0.761715	-inf	4.20127e-08
-,apcs	NM_001124721.1;XM_021580070.1	pentraxin precursor [Oncorhynchus mykiss]	0	0	0	0	0	0.808131	-inf	4.20939e-08
vtg1	XM_021598447.1	RecName: Full=Vitellogenin; Short=VTG; Contains: RecName: Full=Lipovitellin I; Short=LVI; Contains: RecName: Full=Phosvitin; Short=PV; Contains: RecName: Full=Lipovitellin II; Short=LVII; Flags: Precursor	0	0	0	0	0	0.140452	-inf	4.4178e-08
c3	XM_021570238.1	unnamed protein product, partial [Oncorhynchus mykiss]	0	0	0	0	0	5.85149	-inf	4.46056e-08
-	XR_002473413.1;XM_021601683.1;XM_021601685.1	glutaredoxin-like protein YDR286C homolog [Salmo salar]	11.3914	10.9849	9.2274	3.45321	3.74274	3.36909	1.58079	5.03324e-08
vtn	NM_001124431.1	vitronectin protein 1 precursor [Oncorhynchus mykiss]	0	0	0	0	0	0.463971	-inf	5.06102e-08
muc2;muc5b;muc5ac	XM_021578543.1;XM_021578564.1;XM_021580807.1;XM_021578571.1	PREDICTED: intestinal mucin-like protein [Salmo salar];PREDICTED: mucin-5B-like [Salmo salar];unnamed protein product [Oncorhynchus mykiss]	8.51395	12.8545	12.9015	2.4995	2.7355	1.59254	2.32751	5.8962e-08
plg	XM_021611950.1	PREDICTED: plasminogen-like [Salmo salar]	0	0	0	0	0	3.0064	-inf	6.13406e-08
-	XR_002468635.1	PREDICTED: uncharacterized protein LOC106600971 [Salmo salar]	1.09669	1.66293	0.470437	0.039708	0.110283	0.067841	3.89027	6.30739e-08
-	XM_021591612.1	PREDICTED: apolipoprotein C-II-like [Salmo salar]	0	0	0	0	0	0.859205	-inf	6.84607e-08
mfap4	XM_021564566.1	PREDICTED: microfibril-associated glycoprotein 4-like [Salmo salar]	0	0	0	0	0.072753	6.64536	-inf	6.84607e-08
ntrk2	XM_021622759.1	PREDICTED: BDNF/NT-3 growth factors receptor-like isoform X1 [Salmo salar]	0.190214	0.234782	0.317004	0	0	0	inf	7.06624e-08
gimap8	XM_021617342.1	unnamed protein product [Oncorhynchus mykiss]	0	0	0	3.71176	0	0.0278909	-inf	8.20741e-08
slco1c1	XM_021563406.1	unnamed protein product [Oncorhynchus mykiss]	0	0	0	0	0	2.08996	-inf	8.60688e-08
umod	XM_021564980.1	unnamed protein product [Oncorhynchus mykiss]	4.73877	4.46798	4.54962	1.34677	0.844791	1.04718	2.08659	8.60688e-08
nrxn2	XM_021578201.1;XM_021578203.1	PREDICTED: neurexin-1-beta-like isoform X10 [Salmo salar]	0	0.00485754	0	0.190846	0.156953	0.163307	-6.71726	8.9209e-08
rgs16	XM_021604379.1	unnamed protein product [Oncorhynchus mykiss]	6.46473	8.15996	7.30136	0.979885	1.79854	0.716745	2.64921	8.9682e-08
pnp	XM_021558337.1	unnamed protein product [Oncorhynchus mykiss]	0	0	0	0	0	0.600462	-inf	1.07013e-07
dapp1	XM_021574145.1;XR_002469704.1	unnamed protein product [Oncorhynchus mykiss]	3.56676	2.79484	2.49448	0.86181	0.998084	0.861707	1.70221	1.18565e-07
cd300lg	NM_001160494.1;XM_021588581.1	NILT4 leukocyte receptor precursor [Oncorhynchus mykiss];short NILT4 leukocyte receptor precursor [Oncorhynchus mykiss]	0	0	0	0.327925	0	0	-inf	1.20987e-07
-	XM_021590068.1		0	0	0	0	0	0.513759	-inf	1.23008e-07
hars	XM_021583923.1;XM_021583924.1	unnamed protein product [Oncorhynchus mykiss];PREDICTED: histidine--tRNA ligase, cytoplasmic-like isoform X2 [Salmo salar]	6.63972	6.34639	5.38381	14.5174	13.4654	12.2996	-1.1328	1.29328e-07
slc6a9	XM_021613258.1;XM_021613260.1;XM_021613261.1;XM_021613259.1	PREDICTED: sodium- and chloride-dependent glycine transporter 1-like isoform X2 [Salmo salar];PREDICTED: sodium- and chloride-dependent glycine transporter 1-like isoform X4 [Salmo salar]	0.0832445	0.082196	0.0521154	0.317311	0.4648	0.268194	-2.27135	1.31426e-07
apob	XM_021611528.1	PREDICTED: apolipoprotein B-100 isoform X4 [Salmo salar]	0	0	0	0	0	0.574156	-inf	1.35902e-07
rargb	XM_021610057.1	PREDICTED: retinoic acid receptor gamma-like isoform X1 [Salmo salar]	1.35597	1.78801	1.6627	6.04744	6.84944	4.36106	-1.84415	1.401e-07
-	XM_021615458.1	Magnesium transporter protein 1 [Larimichthys crocea]	0.189476	0.229623	0.066929	2.50773	2.26637	0.918453	-3.54996	1.50072e-07
-	XM_021611515.1	unnamed protein product [Oncorhynchus mykiss]	0	0	0	0	0	4.65129	-inf	1.50816e-07
cfh	XM_021583378.1;XM_021583379.1;XM_021583380.1	unnamed protein product [Oncorhynchus mykiss]	0	0	0	0.0221245	0	2.5293	-inf	1.66287e-07
cfap45	XM_021582794.1	unnamed protein product [Oncorhynchus mykiss]	1.69683	1.32928	1.44138	0.413321	0.466128	0.295691	1.92663	1.7129e-07
rnasel3	XM_021561573.1	unnamed protein product [Oncorhynchus mykiss]	0	0	0	0	0	3.94193	-inf	1.72184e-07
-	NM_001246322.1	unnamed protein product [Oncorhynchus mykiss]	0	0	0	0	0	2.5688	-inf	1.91623e-07
acsf2	XM_021626030.1	PREDICTED: acyl-CoA synthetase family member 2, mitochondrial-like [Salmo salar]	3.09793	2.97845	2.66837	0.414533	0.627227	0.730882	2.30252	1.9206e-07
c1ql1	XM_021565347.1	PREDICTED: C1q-related factor [Salmo salar]	2.80393	0	0.0101566	0	0	0	inf	1.92968e-07
a1cf	XM_021575742.1;XM_021575744.1;XM_021575743.1	unnamed protein product [Oncorhynchus mykiss]	0	0	0	0	0	1.19533	-inf	1.94703e-07
uba1	XM_021617011.1	PREDICTED: ubiquitin-like modifier-activating enzyme 1 [Salmo salar]	4.35906	4.14364	3.51261	10.6614	16.6453	11.6347	-1.69643	2.08028e-07
unc45b	XM_021606215.1	unnamed protein product [Oncorhynchus mykiss]	0	0	0	0	0	0.173937	-inf	2.09432e-07
hamp1	XM_021595153.1	unnamed protein product [Oncorhynchus mykiss]	0.111649	0.033966	0.096586	0.830757	1.65163	1.38271	-3.99623	2.11399e-07
-	XM_021572216.1	unnamed protein product [Oncorhynchus mykiss]	0	0	0	0	0	4.95114	-inf	2.1441e-07
uox	XM_021599954.1	unnamed protein product [Oncorhynchus mykiss]	0	0	0	0	0	0.522612	-inf	2.24855e-07
antxr2	XM_021622689.1;XM_021622690.1	PREDICTED: anthrax toxin receptor 2-like [Salmo salar]	2.98281	2.21588	2.76219	0.488481	0.453403	0.676357	2.2985	2.51203e-07
hsc71,hspa2	XM_021617788.1;XR_002474969.1;XM_021617791.1;XM_021617789.1;XM_021617790.1	Heat shock 70 kDa protein A [Toxocara canis];PREDICTED: 78 kDa glucose-regulated protein homolog [Salmo salar]	0.715241	0.875825	0.897735	3.91208	3.17597	2.40384	-1.93125	2.51203e-07
-;tpsb2	XM_021626078.1;XM_021626079.1;XM_021626074.1	unnamed protein product, partial [Oncorhynchus mykiss]	10.2497	13.7501	8.9982	3.27385	2.66798	3.07421	1.87181	2.52785e-07
arhgef17	XM_021581563.1	PREDICTED: rho guanine nucleotide exchange factor 17-like isoform X3 [Salmo salar]	0.50888	0.527179	0.491629	1.39539	1.33094	1.13906	-1.33926	2.80005e-07
arpc5	XM_021604684.1	PREDICTED: actin-related protein 2/3 complex subunit 5-like [Salmo salar]	7.5963	9.51608	8.80317	2.33504	2.97174	1.80887	1.86475	2.90588e-07
-	XM_021594686.1	PREDICTED: apolipoprotein M [Salmo salar]	0	0	0	0	0	0.223034	-inf	2.90588e-07
cpn2	XM_021589911.1	PREDICTED: carboxypeptidase N subunit 2-like [Salmo salar]	0	0	0	0	0	0.254765	-inf	2.90588e-07
aplp2	XM_021581666.1	PREDICTED: amyloid-like protein 2 isoform X3 [Salmo salar]	4.51075	4.12288	2.97364	10.0208	15.0304	10.5121	-1.61536	2.97983e-07
c3;-	XM_021570261.1;XM_021570277.1;XM_021570260.1	unnamed protein product [Oncorhynchus mykiss];PREDICTED: venom factor-like, partial [Salmo salar]	0	0	0	0	0	2.08369	-inf	2.99063e-07
plin2	XM_021615225.1;XM_021615226.1	unnamed protein product [Oncorhynchus mykiss]	2.05016	1.38441	1.4874	14.491	20.6531	4.74951	-3.01885	2.99063e-07
-	XM_021559607.1	unnamed protein product [Oncorhynchus mykiss]	0	0	0	0	0	1.11428	-inf	3.10758e-07
apob	XM_021611522.1	PREDICTED: apolipoprotein B-100 isoform X1 [Salmo salar]	0	0	0	0	0	0.245985	-inf	3.2546e-07
hspb7	XM_021566380.1	Heat shock protein beta-7 [Salmo salar]	1.226	1.09067	0.763783	8.82298	10.9361	2.9889	-2.88453	3.40552e-07
ms4a4a	XM_021624515.1;XM_021624513.1	CD20-like protein [Oncorhynchus mykiss]	0.0749024	0.152015	0.0770242	1.42584	1.3255	0.470722	-3.40611	3.56359e-07
hsp90a.1	XM_021612439.1	unnamed protein product [Oncorhynchus mykiss]	3.2325	1.6807	1.84761	24.7152	75.7725	8.7076	-4.01357	3.61393e-07
-	XM_021591590.1	apolipoprotein C Ia [Oncorhynchus mykiss]	0.149503	0.309775	0.099659	0.295192	23.1742	29.9265	-6.5779	3.61393e-07
fgg	XM_021619279.1	unnamed protein product [Oncorhynchus mykiss]	0.643776	0.655415	0.488422	6.05612	4.02476	57.6284	-5.24325	3.65688e-07
tnfrsf6b	XM_021565683.1	unnamed protein product [Oncorhynchus mykiss]	0.919245	1.4703	0.986474	52.0262	30.3204	3.10101	-4.66165	4.02778e-07
hnf4a	XM_021565992.1;XM_021565993.1;XM_021565994.1;XM_021565995.1	PREDICTED: hepatocyte nuclear factor 4-alpha-like isoform X1 [Salmo salar];unnamed protein product [Oncorhynchus mykiss];PREDICTED: hepatocyte nuclear factor 4-alpha-like isoform X3 [Salmo salar]	0	0	0	0	0	0.134322	-inf	4.10259e-07
akr1b1	XM_021563504.1	unnamed protein product [Oncorhynchus mykiss]	105.747	117.336	96.9453	43.4159	46.0416	37.7966	1.33049	4.13245e-07
edn1	XM_021611987.1	PREDICTED: endothelin-1-like [Salmo salar]	4.69855	4.40208	4.43391	1.45708	1.20431	1.38097	1.74338	4.33491e-07
cyp4v2	XM_021583504.1	unnamed protein product [Oncorhynchus mykiss]	0	0	0	0	0	0.267233	-inf	4.46543e-07
sumf1	XR_002474209.1	PREDICTED: LOW QUALITY PROTEIN: sulfatase-modifying factor 1-like [Salmo salar]	0	0	0	0	2.49784	0	-inf	4.63968e-07
ncan	XM_021614284.1	PREDICTED: neurocan core protein-like [Salmo salar]	0.19633	0.262774	0.132634	4.09169	2.93093	0.637343	-3.69431	4.68607e-07
zp3	NM_001124274.1	vitelline envelope protein gamma precursor [Oncorhynchus mykiss]	0	0	0	0	0	1.67813	-inf	4.68607e-07
-	XR_002475586.1	PREDICTED: unconventional myosin-Ih-like isoform X1 [Esox lucius]	0.26684	0.14086	0.0894071	1.58531	1.88535	0.711914	-3.07276	4.68607e-07
ugt2a1	XM_021622549.1	PREDICTED: UDP-glucuronosyltransferase 2A1-like [Salmo salar]	0	0	0	0	0	0.263117	-inf	4.80002e-07
serpinf2	NM_001246351.1	serine (or cysteine) peptidase inhibitor, clade F, member 2b [Oncorhynchus mykiss]	0	0	0	0	0	1.68834	-inf	5.08662e-07
mst1	XM_021569917.1	PREDICTED: hepatocyte growth factor-like protein isoform X2 [Salmo salar]	0	0	0	0	0	0.517849	-inf	5.20012e-07
igfals	XM_021557854.1	PREDICTED: insulin-like growth factor-binding protein complex acid labile subunit [Salmo salar]	0	0	0	0	0	0.926992	-inf	5.52235e-07
tsnaxip1	XR_002469371.1;XR_002469372.1	unnamed protein product [Oncorhynchus mykiss]	1.26808	1.09754	0.961509	0.223661	0.283864	0.210407	2.21236	5.82265e-07
fabp10a	XM_021561342.1	unnamed protein product [Oncorhynchus mykiss]	0	0	0	0	0	3.04854	-inf	6.48611e-07
mr1	XM_021586745.1	PREDICTED: major histocompatibility complex class I-related gene protein-like isoform X1 [Salmo salar]	0.277081	0.0656951	0.0614754	4.71829	1.77672	1.11356	-4.2343	6.54135e-07
papd7	XM_021560126.1	unnamed protein product [Oncorhynchus mykiss]	1.12562	0.842041	0.713961	2.16747	2.997	2.25167	-1.46756	6.93847e-07
chek2	XM_021605374.1	unnamed protein product [Oncorhynchus mykiss]	0.608845	0.647853	0.615664	0.05945	0.12617	0.081536	2.80911	7.58386e-07
tspan3	XM_021598569.1;XM_021598560.1;XM_021598551.1;XM_021598577.1	unnamed protein product [Oncorhynchus mykiss]	17.9006	13.7734	12.2183	5.79555	5.98688	5.05129	1.38262	7.58889e-07
grpel2	XM_021617564.1	PREDICTED: grpE protein homolog 2, mitochondrial-like [Salmo salar]	2.44758	2.5157	2.82574	6.59838	8.2747	8.32269	-1.57435	7.80146e-07
reep1	XM_021574287.1;XM_021574286.1	unnamed protein product [Oncorhynchus mykiss];PREDICTED: receptor expression-enhancing protein 1-like isoform X1 [Salmo salar]	9.85059	6.76258	8.72257	2.97107	2.55307	2.17788	1.71786	7.87339e-07
xab2	XM_021624465.1	Pre-mRNA-splicing factor SYF1 [Salmo salar]	2.97082	2.953	2.66693	6.1526	7.44152	7.1811	-1.27401	7.88162e-07
-	XM_021605155.1	PREDICTED: C-C motif chemokine 19-like [Salmo salar]	5.82438	0.914345	4.66418	395.468	323.367	7.62849	-5.99342	8.2462e-07
inhbb	XM_021571398.1	unnamed protein product [Oncorhynchus mykiss]	1.0331	1.18416	0.910563	0.254139	0.275023	0.302509	1.91107	8.27301e-07
plin2	XM_021578133.1;XM_021578132.1	PREDICTED: perilipin-2 isoform X2 [Salmo salar];unnamed protein product [Oncorhynchus mykiss]	1.32404	1.7905	0.996371	4.72717	5.52147	7.65961	-2.12309	8.78071e-07
agtrap	XM_021569463.1;XM_021569465.1;XM_021569464.1;XM_021569462.1;XM_021569466.1;XM_021569461.1	unnamed protein product [Oncorhynchus mykiss];PREDICTED: type-1 angiotensin II receptor-associated protein isoform X4 [Salmo salar];PREDICTED: type-1 angiotensin II receptor-associated protein isoform X1 [Salmo salar];PREDICTED: type-1 angiotensin II receptor-associated protein isoform X2 [Salmo salar]	28.1467	21.2642	24.9306	9.00821	9.36693	8.8728	1.44802	9.47887e-07
igfbp5	NM_001124652.1	insulin-like growth factor binding protein 5 precursor [Oncorhynchus mykiss]	2.40215	2.09086	1.9234	4.97738	8.71949	6.81694	-1.67676	9.52322e-07
-	XR_002475063.1		0	0.018178	0	2.15075	0.442854	0.625664	-7.4684	9.53585e-07
gimap6	XR_002468736.1	PREDICTED: GTPase IMAP family member 8-like [Salmo salar]	1.42165	0	0	0	0	0	inf	9.61827e-07
-	NM_001195169.1	beta-defensin 4 precursor [Oncorhynchus mykiss]	218.102	144.411	218.534	56.7112	57.1968	37.1089	1.94395	9.89951e-07
-	XR_002473790.1	unnamed protein product [Oncorhynchus mykiss]	0	0	0	0	0	3.70882	-inf	1.0933e-06
c3	XM_021561577.1	RecName: Full=Complement C3; Contains: RecName: Full=Complement C3 beta chain; Contains: RecName: Full=Complement C3 alpha chain; Contains: RecName: Full=C3a anaphylatoxin; Contains: RecName: Full=Complement C3b alpha' chain; Contains: RecName: Full=Complement C3c alpha' chain fragment 1; Contains: RecName: Full=Complement C3dg fragment; Contains: RecName: Full=Complement C3g fragment; Contains: …	0.420427	0.331799	0.319669	2.97037	2.00444	56.4127	-5.83971	1.24202e-06
lamb2	XM_021616007.1;XM_021616006.1	PREDICTED: laminin subunit beta-2-like isoform X3 [Salmo salar];PREDICTED: laminin subunit beta-2-like isoform X1 [Salmo salar]	0.753193	0.495187	0.567771	5.95306	7.88236	1.55989	-3.08353	1.30087e-06
gng5	XM_021625670.1	PREDICTED: guanine nucleotide-binding protein G(I)/G(S)/G(O) subunit gamma-5-like [Salmo salar]	33.8797	31.5387	31.516	12.9388	12.731	12.9895	1.3262	1.40015e-06
psmd2	XM_021582921.1	unnamed protein product [Oncorhynchus mykiss]	6.58723	5.33127	5.13032	11.4062	13.1526	12.0536	-1.10266	1.45366e-06
-	XM_021609019.1	unnamed protein product [Oncorhynchus mykiss]	1.74897	1.45335	1.40495	0.322479	0.423705	0.162284	2.3424	1.65395e-06
pou2f1	XM_021578824.1	unnamed protein product [Oncorhynchus mykiss]	0.497024	0.340576	0.446344	1.26145	1.34065	1.24035	-1.58144	1.70984e-06
flnb	XM_021610812.1	PREDICTED: filamin-B [Salmo salar]	5.90457	5.99515	6.03301	17.2734	18.0148	11.6426	-1.38794	1.7438e-06
syt7	XM_021586451.1;XM_021586450.1;XM_021586449.1	PREDICTED: synaptotagmin-7-like isoform X7 [Salmo salar];PREDICTED: synaptotagmin-7-like isoform X3 [Salmo salar];PREDICTED: synaptotagmin-7-like [Salmo salar]	0.785724	0.65909	0.620337	0.051555	0.123157	0.133231	2.74551	1.79751e-06
bdh1	XM_021574637.1;XM_021574636.1	unnamed protein product [Oncorhynchus mykiss]	16.5368	10.6927	12.0994	2.97913	0.948345	1.12761	2.95978	1.79751e-06
rce1	XM_021578248.1	PREDICTED: CAAX prenyl protease 2-like [Salmo salar]	0.484343	0.439889	0.381188	1.80845	2.29958	0.992368	-1.96609	1.83289e-06
s100p	XM_021578278.1	unnamed protein product [Oncorhynchus mykiss]	10.2274	23.8665	6.04333	0.603217	1.11184	1.52702	3.62995	1.92856e-06
gimap7	XM_021564250.1	GTPase IMAP family member 7 [Salmo salar]	3.66325	0	0	0	0	0	inf	1.95049e-06
hspd1	XM_021579686.1	PREDICTED: 60 kDa heat shock protein, mitochondrial isoform X1 [Salmo salar]	4.87969	3.57869	3.77553	14.5121	12.2247	8.63472	-1.5317	1.95049e-06
ermap	XM_021602013.1;XM_021602004.1	PREDICTED: pyrin-like [Salmo salar]	0.220395	0.231274	0.099645	18.133	18.5299	0.138908	-6.06076	2.38784e-06
ppfibp1	XM_021601252.1;XM_021601257.1;XM_021601258.1	PREDICTED: liprin-beta-1-like isoform X1 [Salmo salar];PREDICTED: liprin-beta-1-like isoform X4 [Salmo salar];PREDICTED: liprin-beta-1-like isoform X5 [Salmo salar]	1.61092	1.57777	1.40119	3.3254	3.80055	4.11667	-1.29245	2.52585e-06
-	NM_001124310.1	toxin-1 precursor [Oncorhynchus mykiss]	0.356641	0.289883	0.423079	17.8028	0.698135	27.5918	-5.42939	2.599e-06
retsat	XM_021556218.1	unnamed protein product [Oncorhynchus mykiss]	1.92311	1.49039	1.52531	12.3002	20.4506	4.17468	-2.90238	2.599e-06
-	XM_021604896.1	PREDICTED: cingulin-like protein 1 [Salmo salar]	3.03617	2.84204	2.83448	8.72671	17.1554	7.94006	-1.95678	2.63992e-06
txlnb	XM_021572774.1	unnamed protein product, partial [Oncorhynchus mykiss]	3.12473	2.63204	2.21617	8.35183	14.6324	6.79875	-1.9013	3.10628e-06
nars	XM_021601530.1	unnamed protein product [Oncorhynchus mykiss]	5.35176	5.21224	5.43897	13.7739	13.4147	10.3321	-1.22935	3.13018e-06
-	XM_021607840.1	unnamed protein product [Oncorhynchus mykiss]	4.65084	4.60793	3.36484	1.64932	1.65427	1.36275	1.43576	3.21698e-06
slc22a13	XM_021614123.1	unnamed protein product [Oncorhynchus mykiss]	0.42656	0.461158	0.744705	0.012826	0.005312	0.047132	4.64445	3.31064e-06
apbb3	XM_021618901.1;XM_021618900.1	PREDICTED: amyloid beta A4 precursor protein-binding family B member 3-like isoform X4 [Salmo salar];PREDICTED: amyloid beta A4 precursor protein-binding family B member 3-like isoform X3 [Salmo salar]	0.179902	0.100991	0.108902	1.29948	1.72268	0.377126	-3.12444	3.70398e-06
pros1	XM_021570601.1	PREDICTED: growth arrest-specific protein 6-like [Salmo salar]	2.11102	1.35726	1.93465	52.6349	65.7412	3.24303	-4.49248	3.98495e-06
pm20d2	XM_021584448.1;XM_021584449.1	unnamed protein product [Oncorhynchus mykiss]	5.56634	4.48684	4.40391	1.49074	0.803679	1.18492	2.05489	4.02471e-06
muc13	XM_021565418.1	unnamed protein product [Oncorhynchus mykiss]	0.391878	0.443387	0.582547	0.0282603	0.0582709	0.0140872	3.8167	4.12933e-06
-	XM_021586713.1;XM_021586712.1	PREDICTED: zinc finger protein 239-like [Salmo salar];PREDICTED: zinc finger protein 664-like isoform X1 [Salmo salar]	1.33976	0.917674	1.2143	0.213766	0.247118	0.309798	2.17145	4.43697e-06
pjvk;-;dfna5	XM_021619876.1;XM_021619894.1;XM_021619960.1;XM_021619867.1;XM_021619899.1;XM_021619856.1;XM_021619857.1;XM_021619863.1;XM_021619883.1;XM_021619870.1;XM_021619872.1;XM_021619881.1;XM_021619889.1	PREDICTED: non-syndromic hearing impairment protein 5 homolog [Esox lucius];PREDICTED: non-syndromic hearing impairment protein 5 homolog [Salmo salar];PREDICTED: non-syndromic hearing impairment protein 5 homolog, partial [Salmo salar]	24.7204	19.1361	18.4796	4.11094	7.61095	5.76297	1.83396	4.63157e-06
-	XM_021567909.1	PREDICTED: uncharacterized protein LOC106595010 isoform X1 [Salmo salar]	1.12453	1.12906	3.25895	0.178678	0.044292	0.118306	4.01371	4.81843e-06
slc35d3	XM_021611841.1	PREDICTED: solute carrier family 35 member D3-like isoform X1 [Salmo salar]	14.3636	10.9406	12.6208	4.19381	4.98533	2.88664	1.65223	5.29155e-06
uba52	XM_021589797.1	ubiquitin A-52 residue ribosomal protein fusion product 1, partial [Homo sapiens]	287.191	287.384	240.814	128.77	111.01	97.3894	1.27402	5.62056e-06
myadm	XM_021577821.1	unnamed protein product [Oncorhynchus mykiss]	0.374664	0.412983	0.323171	1.65483	1.69696	1.04985	-1.98642	5.82139e-06
lc1	XM_021573546.1	PREDICTED: uncharacterized protein LOC106609865 [Salmo salar]	10.3225	2.45831	15.1052	0.0625194	0.597596	0.426699	4.68136	5.89149e-06
cdc26	XM_021602164.1	PREDICTED: anaphase-promoting complex subunit CDC26-like [Salmo salar]	1.08574	0.531718	0.505302	3.66319	2.78737	5.66711	-2.5131	5.89613e-06
-	XR_002471269.1	PREDICTED: uncharacterized protein LOC106586305 isoform X1 [Salmo salar]	0.420203	0.290231	0.421147	0.081596	0.091573	0.053897	2.31716	5.92876e-06
rplp2	XM_021617022.1	60S acidic ribosomal protein P2 [Salmo salar]	10.8807	10.8929	11.2314	3.02664	2.69181	1.23813	2.24624	5.98955e-06
plxnb2	XM_021601221.1	PREDICTED: plexin-B2-like [Salmo salar]	0.880648	0.681634	0.742296	1.89117	2.41278	1.5704	-1.34993	6.09136e-06
-	XM_021598332.1	PREDICTED: protein S100-A5-like [Salmo salar]	49.2972	65.5586	63.323	10.9293	18.8885	15.5744	1.97281	6.26001e-06
mdk	XR_002473740.1;XM_021605381.1	Pleiotrophic factor-alpha-1 precursor [Salmo salar]	50.1339	32.9895	46.3462	12.0349	7.15791	11.0891	2.09609	6.26481e-06
carmil1	XM_021560515.1;XM_021560516.1;XM_021560514.1	unnamed protein product [Oncorhynchus mykiss]	2.12871	2.11174	1.92775	4.58236	6.2262	4.04646	-1.26803	6.63561e-06
muc5ac	XM_021580819.1;XM_021578568.1	PREDICTED: mucin-5AC-like [Esox lucius];PREDICTED: mucin-5AC-like, partial [Salmo salar]	2.53862	3.12974	3.50507	0.775759	1.09633	0.737405	1.81369	6.89578e-06
-	XM_021571683.1;XM_021571684.1	unnamed protein product [Oncorhynchus mykiss]	165.008	108.063	133.853	51.7411	39.0818	32.1458	1.72647	6.92312e-06
cdc42se2	XR_002473992.1;XR_002473993.1	PREDICTED: CDC42 small effector protein 2-A-like [Salmo salar]	4.52121	4.93644	3.97095	1.08486	1.45954	0.674839	2.06052	7.32527e-06
cmah	XM_021576843.1;XM_021576842.1;XM_021576841.1	PREDICTED: cytidine monophosphate-N-acetylneuraminic acid hydroxylase-like [Salmo salar]	0.0123431	0.00632196	0.000784802	0.676061	0.541562	0.0267728	-5.99954	7.48951e-06
-	XM_021622566.1	PREDICTED: cingulin-like protein 1 isoform X1 [Salmo salar]	0.806386	0.715025	0.908643	3.62024	5.00133	2.0072	-2.12891	7.84185e-06
zgc:101851	XM_021597684.1	unnamed protein product [Oncorhynchus mykiss]	22.8177	18.1115	17.7882	7.70845	5.31393	6.13664	1.61576	8.0823e-06
muc2	XM_021578565.1	PREDICTED: intestinal mucin-like protein [Salmo salar]	2.78933	3.29905	4.19458	0.843214	0.915979	0.461717	2.21103	8.98149e-06
casc1	XM_021563604.1	PREDICTED: protein CASC1 isoform X1 [Salmo salar]	0.181252	0.182248	0.127122	0.688744	1.14352	0.502503	-2.2506	8.98149e-06
-,ubb	XM_021618029.1	PREDICTED: polyubiquitin-B, partial [Equus przewalskii]	53.4122	36.9525	30.8052	172.525	125.545	89.5968	-1.67778	9.0919e-06
rubcn	XM_021612143.1	unnamed protein product [Oncorhynchus mykiss]	1.15447	1.08818	1.0559	2.42901	2.34574	2.28411	-1.09761	9.54537e-06
uaca	XM_021607969.1	PREDICTED: uveal autoantigen with coiled-coil domains and ankyrin repeats protein-like [Salmo salar]	1.65921	1.17538	1.2124	2.98092	3.10791	3.09816	-1.18274	9.55683e-06
fis1	XM_021617228.1	PREDICTED: mitochondrial fission 1 protein isoform X1 [Salmo salar]	15.897	25.8553	0.141779	0.118319	0.319366	0.19056	6.05928	9.57609e-06
rprma	XM_021597022.1	unnamed protein product [Oncorhynchus mykiss]	4.95007	3.06775	2.92817	1.11775	1.10744	0.900485	1.80817	9.70238e-06
trim25	XM_021578356.1;XM_021578364.1	PREDICTED: E3 ubiquitin-protein ligase TRIM21-like isoform X1 [Salmo salar]	1.05329	0.447819	0.257468	6.13855	6.39405	2.11198	-3.05789	9.70238e-06
trim21	XR_002471684.1	PREDICTED: tripartite motif-containing protein 35-like [Salmo salar]	0.088094	0.042893	0.041927	3.88891	4.48554	0.056734	-5.60761	9.70238e-06
-	XR_002470856.1	unnamed protein product, partial [Oncorhynchus mykiss]	8.50768	8.69573	7.4163	2.24296	3.03997	1.4613	1.86809	9.70238e-06
rarg,rarga	XM_021569143.1;XM_021569142.1	unnamed protein product [Oncorhynchus mykiss];PREDICTED: retinoic acid receptor gamma-like isoform X1 [Salmo salar]	5.68891	5.04837	4.4881	12.6557	15.7481	9.1279	-1.30163	1.04285e-05
abca3	XM_021625808.1	PREDICTED: ATP-binding cassette sub-family A member 3 [Esox lucius]	0.755089	0.672825	0.498151	1.53012	2.02856	1.84543	-1.4884	1.1284e-05
atg2a	XM_021583417.1	PREDICTED: autophagy-related protein 2 homolog A-like isoform X2 [Salmo salar]	1.64273	1.24445	1.41825	3.6465	4.44985	2.78359	-1.33744	1.20617e-05
-	XM_021596988.1	Heat shock factor-binding protein 1 [Salmo salar]	57.3789	46.2814	47.8104	23.3086	19.6119	17.6068	1.32338	1.20669e-05
hsp70;-	XM_021556226.1;NM_001124745.1;XR_002468052.1	unnamed protein product [Oncorhynchus mykiss];heat shock protein 70b [Oncorhynchus mykiss]	0.612706	0.67291	0.804413	2.79602	10.7044	2.96646	-2.97797	1.23938e-05
slc24a5	XM_021586668.1	PREDICTED: sodium/potassium/calcium exchanger 5 [Salmo salar]	19.3472	14.8269	13.9162	6.49536	6.16441	4.08523	1.52202	1.26878e-05
cygb2	XM_021557208.1;XM_021557207.1;XR_002468012.1	PREDICTED: cytoglobin-2 [Salmo salar]	0.0549657	0.228332	0.0585383	2.09241	1.01163	1.14832	-3.63689	1.31522e-05
nectin3	XM_021587952.1;XM_021587951.1;XM_021587950.1	unnamed protein product [Oncorhynchus mykiss]	3.12939	3.94727	2.73605	1.17795	1.10484	1.14137	1.5189	1.31522e-05
ccng1	XM_021583309.1;XM_021583310.1	unnamed protein product [Oncorhynchus mykiss]	51.1911	45.7999	38.5029	22.1237	21.1609	18.9917	1.12147	1.31942e-05
mdk	XM_021606951.1;XM_021606950.1	unnamed protein product [Oncorhynchus mykiss]	126.706	100.251	122.3	40.2982	35.2097	19.3407	1.88059	1.32377e-05
-	XM_021598095.1	unnamed protein product, partial [Oncorhynchus mykiss]	0.294458	0.225455	0.437273	2.70237	1.67024	11.7307	-4.07241	1.3879e-05
rusc2	XM_021619989.1	PREDICTED: iporin-like isoform X1 [Salmo salar]	0.1487	0.090502	0.101708	0.644745	0.669629	0.301903	-2.24521	1.39099e-05
mdk	XM_021585852.1;XM_021585850.1;XM_021585849.1;XM_021585848.1	unnamed protein product [Oncorhynchus mykiss]	189.013	180.723	232.254	72.0976	75.739	61.848	1.52152	1.42173e-05
c1r	NM_001124380.1	C1R/C1S subunit of Ca2+-dependent complex precursor [Oncorhynchus mykiss]	0.060633	0	0.03668	0.765529	0.576557	4.76313	-5.97127	1.45112e-05
nfyb	XM_021577286.1;XM_021577288.1;XM_021577285.1	PREDICTED: nuclear transcription factor Y subunit beta-like isoform X1 [Salmo salar];PREDICTED: nuclear transcription factor Y subunit beta-like isoform X5 [Salmo salar]	3.22145	2.24099	1.95735	7.2825	6.50682	5.13871	-1.35107	1.45896e-05
pcdhga10	XM_021618504.1	PREDICTED: protocadherin beta-16-like [Salmo salar]	0.514871	0.566293	0.770628	2.74171	2.14641	1.89939	-1.87396	1.47264e-05
eif4g1	XM_021588344.1	PREDICTED: eukaryotic translation initiation factor 4 gamma 1-like isoform X9 [Salmo salar]	3.27317	2.09648	2.35166	6.06077	7.69303	5.41526	-1.31186	1.47871e-05
adi1	XM_021584570.1	unnamed protein product [Oncorhynchus mykiss]	25.8933	30.044	33.7702	8.60648	8.36717	9.96522	1.73554	1.49667e-05
serp1	XM_021613000.1	PREDICTED: stress-associated endoplasmic reticulum protein 1-like [Salmo salar]	145.352	157.816	184.762	58.8204	50.0063	53.197	1.59047	1.53363e-05
taf7	NM_001165123.1	transcription initiation factor TFIID subunit 7 [Salmo salar]	7.51408	7.21976	5.46796	13.1219	15.1949	13.7743	-1.05903	1.55709e-05
ctnna1	XM_021583224.1	PREDICTED: catenin alpha-1 [Salmo salar]	9.48218	8.69696	6.41464	16.2172	22.8937	19.4965	-1.25279	1.60334e-05
ccl8	XM_021568818.1	Small inducible cytokine A4 precursor [Oncorhynchus mykiss]	6.67316	3.00883	2.61674	0.867754	0.610693	0.517779	2.62316	1.60831e-05
spire2	XM_021569170.1	unnamed protein product [Oncorhynchus mykiss]	0.115345	0.025184	0.023808	2.53742	2.26794	0.136527	-4.91033	1.63705e-05
-	XM_021614745.1;XM_021614748.1;XM_021614744.1	PREDICTED: E3 ubiquitin-protein ligase TRIM39-like [Salmo salar]	1.52432	0.499535	0.353598	25.8796	19.5378	1.61931	-4.3063	1.64014e-05
ptk2b	XM_021611293.1	PREDICTED: protein-tyrosine kinase 2-beta [Salmo salar]	0.650427	0.895522	0.711192	3.36309	2.98919	1.67357	-1.83016	1.64658e-05
adam22	XM_021621211.1	PREDICTED: disintegrin and metalloproteinase domain-containing protein 22 [Salmo salar]	0.225777	0.109117	0.0890816	5.36276	6.50152	0.164776	-4.8264	1.64658e-05
-	XM_021574736.1	PREDICTED: antimicrobial peptide NK-lysin-like [Salmo salar]	10.3167	7.97917	11.3881	3.05515	1.63806	1.97759	2.15375	1.65803e-05
tmem220	XM_021558334.1	PREDICTED: transmembrane protein 220 [Salmo salar]	8.27906	5.98995	6.11607	2.56325	2.12149	2.34504	1.53596	1.80883e-05
cpt1a	XM_021624450.1	PREDICTED: carnitine O-palmitoyltransferase 1, liver isoform-like isoform X1 [Salmo salar]	2.57234	3.08016	2.15916	5.74924	7.55542	5.43947	-1.26274	2.029e-05
exoc3;exoc3	XM_021613375.1;XM_021613377.1	unnamed protein product [Oncorhynchus mykiss]	1.26718	1.28046	1.00021	2.4025	3.29159	2.67923	-1.23885	2.11529e-05
airc	XM_021604354.1;XM_021604355.1;XM_021604356.1;XM_021604357.1	PREDICTED: uncharacterized protein LOC106560280 isoform X1 [Salmo salar];unnamed protein product [Oncorhynchus mykiss]	19.3341	12.1152	14.299	6.13063	5.22976	4.45112	1.53274	2.16058e-05
gpd2	XM_021570844.1;XM_021570843.1	unnamed protein product, partial [Oncorhynchus mykiss];PREDICTED: glycerol-3-phosphate dehydrogenase, mitochondrial-like isoform X1 [Salmo salar]	0.587113	0.510011	0.492492	1.51134	1.65022	1.21113	-1.45985	2.16058e-05
nr3c1	NM_001124482.1	glucocorticoid receptor 2 [Oncorhynchus mykiss]	4.13174	4.49368	2.91067	1.42286	1.61785	1.36204	1.38967	2.20231e-05
hs3st1	XM_021619979.1	PREDICTED: heparan sulfate glucosamine 3-O-sulfotransferase 1-like [Salmo salar]	0.499502	0.705041	0.825198	0.111934	0.106191	0.093513	2.70335	2.20979e-05
prtfdc1	XM_021562798.1;XM_021562799.1;XM_021562797.1	unnamed protein product [Oncorhynchus mykiss]	3.55105	3.07871	3.21196	1.19792	1.54348	1.19118	1.32343	2.24794e-05
naa15	XM_021583935.1	unnamed protein product [Oncorhynchus mykiss]	3.51106	2.44692	2.30262	5.72674	8.11454	6.63493	-1.30963	2.25066e-05
cables1	XM_021589136.1;XM_021589139.1;XM_021589138.1;XM_021589137.1	PREDICTED: CDK5 and ABL1 enzyme substrate 1 isoform X1 [Salmo salar];PREDICTED: CDK5 and ABL1 enzyme substrate 1 isoform X2 [Salmo salar]	1.50126	1.22055	1.3202	6.32081	5.3108	2.73445	-1.82952	2.32971e-05
lmna	XM_021594046.1;XM_021594039.1	unnamed protein product [Oncorhynchus mykiss]	12.8725	12.7722	9.91579	23.5897	39.2204	27.6671	-1.34728	2.41182e-05
-	XR_002471050.1		2.79319	1.86749	2.07152	0.630804	0.520569	0.760498	1.81609	2.47565e-05
ebf1	XM_021583386.1	unnamed protein product [Oncorhynchus mykiss]	0.113707	0.036888	0.09534	1.26883	1.59824	0.362788	-3.71512	2.68413e-05
tnrc6b	XM_021581468.1	unnamed protein product [Oncorhynchus mykiss]	1.22959	0.750623	0.793337	3.36131	4.23716	1.91272	-1.77789	2.72637e-05
tm2d1	XM_021610034.1	PREDICTED: TM2 domain-containing protein 1-like [Salmo salar]	13.2196	12.9087	14.7663	4.78784	2.70637	2.07863	2.09489	2.7332e-05
jup	XM_021570465.1	PREDICTED: junction plakoglobin-like [Salmo salar]	14.9662	11.6631	9.04779	26.9395	25.8794	23.3669	-1.09452	2.78229e-05
kdrl	XM_021559641.1	PREDICTED: vascular endothelial growth factor receptor kdr-like [Salmo salar]	0.438322	0.250851	0.25809	2.76492	1.39851	0.845361	-2.40262	2.90995e-05
hsc71	XM_021623826.1	unnamed protein product [Oncorhynchus mykiss]	38.3465	47.3606	30.3458	91.118	184.746	108.815	-1.72888	2.92964e-05
tsnaxip1	XR_002469373.1	unnamed protein product [Oncorhynchus mykiss]	0.173689	0.13402	0.135265	0	0	0	inf	3.06302e-05
ptprf	XM_021567077.1	PREDICTED: receptor-type tyrosine-protein phosphatase F-like, partial [Salmo salar]	3.50433	3.12386	2.32977	6.60186	6.48916	5.50047	-1.0534	3.09694e-05
-	XM_021620335.1	PREDICTED: trichohyalin-like [Salmo salar]	0.464587	0.738421	0.406682	0.0302827	0.0568379	0.0943508	3.14897	3.24022e-05
sub1	NM_001165234.1;XM_021601271.1	Activated RNA polymerase II transcriptional coactivator p15 [Salmo salar];unnamed protein product [Oncorhynchus mykiss]	137.344	114.474	108.567	52.2462	37.9279	44.5615	1.41941	3.30529e-05
-	XM_021607929.1	PREDICTED: uncharacterized protein LOC106587654 isoform X1 [Salmo salar]	20.0512	7.39236	8.92816	1.8339	2.7645	0.995768	2.70082	3.49852e-05
cldn5	XM_021590622.1	unnamed protein product [Oncorhynchus mykiss]	1.6588	1.5229	1.5865	4.36294	4.83332	3.00484	-1.3555	3.5706e-05
-	XM_021586784.1	PREDICTED: uncharacterized protein LOC105010238 isoform X1 [Esox lucius]	7.36467	3.1542	4.32261	0.00285244	0	0.0405757	8.41679	3.64861e-05
lingo3	XM_021588929.1	unnamed protein product [Oncorhynchus mykiss]	0.059739	0.043364	0.025157	0.202548	0.322565	0.277948	-2.64644	3.67275e-05
cdkn3	XM_021574895.1	PREDICTED: cyclin-dependent kinase inhibitor 3 isoform X1 [Salmo salar]	2.82448	2.76997	1.82408	0.88717	0.747693	0.656973	1.69463	3.70522e-05
plekha4	XM_021565246.1;XM_021565249.1;XM_021565248.1;XM_021565250.1	PREDICTED: uncharacterized protein LOC106579177 isoform X1 [Salmo salar];PREDICTED: pleckstrin homology domain-containing family A member 4-like isoform X4 [Salmo salar]	0.17953	0.225178	0.21396	0.532345	1.20546	1.07571	-2.18513	3.72824e-05
rgl1	XM_021599069.1;XM_021599071.1;XM_021599068.1	PREDICTED: ral guanine nucleotide dissociation stimulator-like 1 isoform X1 [Salmo salar]	0.758851	0.733521	0.75472	1.62077	1.97668	1.44017	-1.16468	3.739e-05
rnf31	XM_021612707.1;XM_021612706.1;XM_021612704.1	unnamed protein product [Oncorhynchus mykiss]	1.26449	1.26009	0.961688	5.44517	5.62925	2.23297	-1.93247	3.73913e-05
mrpl57	XM_021580799.1	unnamed protein product [Oncorhynchus mykiss]	7.42201	5.89919	7.51931	1.95318	1.39044	2.01592	1.95921	3.73913e-05
aifm3	XM_021579362.1	PREDICTED: apoptosis-inducing factor 3-like isoform X2 [Salmo salar]	0.033684	0.070164	0.023244	0.822879	0.802377	0.1458	-3.80066	3.80163e-05
abat	XM_021625841.1	PREDICTED: 4-aminobutyrate aminotransferase, mitochondrial [Salmo salar]	2.49355	2.63803	2.01124	8.78928	8.77369	4.49714	-1.62687	3.88927e-05
bbip1	XM_021556721.1;XM_021556731.1	unnamed protein product [Oncorhynchus mykiss]	14.7467	12.9458	16.3298	4.89696	6.00864	5.14442	1.45566	3.98066e-05
tfpi	XM_021578898.1;XM_021578899.1	PREDICTED: tissue factor pathway inhibitor-like isoform X3 [Salmo salar]	3.21574	2.07228	1.68828	0.668122	0.393629	0.262608	2.39717	4.03984e-05
cyp46a1	XM_021611456.1	PREDICTED: cholesterol 24-hydroxylase-like isoform X1 [Salmo salar]	0.087364	0.080443	0.052454	0.372616	0.365749	0.516412	-2.51015	4.15016e-05
ppp1r1c	XM_021597554.1	unnamed protein product [Oncorhynchus mykiss]	2.34958	1.59916	1.9503	0.655004	0.63575	0.531588	1.69469	4.15039e-05
il7r	XM_021556143.1;XM_021556145.1;NM_001124623.1;XM_021556144.1	unnamed protein product [Oncorhynchus mykiss];interleukin-21 receptor precursor [Oncorhynchus mykiss]	1.76797	1.20328	1.22246	6.03459	7.74761	2.78829	-1.98231	4.30163e-05
fam98b	XM_021585102.1;XM_021585103.1	unnamed protein product [Oncorhynchus mykiss]	1.55541	1.08591	1.02907	0.295901	0.377997	0.22014	2.03752	4.32565e-05
ceacam1	XM_021560604.1	unnamed protein product [Oncorhynchus mykiss]	5.04028	4.53943	3.42143	16.8834	15.0884	7.92094	-1.61749	4.32565e-05
fhl1	XM_021583833.1;XM_021583832.1	unnamed protein product [Oncorhynchus mykiss];PREDICTED: four and a half LIM domains protein 1-like isoform X1 [Salmo salar]	2.82132	3.79007	3.79022	10.9141	15.5794	7.95976	-1.72783	4.46724e-05
scgn	XM_021572048.1	unnamed protein product [Oncorhynchus mykiss]	0.624149	0.638252	0.667889	0.114712	0.038406	0.029116	3.40495	4.48697e-05
pglyrp2	XM_021568091.1	unnamed protein product [Oncorhynchus mykiss]	0	0	0	0.170759	0.017494	1.73485	-inf	4.55696e-05
pdrg1	NM_001160678.1	p53 and DNA damage-regulated protein 1 [Oncorhynchus mykiss]	20.1407	15.0861	15.047	6.95127	5.23233	5.82429	1.48118	4.57495e-05
prdx1	XM_021556826.1;XM_021556828.1;XM_021556829.1;XM_021556827.1	Peroxiredoxin-1 [Caligus clemensi]	82.8826	80.0727	68.2985	26.367	32.3049	33.3493	1.32944	4.65117e-05
csnk2b;csnk2b	XM_021560642.1;XM_021560645.1;XM_021560643.1;XM_021560644.1	PREDICTED: casein kinase II subunit beta isoform X1 [Salmo salar];PREDICTED: casein kinase II subunit beta isoform X1 [Maylandia zebra]	3.73455	3.85489	2.78128	7.26603	7.18947	6.94675	-1.04525	4.65784e-05
gas6	XM_021570594.1	PREDICTED: growth arrest-specific protein 6 [Salmo salar]	4.69072	3.94687	3.56741	91.5828	115.516	4.63428	-4.1167	4.65784e-05
ltb4r	XM_021588599.1	unnamed protein product [Oncorhynchus mykiss]	0.498481	0.477861	0.519867	1.46444	1.49022	1.15301	-1.45701	4.76288e-05
exosc1	XM_021567672.1	hypothetical protein cypCar_00034255 [Cyprinus carpio]	16.7154	20.2138	13.1345	6.49928	6.25648	6.12839	1.40659	4.84419e-05
zgc:153454	XM_021623542.1	PREDICTED: mediator of RNA polymerase II transcription subunit 13 [Salmo salar]	0.831238	0.651485	0.565743	2.09764	1.73775	1.27126	-1.31783	4.86278e-05
sox21b	XM_021597289.1	PREDICTED: transcription factor Sox-21-B [Salmo salar]	1.90603	1.2404	0.917976	0.380692	0.269602	0.200687	2.25584	4.87193e-05
aif1	XM_021586502.1	Allograft inflammatory factor 1 [Salmo salar]	12.646	6.20762	6.46135	1.35113	2.2903	1.92399	2.18543	4.87193e-05
fgfr3	XM_021558928.1;XM_021558926.1;XM_021558929.1	PREDICTED: sialoadhesin-like [Salmo salar]	1.76542	1.55596	1.14698	0.50139	0.475507	0.512885	1.58464	4.92386e-05
foxk2	XM_021575596.1;XM_021575597.1	unnamed protein product [Oncorhynchus mykiss]	2.15643	1.65665	1.41266	3.68154	4.08619	3.32896	-1.08642	4.92386e-05
ttc39b	XM_021573385.1;XM_021573400.1;XM_021573398.1	PREDICTED: tetratricopeptide repeat protein 39B-like isoform X2 [Salmo salar]	65.4498	42.3523	60.2501	19.0821	22.7435	16.9662	1.51522	4.92386e-05
hspa4	XM_021559693.1	PREDICTED: heat shock 70 kDa protein 4-like isoform X2 [Salmo salar]	1.93075	1.46047	1.41402	6.76405	7.43073	2.9883	-1.83831	5.1554e-05
-	XR_002472983.1;XR_002472982.1	PREDICTED: uncharacterized protein LOC106567469 [Salmo salar];unnamed protein product [Oncorhynchus mykiss]	0.843662	0.546527	0.608642	0.212469	0.181705	0.161946	1.84569	5.29922e-05
-	XR_002473867.1	PREDICTED: uncharacterized protein LOC106585521 isoform X1 [Salmo salar]	0.106983	0.140443	0.193933	0	0	0	inf	5.38951e-05
phka2	XM_021572995.1	PREDICTED: phosphorylase b kinase regulatory subunit alpha, liver isoform-like, partial [Salmo salar]	1.12607	0.878125	0.938636	2.16703	2.07317	1.90722	-1.06278	5.49584e-05
-	XR_002468763.1		1.40754	0.951567	0.13262	0	0	0	inf	5.49584e-05
ifnar2	XM_021578986.1;XM_021578985.1	unnamed protein product [Oncorhynchus mykiss];RecName: Full=Interferon alpha/beta receptor 2; AltName: Full=Type I interferon receptor 2; Flags: Precursor	3.87209	0.990621	0.718343	87.4161	101.449	1.62754	-5.09305	5.56414e-05
abcf2	XM_021612691.1;XM_021612692.1	unnamed protein product [Oncorhynchus mykiss]	3.53153	2.61873	3.36889	8.90123	10.9356	6.20529	-1.45194	5.71911e-05
-	XM_021599917.1	unnamed protein product, partial [Oncorhynchus mykiss]	3.1709	2.45959	3.01698	0.847373	0.899819	0.403692	2.00735	5.77559e-05
znf385b	XM_021597544.1	unnamed protein product [Oncorhynchus mykiss]	1.491	1.12553	1.20183	0.456661	0.507327	0.482975	1.39993	5.84249e-05
dynlrb2	XM_021572799.1	dynein light chain roadblock-type 2 [Esox lucius]	100.115	85.2849	107.682	41.3164	29.6048	27.6756	1.57169	6.07559e-05
mrps7	XM_021558718.1;XM_021558719.1	unnamed protein product [Oncorhynchus mykiss]	16.3652	11.3754	11.3262	5.20418	4.26239	4.93623	1.4396	6.13839e-05
-	XR_002474127.1		0.017289	0.093355	0.018776	0.762004	1.13599	0.51804	-4.22251	6.37983e-05
mtss1	XM_021609060.1;XM_021609059.1;XM_021609057.1;XR_002474150.1;XM_021609056.1	PREDICTED: MTSS1-like protein isoform X3 [Salmo salar]	0.577411	0.480445	0.54268	1.31416	1.72073	1.10642	-1.37153	6.49193e-05
celf4	XM_021568894.1	PREDICTED: CUGBP Elav-like family member 4 isoform X12 [Salmo salar]	2.02334	0.33854	1.65112	0.055422	0.09881	0.165152	3.65132	6.5049e-05
-	XM_021618346.1		14.8759	11.2477	10.9303	4.32881	2.40533	3.69966	1.82836	6.9978e-05
bmpr1a	XM_021609172.1;XM_021609179.1	unnamed protein product [Oncorhynchus mykiss]	1.99997	1.97294	1.99927	5.18834	4.85984	3.50405	-1.1822	7.06014e-05
plek	NM_001124363.1	pleckstrin [Salmo salar]	2.79504	1.38306	1.71082	0.482092	0.561325	0.478478	1.95214	7.2841e-05
slc6a19	XM_021572791.1	PREDICTED: sodium-dependent neutral amino acid transporter B(0)AT1-like [Esox lucius]	0.219883	0.217682	0.30683	0.024952	0.025544	0.006421	3.70914	7.3226e-05
uqcrc2	XM_021625712.1;XR_002475803.1	PREDICTED: cytochrome b-c1 complex subunit 2, mitochondrial-like [Salmo salar]	1.42642	1.40185	1.26439	3.19327	2.84933	3.51322	-1.22334	7.57008e-05
itln	XM_021565694.1	unnamed protein product [Oncorhynchus mykiss]	0.038719	0.015476	0	0.232764	0.172321	4.99959	-6.6399	7.83647e-05
thsd4	XR_002471325.1;XR_002471326.1	PREDICTED: thrombospondin type-1 domain-containing protein 4-like [Salmo salar]	1.98765	1.31889	1.48603	23.7648	16.4765	2.82583	-3.16772	8.03168e-05
pak6	XM_021611485.1;XM_021611484.1	PREDICTED: serine/threonine-protein kinase PAK 6-like [Salmo salar]	0.87021	0.754262	1.01288	2.74841	3.42587	1.83903	-1.60331	8.05277e-05
slc2a11	XM_021605377.1;XM_021605378.1	unnamed protein product [Oncorhynchus mykiss];PREDICTED: solute carrier family 2, facilitated glucose transporter member 11-like isoform X2 [Salmo salar]	16.2143	15.7162	12.7175	7.06616	6.68049	4.64888	1.27924	8.08486e-05
cd300ld3	XM_021610957.1;XM_021610964.1;XM_021610973.1	unnamed protein product [Oncorhynchus mykiss]	3.37482	2.16569	1.95096	0.217871	0.178796	0.54357	2.99415	8.2525e-05
-	XM_021577794.1;XM_021577795.1	unnamed protein product [Oncorhynchus mykiss]	10.9439	7.95528	6.48276	2.6058	3.1217	1.43231	1.82581	8.39223e-05
-	XM_021577972.1	unnamed protein product [Oncorhynchus mykiss]	4.09988	3.77959	3.22471	1.75584	1.56454	1.27924	1.27152	8.40147e-05
gng12	XM_021611250.1;NM_001165215.1	unnamed protein product, partial [Oncorhynchus mykiss]	15.5463	16.7673	16.1137	6.80018	4.37833	5.3016	1.55509	8.53185e-05
gng3	XM_021618598.1	unnamed protein product [Oncorhynchus mykiss]	5.06105	6.26909	0.685931	0.428248	0.26217	0.258559	3.66245	8.58389e-05
-;megf6	XM_021615963.1;XM_021615961.1	unnamed protein product [Oncorhynchus mykiss];PREDICTED: multiple epidermal growth factor-like domains protein 6 isoform X1 [Salmo salar]	1.05526	0.795614	0.958398	2.44033	2.50879	3.92176	-1.65888	8.69605e-05
cfb	NM_001124201.1	complement factor B/C2-B precursor [Oncorhynchus mykiss]	0	0.0177493	0.00785349	0.304564	0.0548718	2.50676	-6.80669	8.85536e-05
pias4	XM_021613940.1;XM_021613941.1	unnamed protein product [Oncorhynchus mykiss]	0.288386	0.491543	0.203954	1.6861	1.19764	1.11057	-2.02139	8.89075e-05
-	XM_021624984.1	PREDICTED: uncharacterized protein LOC106601102 [Salmo salar]	4.03942	2.69253	1.90002	0.614763	0.973062	0.45942	2.07601	8.98893e-05
cped1	XM_021577356.1	PREDICTED: cadherin-like and PC-esterase domain-containing protein 1 [Salmo salar]	1.30159	1.22536	1.25963	4.924	3.29235	2.51152	-1.50239	9.08384e-05
cactin	XM_021588946.1	PREDICTED: cactin-like [Salmo salar]	1.14518	0.905672	0.781442	1.96682	2.67665	1.86214	-1.19971	9.25407e-05
-	XM_021618709.1	unnamed protein product [Oncorhynchus mykiss]	0.407929	0.245215	0.260568	0.939681	1.22052	0.856274	-1.72305	9.60604e-05
-	XM_021580978.1	unnamed protein product [Oncorhynchus mykiss]	14.0242	17.0789	14.9888	2.57033	3.92388	5.16944	1.98249	9.83011e-05
cmc2	XM_021604957.1;XM_021604956.1;XM_021604952.1;XM_021604955.1;XM_021604954.1;XM_021604958.1	unnamed protein product [Oncorhynchus mykiss];PREDICTED: COX assembly mitochondrial protein 2 homolog isoform X1 [Salmo salar]	9.67971	7.93949	7.03949	3.76046	2.98066	2.44348	1.42481	0.000101332
ppdpfb	XM_021566779.1	unnamed protein product [Oncorhynchus mykiss]	12.495	14.8071	12.0527	26.2866	31.7523	23.9719	-1.05928	0.000101833
smdt1	XR_002469147.1	unnamed protein product [Oncorhynchus mykiss]	48.2227	46.7113	41.6989	22.4905	17.8126	14.7479	1.31147	0.000103023
ubc,ubb	XM_021602074.1;XM_021602075.1	polyubiquitin [Artemia franciscana];scavenger receptor class B member 1 isoform A [Alligator mississippiensis]	8.21696	5.93786	5.896	15.8391	31.1077	15.261	-1.63343	0.000107705
nr1h3	XM_021585764.1;XM_021585765.1;XM_021585769.1;XM_021585766.1;XM_021585767.1	PREDICTED: oxysterols receptor LXR-alpha-like isoform X1 [Salmo salar];PREDICTED: oxysterols receptor LXR-alpha-like isoform X4 [Salmo salar];PREDICTED: oxysterols receptor LXR-alpha-like isoform X2 [Salmo salar];PREDICTED: oxysterols receptor LXR-alpha-like isoform X3 [Salmo salar]	0.754371	0.811818	0.589737	1.71084	1.65494	1.37371	-1.13642	0.000110085
sema5b	XM_021597457.1;XM_021597456.1;XM_021597458.1;XM_021597455.1	PREDICTED: semaphorin-5B-like isoform X2 [Salmo salar];PREDICTED: semaphorin-5B-like isoform X1 [Salmo salar]	0.0831819	0.106701	0.126914	0.454205	0.533104	0.268675	-1.98719	0.000110779
b4galnt2	XM_021625913.1	unnamed protein product [Oncorhynchus mykiss]	0	0	0	1.25336	0.754281	0.207546	-inf	0.000113152
pamr1	XM_021573108.1;XM_021573107.1	PREDICTED: inactive serine protease PAMR1 isoform X2 [Salmo salar];PREDICTED: inactive serine protease PAMR1 isoform X1 [Salmo salar]	0.425401	0.489091	0.406978	1.21774	1.67722	0.882933	-1.51544	0.00011316
-	XM_021559072.1	unnamed protein product [Oncorhynchus mykiss]	4.34761	3.33948	3.95907	1.53728	1.6224	1.18285	1.42325	0.000114664
pias2	XM_021622270.1	PREDICTED: E3 SUMO-protein ligase PIAS2-like isoform X2 [Salmo salar]	1.04524	1.03637	0.655329	2.14406	2.66751	1.94509	-1.30375	0.000115155
uqcc2	XM_021568852.1	PREDICTED: ubiquinol-cytochrome-c reductase complex assembly factor 2 [Salmo salar]	36.3747	34.8846	36.67	15.9978	15.4963	15.2354	1.20768	0.000116001
clec4e	XM_021617269.1	PREDICTED: CD209 antigen-like protein E [Salmo salar]	0.501117	0.302864	0.45996	0.0509465	0.0844028	0.0799753	2.55334	0.00011922
tle1,tle4	XM_021599028.1;XM_021599025.1;XM_021599029.1;XM_021599027.1;XM_021599031.1;XM_021599024.1	PREDICTED: transducin-like enhancer protein 4 isoform X1 [Salmo salar];PREDICTED: transducin-like enhancer protein 4 isoform X3 [Salmo salar]	0.286983	0.13809	0.217239	2.34566	2.56966	0.45616	-3.06397	0.000120186
aldh6a1	XM_021574356.1;XM_021574357.1	unnamed protein product [Oncorhynchus mykiss]	0.443856	0.503329	0.345487	0	0.035629	0.013646	4.71336	0.000122227
nlrc3;rnh1;-	XM_021559354.1;XM_021559348.1;XM_021559350.1;XM_021559347.1;XM_021559349.1;XM_021559334.1;XR_002468252.1;XM_021559338.1;XR_002468244.1;XM_021559351.1	PREDICTED: protein NLRC3-like isoform X1 [Salmo salar];PREDICTED: uncharacterized protein LOC108441740 [Pygocentrus nattereri];unnamed protein product [Oncorhynchus mykiss]	11.1757	9.43066	7.0045	3.91373	4.03802	2.57711	1.39089	0.000122613
mst1r	XM_021609478.1	unnamed protein product [Oncorhynchus mykiss]	0.894112	0.976499	1.0337	3.21923	3.73989	1.82547	-1.59678	0.000122956
lipe	NM_001197209.1;XM_021580072.1;XM_021580071.1;XM_021580076.1;XM_021580077.1	unnamed protein product [Oncorhynchus mykiss]	1.13777	0.890406	1.00955	2.32667	3.7792	2.19893	-1.45095	0.000123486
cetn3	XM_021590629.1	unnamed protein product [Oncorhynchus mykiss]	6.41951	5.0841	5.09527	1.85101	1.19205	1.89628	1.74869	0.000126706
tatdn3	XM_021612004.1;XM_021612006.1;XM_021612007.1;XM_021612003.1;XM_021612005.1	unnamed protein product [Oncorhynchus mykiss]	7.19186	5.39084	5.06936	1.34813	0.6433	1.59112	2.30078	0.000130733
mical2b,mical2	XM_021602733.1;XM_021602806.1;XM_021602772.1;XM_021602822.1;XM_021602763.1;XM_021602753.1;XM_021602839.1	PREDICTED: protein-methionine sulfoxide oxidase mical2b-like isoform X7 [Salmo salar];PREDICTED: protein-methionine sulfoxide oxidase mical2b-like isoform X10 [Salmo salar];PREDICTED: protein-methionine sulfoxide oxidase mical2b-like isoform X1 [Salmo salar]	1.40502	1.28574	1.07944	3.01606	2.59325	2.09566	-1.03115	0.000130946
tnpo2	XM_021558806.1	PREDICTED: transportin-2-like [Salmo salar]	2.28534	1.89492	1.03853	4.66208	5.95431	4.63348	-1.54701	0.000137407
cpt1a	NM_001246330.1;XM_021617964.1;XM_021617955.1	mitochondrial carnitine palmitoyltransferase I alpha1a [Oncorhynchus mykiss];PREDICTED: carnitine O-palmitoyltransferase 1, liver isoform-like isoform X1 [Salmo salar]	1.30792	1.27334	0.898976	3.58553	4.33518	2.05156	-1.51874	0.000141774
psph	XM_021582499.1	unnamed protein product [Oncorhynchus mykiss]	17.8829	14.0398	11.2931	5.7407	3.40587	2.61277	1.87775	0.000141774
hp	XM_021607150.1	unnamed protein product [Oncorhynchus mykiss]	0	0	0	1.19742	0.476899	97.5927	-inf	0.000142339
-	XR_002475456.1		1.61743	1.58549	1.9572	0.369109	0.587573	0.500867	1.82386	0.000145396
ecm29	XM_021619517.1	PREDICTED: proteasome-associated protein ECM29 homolog isoform X1 [Esox lucius]	1.03964	0.980169	0.584946	2.52621	2.98589	2.70592	-1.65764	0.00014626
hapln3	XM_021598686.1;XM_021598688.1	unnamed protein product [Oncorhynchus mykiss]	1.01344	0.665893	0.720613	3.32412	3.80544	1.5334	-1.85186	0.000146337
hspb8	XM_021622152.1;XM_021622153.1	unnamed protein product [Oncorhynchus mykiss]	0.645291	0.498765	0.432793	1.1736	1.81426	1.95228	-1.64751	0.000148012
rictor	XR_002475402.1;XR_002475401.1	PREDICTED: rapamycin-insensitive companion of mTOR-like isoform X1 [Salmo salar];unnamed protein product [Oncorhynchus mykiss]	4.53964	4.42283	4.34935	1.38247	1.45815	1.84252	1.50716	0.000151744
b3gnt4	XM_021608958.1	PREDICTED: N-acetyllactosaminide beta-1,3-N-acetylglucosaminyltransferase 4-like [Salmo salar]	0	0	0	0.073061	0.133403	0.037662	-inf	0.000154742
-	XM_021591403.1;XM_021591404.1	PREDICTED: uncharacterized protein LOC106563597 [Salmo salar]	4.62893	0.508109	0.364784	116.199	76.8002	2.57259	-5.15164	0.000155319
crot	XM_021618903.1	PREDICTED: peroxisomal carnitine O-octanoyltransferase-like [Salmo salar]	0.553112	0.293699	0.407123	2.3278	2.12615	0.9117	-2.09729	0.000157995
-	XM_021618206.1	unnamed protein product [Oncorhynchus mykiss]	3.99237	2.32067	1.19111	0.339914	0.473215	0.479992	2.53683	0.000162446
polr2a	XM_021578184.1	unnamed protein product [Oncorhynchus mykiss]	4.67666	3.40982	3.91268	9.49357	13.6436	7.36505	-1.34598	0.000166231
kars	XM_021586169.1;XM_021586170.1	unnamed protein product [Oncorhynchus mykiss];PREDICTED: lysine--tRNA ligase isoform X2 [Salmo salar]	9.84662	10.7041	7.66606	21.4389	18.0603	21.7674	-1.11854	0.000172099
-	XM_021608427.1	PREDICTED: uncharacterized protein LOC106574716 [Salmo salar]	4.52245	3.38979	3.29161	1.77425	1.32994	1.13832	1.40101	0.000173577
zeb2	XM_021571453.1	PREDICTED: zinc finger E-box-binding homeobox 2-like isoform X6 [Salmo salar]	1.27828	1.27794	1.02441	2.55756	3.2572	1.99764	-1.12555	0.000173898
ube2v2	XM_021613548.1;XM_021613547.1	PREDICTED: ubiquitin-conjugating enzyme E2 variant 2 isoform X1 [Salmo salar];unnamed protein product [Oncorhynchus mykiss]	6.2587	5.51108	5.52374	2.77704	2.27009	2.18344	1.25805	0.000178107
-	XM_021614523.1	unnamed protein product [Oncorhynchus mykiss]	1.81992	2.04446	1.6962	4.427	5.19269	3.29688	-1.21592	0.00017849
prss35	XM_021612155.1	PREDICTED: serine protease 23-like [Salmo salar]	0.421896	0.51854	0.485908	2.48398	1.12487	1.66755	-1.88723	0.000182145
sept4,sept5	XM_021563283.1;XM_021563285.1	unnamed protein product [Oncorhynchus mykiss]	0.156556	0.12301	0.124177	0.00320004	0.0117257	0.0142133	3.79241	0.000183978
-	XM_021591435.1;XM_021591436.1;XM_021591438.1;XM_021591437.1	PREDICTED: uncharacterized protein LOC106563619 isoform X1 [Salmo salar];PREDICTED: uncharacterized protein LOC106563619 isoform X2 [Salmo salar]	1.21133	1.3982	0.954994	0.154053	0.12073	0.26699	2.71795	0.000189947
prep	XM_021560611.1	unnamed protein product [Oncorhynchus mykiss]	4.55611	2.68322	2.00417	14.7346	18.7706	6.06976	-2.09808	0.000192306
scube2	XM_021586492.1;XM_021586493.1	PREDICTED: signal peptide, CUB and EGF-like domain-containing protein 2 isoform X3 [Salmo salar]	0.026555	0.020123	0.015259	0.361785	1.25083	0.034147	-4.73269	0.000194206
plxdc1	XM_021565398.1;XM_021565397.1	PREDICTED: plexin domain-containing protein 1-like isoform X2 [Salmo salar];PREDICTED: plexin domain-containing protein 1-like isoform X1 [Salmo salar]	1.81831	1.44046	1.70193	6.12144	6.63007	2.89519	-1.65724	0.000199298
-	XM_021622215.1	PREDICTED: C-C motif chemokine 4-like [Salmo salar]	0.107264	0.112626	0.651244	177.288	59.0124	0.412654	-8.08603	0.00019971
ryr3	XM_021611310.1	PREDICTED: ryanodine receptor 3-like isoform X1 [Salmo salar]	0.0381859	0.0527824	0.0742329	0.446512	0.121178	2.91903	-4.39957	0.000205995
slc25a38b	XM_021567893.1	unnamed protein product [Oncorhynchus mykiss]	3.28509	2.74808	2.74632	5.31928	10.6748	8.34811	-1.47125	0.000206717
nop16	XM_021617995.1	unnamed protein product [Oncorhynchus mykiss]	8.54245	7.69503	6.87871	4.08238	3.95822	3.50701	1.00131	0.000206951
msl1l1	XM_021624697.1;XM_021624696.1	PREDICTED: male-specific lethal 1-like 1 [Salmo salar]	2.27752	2.06297	1.42427	4.4359	3.99065	3.83351	-1.08863	0.000209112
colec12	NM_001124633.1	CD209 molecule [Oncorhynchus mykiss]	16.3859	6.13471	19.2521	326.255	119.417	32.387	-3.51656	0.000209325
dctn1	XM_021583067.1	PREDICTED: dynactin subunit 1 isoform X2 [Esox lucius]	0.050676	0.036626	0.00932	0.292873	0.242605	0.225923	-2.97823	0.000211895
trpv4	XM_021605406.1	PREDICTED: transient receptor potential cation channel subfamily V member 4-like isoform X1 [Salmo salar]	0.786908	0.7221	0.800545	3.56615	3.35279	1.40775	-1.85013	0.000215121
-	XM_021575018.1	PREDICTED: zinc finger protein 513-like isoform X1 [Salmo salar]	0.15231	0.122041	0.067151	0.512437	0.455792	0.510119	-2.11402	0.000224169
patz1	XM_021568828.1;XM_021568826.1	PREDICTED: POZ-, AT hook-, and zinc finger-containing protein 1-like isoform X3 [Salmo salar];PREDICTED: POZ-, AT hook-, and zinc finger-containing protein 1-like isoform X1 [Salmo salar]	1.07164	0.592389	0.69695	3.40788	6.00011	1.65191	-2.22788	0.000224169
cenpv	XM_021623570.1;XM_021623569.1	unnamed protein product [Oncorhynchus mykiss]	6.48594	6.01239	7.30491	2.27349	1.92726	2.53463	1.5559	0.000226456
rab7a	XM_021621490.1;XM_021621489.1	PREDICTED: ras-related protein Rab-7a-like [Salmo salar]	12.8343	10.2772	12.0616	3.6486	4.95042	4.70427	1.40269	0.000227592
dusp19	XM_021608998.1	PREDICTED: dual specificity protein phosphatase 19-like [Salmo salar]	5.49735	4.11949	4.06563	2.06214	2.16849	1.65753	1.21644	0.000231809
ltb4r	XM_021578369.1	PREDICTED: leukotriene B4 receptor 1-like [Salmo salar]	3.59186	3.03586	2.68326	12.3992	12.9715	5.2981	-1.71977	0.000232862
ankfn1	XM_021576676.1	PREDICTED: ankyrin repeat and fibronectin type-III domain-containing protein 1 isoform X1 [Salmo salar]	0.28524	0.141521	0.2603	0.870613	1.10621	0.662118	-1.94145	0.000240741
abcb8	XR_002471332.1	unnamed protein product [Oncorhynchus mykiss]	5.42915	4.12063	4.10035	1.20381	1.76058	1.71747	1.54376	0.000243133
col6a1;col6a1	XM_021620429.1;XM_021620459.1	PREDICTED: collagen alpha-1(VI) chain-like [Salmo salar];PREDICTED: collagen alpha-1(VI) chain [Esox lucius]	3.38428	3.90708	3.47551	6.9169	8.1668	8.92673	-1.15706	0.000249546
gfod1	XM_021620073.1;XM_021620074.1;XM_021620075.1	PREDICTED: glucose-fructose oxidoreductase domain-containing protein 1-like isoform X1 [Salmo salar];unnamed protein product [Oncorhynchus mykiss]	0.149746	0.279555	0.299096	2.0643	1.25768	0.721725	-2.47288	0.000255224
ppl	XM_021559051.1	PREDICTED: periplakin-like isoform X1 [Salmo salar]	2.29815	2.76739	1.96871	5.28296	10.1489	5.96666	-1.60504	0.000259145
tecpr1	XM_021576158.1	PREDICTED: tectonin beta-propeller repeat-containing protein 1-like [Salmo salar]	0.647808	0.505033	0.550432	1.36279	1.1952	1.11539	-1.1088	0.000274067
tmem106b	XM_021594609.1	unnamed protein product [Oncorhynchus mykiss]	22.9463	21.3836	21.9038	8.99451	5.80062	8.26021	1.52247	0.000286015
ncs1	XM_021601764.1	Neuronal calcium sensor 1 [Salmo salar]	1.32329	1.3648	1.4101	0.315554	0.476874	0.478245	1.68939	0.000286015
cyfip1	XM_021604884.1	PREDICTED: cytoplasmic FMR1-interacting protein 1 homolog [Salmo salar]	4.64109	4.55202	3.13802	9.59051	10.4251	7.69501	-1.16813	0.000286015
nme5	XM_021583627.1;XM_021583628.1;XM_021583625.1;XM_021583626.1	unnamed protein product [Oncorhynchus mykiss]	2.32044	2.51203	2.58046	0.950868	0.881403	0.778412	1.50562	0.000289546
slc7a5	XM_021592581.1	unnamed protein product [Oncorhynchus mykiss]	0.372768	0.278913	0.471689	1.20961	1.23847	0.946268	-1.5953	0.000289662
angptl7	XM_021565695.1	PREDICTED: angiopoietin-related protein 7-like [Salmo salar]	1.5115	2.61787	4.7891	0.269333	0.28892	0.568215	2.98499	0.000296271
-	XR_002468266.1	unnamed protein product [Oncorhynchus mykiss]	0.558621	0.233035	0.444004	0.054981	0.012506	0.016731	3.87501	0.000299005
layn	XM_021581891.1;XM_021581892.1	unnamed protein product [Oncorhynchus mykiss]	3.38661	3.63539	3.19453	1.23728	1.33999	1.45591	1.34092	0.000300042
rab38	XM_021618862.1	unnamed protein product [Oncorhynchus mykiss]	3.46501	1.91202	2.07384	0.839127	0.535206	0.581574	1.92957	0.000300042
krt222	XM_021557118.1;XM_021557117.1	PREDICTED: keratin, type I cytoskeletal 18-A-like isoform X1 [Salmo salar]	1.33622	1.52333	1.2278	5.53505	5.79467	2.30566	-1.73812	0.00030114
sumo2;gga3	XM_021567906.1;XM_021567904.1	PREDICTED: small ubiquitin-related modifier 2-like [Salmo salar];unnamed protein product [Oncorhynchus mykiss]	12.5238	9.52748	10.5036	5.24483	3.83317	3.94044	1.32232	0.00030114
sept8a	XM_021559694.1	PREDICTED: septin-8-A-like isoform X1 [Salmo salar]	2.79237	1.38841	2.43879	0.174889	0.272829	0.526738	2.76407	0.000302396
emilin2	XM_021590145.1	unnamed protein product [Oncorhynchus mykiss]	3.17706	1.93474	1.58965	6.22781	5.06115	5.37077	-1.31382	0.000306879
fam171b	XM_021578890.1;XM_021578891.1	PREDICTED: protein FAM171B-like [Salmo salar]	2.38184	1.39702	0.483354	36.7555	57.8468	0.955623	-4.4867	0.000307077
klhl32	XM_021596427.1	PREDICTED: kelch-like protein 32 [Esox lucius]	3.18544	4.3801	3.55098	0.812301	1.41459	1.19239	1.70094	0.000307893
rps6ka3	XM_021618739.1;XM_021618738.1	unnamed protein product [Oncorhynchus mykiss];PREDICTED: ribosomal protein S6 kinase alpha-3-like isoform X1 [Salmo salar]	1.91041	1.82922	1.89613	4.42438	4.2443	3.08497	-1.06043	0.000308484
fam13b	XM_021560838.1;XM_021560837.1;XM_021560836.1;XM_021560839.1	PREDICTED: protein FAM13B-like isoform X1 [Salmo salar];PREDICTED: protein FAM13B-like isoform X2 [Salmo salar]	1.86443	1.44583	1.07363	5.11068	8.63987	2.72314	-1.90988	0.000309457
tmlhe	XM_021618536.1	unnamed protein product [Oncorhynchus mykiss]	1.57069	1.57439	1.25762	0.652193	0.634101	0.611764	1.21387	0.000309508
gchfr	XM_021574454.1	unnamed protein product [Oncorhynchus mykiss]	18.263	17.8048	20.4408	8.45968	5.99659	6.38709	1.43888	0.000309802
trim27	XM_021578222.1	PREDICTED: E3 ubiquitin-protein ligase TRIM21-like isoform X1 [Salmo salar]	0.269773	0.143852	0.319475	1.8321	2.14992	0.704892	-2.67655	0.000311195
uts2r	XM_021575649.1;XM_021575648.1;XM_021575647.1;XM_021575650.1;XM_021575646.1;XM_021575645.1	PREDICTED: urotensin-2 receptor isoform X1 [Salmo salar];PREDICTED: urotensin-2 receptor isoform X2 [Salmo salar];unnamed protein product [Oncorhynchus mykiss]	0.221585	0.199844	0.336163	0.654086	1.62077	1.00352	-2.11349	0.000316387
cdh17	XM_021618891.1	cadherin-17 precursor [Salmo salar]	0.084561	0.054037	0.048907	0.575119	0.54352	0.179541	-2.79149	0.000316623
nmnat2	XM_021589537.1	unnamed protein product [Oncorhynchus mykiss]	0.030553	0.008032	0.045924	1.64545	1.06246	0.036369	-5.02118	0.000318218
frk	XM_021577907.1;XM_021577906.1;XM_021577903.1;XM_021577904.1;XM_021577905.1	unnamed protein product [Oncorhynchus mykiss]	4.33334	1.91421	0.802688	109.698	52.6915	1.70071	-4.54068	0.000318612
-	XM_021588888.1	PREDICTED: zinc finger protein 271-like [Salmo salar]	3.20868	2.38476	2.4483	1.0003	0.538393	0.846146	1.75362	0.000318624
epb41l3	XM_021566960.1	PREDICTED: band 4.1-like protein 3 [Salmo salar]	1.0519	1.13466	0.760366	2.08458	2.65217	2.55989	-1.30802	0.000321214
-	XR_002473014.1		0.958749	0.906662	0.878249	3.70649	3.28568	1.58228	-1.64394	0.000326533
adra1b	XM_021624204.1	PREDICTED: alpha-1A adrenergic receptor-like [Salmo salar]	0	0	0	0.14849	0.22451	0.06993	-inf	0.000332801
polr2b	XM_021584005.1	DNA-directed RNA polymerase II subunit RPB2 [Salmo salar]	3.61977	2.95921	3.09038	6.21838	6.39267	7.3711	-1.04722	0.000338665
rnf19a	XM_021562063.1	PREDICTED: LOW QUALITY PROTEIN: E3 ubiquitin-protein ligase RNF19A [Esox lucius]	1.10776	0.943153	1.05893	4.15629	6.65773	1.91219	-2.03289	0.000339634
gngt2	XM_021626123.1	PREDICTED: guanine nucleotide-binding protein G(I)/G(S)/G(O) subunit gamma-T2-like [Salmo salar]	4.20888	2.51897	2.59774	0	0.164557	0	5.82453	0.000342601
ndfip1l	XM_021583314.1	unnamed protein product [Oncorhynchus mykiss]	24.9003	20.5812	17.5469	48.3798	48.4019	32.1478	-1.03251	0.000345285
-	XM_021556438.1;XM_021556439.1	PREDICTED: oocyte zinc finger protein XlCOF6-like [Salmo salar]	1.64356	0.909961	1.84899	0.385931	0.411598	0.341438	1.9506	0.000345605
-	XM_021579307.1	unnamed protein product [Oncorhynchus mykiss]	1.5117	0.929601	0.690551	0.296803	0.154296	0.13002	2.43011	0.000345646
htr1b	XM_021574723.1	unnamed protein product [Oncorhynchus mykiss]	0	0	0	0.042102	0.139803	0.123774	-inf	0.000346028
-	XM_021574524.1		0.937179	3.33097	0.637226	21.6176	8.04717	11.0056	-3.05154	0.000348401
cand1	XM_021564146.1	PREDICTED: LOW QUALITY PROTEIN: cullin-associated NEDD8-dissociated protein 1 [Esox lucius]	0.784932	0.577547	0.702987	1.46009	2.06163	2.13228	-1.4528	0.000349823
zc3h15	XM_021598081.1	PREDICTED: zinc finger CCCH domain-containing protein 15-like isoform X1 [Salmo salar]	1.70031	1.2916	0.93207	0.108967	0.034898	0.207618	3.48079	0.000351191
myo1e	XM_021598188.1	unnamed protein product [Oncorhynchus mykiss]	1.76344	1.50018	0.988235	3.17289	4.61998	2.87797	-1.32751	0.000353429
svep1	NM_001124410.1;XR_002473367.1;XR_002473365.1	complement factor H precursor [Oncorhynchus mykiss]	0.348395	0.143663	0.243982	0.902951	0.830906	11.8611	-4.20714	0.000359489
gngt2	XM_021559448.1	unnamed protein product [Oncorhynchus mykiss]	4.75693	1.48472	5.05618	0.635738	0.21615	0.397515	3.17674	0.000361293
tmem107	XM_021598321.1;XM_021598322.1	PREDICTED: transmembrane protein 107-like isoform X3 [Salmo salar];PREDICTED: transmembrane protein 107-like isoform X2 [Salmo salar]	5.07457	3.60384	4.23621	1.74715	0.956524	0.963685	1.81619	0.000362482
-	XM_021605015.1	PREDICTED: sperm-associated antigen 1-like [Salmo salar]	0.814787	0.820324	0.439214	2.70881	3.52552	1.91672	-1.97434	0.000362673
dynlt3	XM_021597836.1;XM_021597835.1;XM_021597834.1	PREDICTED: dynein light chain Tctex-type 3 isoform X1 [Salmo salar];unnamed protein product [Oncorhynchus mykiss]	10.2789	8.55493	9.6144	4.67141	4.04051	3.52678	1.21689	0.000365007
fam129b	XM_021590254.1	PREDICTED: niban-like protein 1 [Salmo salar]	1.59011	1.68233	1.22351	4.13198	5.13945	2.57118	-1.39728	0.000367881
tcaf	XM_021582141.1;XM_021582144.1;XM_021582145.1;XM_021582143.1	PREDICTED: TRPM8 channel-associated factor homolog [Salmo salar]	0.0429712	0.0456517	0.0247609	0.438922	0.148843	0.151756	-2.70538	0.000371694
dpp6	XM_021589345.1;XM_021589344.1	PREDICTED: dipeptidyl aminopeptidase-like protein 6 isoform X2 [Salmo salar];PREDICTED: dipeptidyl aminopeptidase-like protein 6 isoform X1 [Salmo salar]	0.651033	0.640489	0.602142	0.277441	0.265238	0.243294	1.26863	0.000373058
si:dkey-14k9.2	XM_021598942.1;XM_021598943.1	PREDICTED: uncharacterized protein KIAA1644 homolog [Salmo salar]	1.23728	1.70787	1.97685	6.05711	4.57156	4.49668	-1.61965	0.000374477
-	NM_001124434.1	beta defensin-like peptide 1 precursor [Oncorhynchus mykiss]	225.803	180.387	179.977	34.476	81.8123	29.1193	2.01121	0.000374594
uba1	XM_021614501.1	PREDICTED: ubiquitin-like modifier-activating enzyme 1 [Salmo salar]	6.67391	4.61314	5.00586	11.5149	16.0271	9.58521	-1.18823	0.000380434
tctex1d2	XM_021611340.1;XM_021611403.1;XM_021611230.1;XM_021611283.1;XM_021611474.1	PREDICTED: tctex1 domain-containing protein 2 isoform X2 [Salmo salar];Tctex1 domain-containing protein 2 [Salmo salar]	10.1387	7.12188	7.99	3.61367	2.23412	1.74942	1.73278	0.000380434
adam22	XM_021588695.1	PREDICTED: disintegrin and metalloproteinase domain-containing protein 22 isoform X1 [Esox lucius]	0.0293846	0.0712172	0.0512319	0.83043	1.43828	0.0764992	-3.94915	0.000385007
slc43a2	XM_021619754.1	PREDICTED: large neutral amino acids transporter small subunit 4-like isoform X3 [Salmo salar]	0.0421328	0.0186735	0.13249	1.80903	1.06001	0.276802	-4.02456	0.000386257
hsp90ab1	NM_001124231.1;XM_021611214.1	unnamed protein product [Oncorhynchus mykiss]	141.564	117.123	95.9639	367.962	354.338	185.323	-1.35569	0.000389349
hsp70	NM_001124228.1	heat shock protein 70a [Oncorhynchus mykiss]	0.053378	0.096541	0.068421	0.305649	0.455488	0.294394	-2.27332	0.00039128
pnpla2	XM_021601172.1	PREDICTED: patatin-like phospholipase domain-containing protein 2 [Salmo salar]	0.66079	0.572852	0.422055	10.0488	3.81734	1.08852	-3.17508	0.000396238
clec4c;fn1	XM_021619506.1;XM_021619505.1	PREDICTED: receptor-type tyrosine-protein phosphatase H-like isoform X3 [Salmo salar];unnamed protein product [Oncorhynchus mykiss]	1.06082	0.493035	0.424527	1.91614	2.60743	1.75329	-1.66572	0.000396238
syt2	XM_021616330.1	PREDICTED: synaptotagmin-2-like isoform X1 [Salmo salar]	0.537226	0.626316	0.461026	0.113999	0.182976	0.18259	1.76026	0.000396238
card11	XM_021625126.1	PREDICTED: caspase recruitment domain-containing protein 10-like [Salmo salar]	0.731325	0.589244	0.502084	1.31093	1.25365	1.32107	-1.09212	0.000421247
cmah	XM_021576844.1	PREDICTED: cytidine monophosphate-N-acetylneuraminic acid hydroxylase-like [Salmo salar]	0.006571	0.008967	0.012996	0.292616	0.348127	0.051315	-4.60014	0.000421875
hprt1	XM_021583468.1	PREDICTED: hypoxanthine-guanine phosphoribosyltransferase isoform X1 [Salmo salar]	42.0258	30.6977	24.9856	15.0346	13.8057	12.7376	1.23267	0.000422976
lrp1	XM_021614450.1	PREDICTED: low-density lipoprotein receptor-related protein 1-like [Salmo salar]	1.40066	1.46162	1.87904	3.47653	4.76306	3.57676	-1.31742	0.000427416
gch1	XM_021575710.1	PREDICTED: GTP cyclohydrolase 1-like [Salmo salar]	2.2946	1.87553	1.84335	0.580001	0.26507	0.562467	2.09503	0.000438906
polr2d	XR_002470524.1;XR_002470525.1	PREDICTED: LOW QUALITY PROTEIN: DNA-directed RNA polymerase II subunit RPB4 [Microtus ochrogaster];PREDICTED: DNA-directed RNA polymerase II subunit RPB4 isoform X1 [Pan paniscus]	4.28922	2.75263	3.39357	1.20953	0.852952	0.464113	2.04622	0.000445116
ppp1r14b	XM_021584712.1	unnamed protein product [Oncorhynchus mykiss]	0.507481	0.271657	0.34359	0.008014	0.013661	0	5.69483	0.000448403
angpt1	XM_021559539.1	PREDICTED: angiopoietin-1 [Cynoglossus semilaevis]	0.19403	0.362337	0.129213	2.24265	3.46372	0.772908	-3.24044	0.000469883
gypc	XM_021597308.1;XM_021597309.1;XM_021597307.1;XM_021597310.1	PREDICTED: glycophorin-C-like isoform X2 [Salmo salar]	3.76885	3.873	2.8021	1.39911	1.28344	1.46636	1.33186	0.000469883
lsm14a	XM_021603707.1;XM_021603724.1;XM_021603717.1	PREDICTED: protein LSM14 homolog A-like isoform X3 [Salmo salar];PREDICTED: protein LSM14 homolog A-like isoform X2 [Salmo salar]	1.20645	1.14967	1.22853	0.304636	0.435668	0.452662	1.58728	0.000482271
slc31a1	XM_021602162.1;XM_021602163.1	unnamed protein product [Oncorhynchus mykiss]	13.8766	13.8274	17.0414	4.38794	3.26934	5.58754	1.75631	0.000483251
lamb1	XM_021578557.1	PREDICTED: laminin subunit beta-1-like [Salmo salar]	4.86548	3.90844	4.19015	8.66005	12.2534	7.30555	-1.12215	0.000486239
exo5	XM_021617948.1	unnamed protein product [Oncorhynchus mykiss]	0.664642	0.529117	0.332619	6.03459	9.76072	0.621747	-3.42701	0.000490863
-	XM_021617346.1;NM_001145890.1	PREDICTED: uncharacterized protein LOC106561227 [Salmo salar]	0.028932	0.031217	0.01426	1.82743	0.324172	0.054012	-4.88956	0.000491787
emc3	XM_021569216.1	PREDICTED: ER membrane protein complex subunit 3-like [Salmo salar]	8.34911	7.40016	6.82025	3.54814	2.38039	2.94355	1.34703	0.000492472
hop	XM_021559171.1;XM_021559167.1	PREDICTED: uncharacterized protein LOC106591240 [Salmo salar]	1.4231	0.988951	0.854032	8.98149	14.1741	1.4478	-2.91322	0.000492941
-	XR_002475050.1		3.41168	2.45753	1.66355	0.637762	0.378224	0.761689	2.08319	0.000497305
adtrp	XM_021606997.1	PREDICTED: androgen-dependent TFPI-regulating protein-like [Salmo salar]	15.8587	14.1147	18.287	7.40329	5.75197	4.86346	1.42134	0.000502699
enah	XM_021611336.1	PREDICTED: protein enabled homolog isoform X4 [Salmo salar]	3.52147	3.39632	3.25314	1.33998	1.38567	1.59203	1.23612	0.000503408
-	XM_021610444.1	unnamed protein product [Oncorhynchus mykiss]	0.806795	0.755783	0.642286	0.296069	0.223525	0.2581	1.50342	0.000503408
cpxm1	XM_021585408.1	PREDICTED: probable carboxypeptidase X1 isoform X1 [Salmo salar]	7.97055	6.96641	5.93946	15.128	34.4834	15.4901	-1.64082	0.000503809
-	XR_002473241.1	PREDICTED: zinc finger protein 180-like [Salmo salar]	2.88706	2.25695	2.24109	1.09254	1.01098	0.685988	1.40461	0.000503809
pi16	XM_021567049.1	unnamed protein product [Oncorhynchus mykiss]	2.79487	3.30473	3.12985	7.15969	9.16964	5.88821	-1.26738	0.000519656
cdcp1	XM_021559547.1	PREDICTED: CUB domain-containing protein 1-like isoform X1 [Salmo salar]	0.109433	0.104015	0.093287	0.289749	0.624288	0.366261	-2.06141	0.000519656
-	XM_021585053.1	unnamed protein product [Oncorhynchus mykiss]	0.923435	0.788717	0.813904	0.127393	0.020355	0.103622	3.329	0.000524715
-	NM_001281349.1	unnamed protein product [Oncorhynchus mykiss]	8.43697	9.03168	17.4434	1.82212	0.734655	2.61517	2.75495	0.000529754
trim25	XM_021578095.1	PREDICTED: E3 ubiquitin-protein ligase TRIM21-like isoform X1 [Salmo salar]	0.357898	0.280929	0.258381	1.37904	2.77465	0.755752	-2.45205	0.000538509
krt13	XM_021624709.1	unnamed protein product [Oncorhynchus mykiss]	31.5487	14.4329	40.844	3.57876	4.00058	7.50453	2.52511	0.000538509
mxi1	XM_021567578.1	PREDICTED: max-interacting protein 1-like isoform X2 [Poecilia mexicana]	0.240276	0.422613	0.308139	1.12431	1.82033	1.37329	-2.15275	0.00054525
tm6sf2	XM_021613973.1	unnamed protein product [Oncorhynchus mykiss]	0	0	0	0.038515	0.037349	0.704793	-inf	0.000550794
-	XM_021604776.1	unnamed protein product [Oncorhynchus mykiss]	0.186703	0.161858	0.158423	0.434856	0.522568	0.468277	-1.49166	0.000559614
rnf224	XM_021602161.1;XM_021602159.1	unnamed protein product [Oncorhynchus mykiss]	0	0	0	0.244015	0.0329705	0.1124	-inf	0.000570267
slc8a2	XM_021581686.1	PREDICTED: sodium/calcium exchanger 2-like [Salmo salar]	0.146327	0.188935	0.159891	0.041722	0.020129	0.035469	2.34707	0.000577146
-	XM_021564192.1	PREDICTED: uncharacterized protein LOC106568775 [Salmo salar]	0.023786	0.131844	0.119962	0	0	0	inf	0.000577146
rbms3	XM_021560668.1	unnamed protein product, partial [Oncorhynchus mykiss]	0.187229	0.193113	0.162559	0.629458	0.645836	0.87867	-1.98823	0.000578653
ubxn2a	XM_021600822.1;XM_021600824.1;XM_021600823.1;XM_021600821.1	PREDICTED: UBX domain-containing protein 2A isoform X1 [Salmo salar]	4.28973	4.70464	4.11438	1.89087	2.22605	1.92642	1.11711	0.000580857
nampt	XM_021577854.1	unnamed protein product [Oncorhynchus mykiss]	5.93304	2.86341	1.70961	46.4532	62.659	4.10098	-3.42975	0.000593594
cyp39a1	XM_021600526.1;XM_021600525.1	PREDICTED: 24-hydroxycholesterol 7-alpha-hydroxylase [Salmo salar]	0.389348	0.407555	0.266706	1.41159	1.01591	0.75089	-1.57933	0.000612354
-	XM_021568582.1	PREDICTED: intermediate filament protein ON3-like [Salmo salar]	4.38355	4.11744	5.06584	1.47963	1.39405	1.83661	1.5262	0.000612354
plbd2	XM_021621709.1	unnamed protein product [Oncorhynchus mykiss]	10.067	8.78245	7.71654	22.4971	22.343	13.2057	-1.12761	0.000621371
-	XM_021579155.1;XM_021579156.1	PREDICTED: uncharacterized protein C7orf57 homolog isoform X1 [Salmo salar];PREDICTED: uncharacterized protein C7orf57-like isoform X2 [Salmo salar]	30.0639	22.2894	28.8036	7.75021	4.30808	9.18152	1.93394	0.000624316
sdf2l1	XM_021605153.1	unnamed protein product [Oncorhynchus mykiss]	2.27964	1.96355	1.74338	4.61003	4.42872	3.09928	-1.01973	0.000641392
bin1	XM_021570872.1	PREDICTED: myc box-dependent-interacting protein 1-like isoform X2 [Esox lucius]	0.374644	0.118955	0.093485	1.1212	1.41013	0.770928	-2.49181	0.000648758
lbh	XM_021600013.1	unnamed protein product [Oncorhynchus mykiss]	2.26601	2.12997	2.2519	12.1809	6.285	4.61719	-1.79587	0.000659275
slc7a1	XM_021617307.1	High affinity cationic amino acid transporter 1 [Larimichthys crocea]	0.168908	0.126285	0.162514	0.58025	0.661969	0.609146	-2.01609	0.000659692
gstp1	XM_021584181.1	unnamed protein product [Oncorhynchus mykiss]	21.7068	20.9858	20.4762	5.91806	4.35168	8.38115	1.75997	0.000661019
-	XM_021560144.1	unnamed protein product [Oncorhynchus mykiss]	1.14434	1.0337	1.23289	2.38071	3.7403	2.45964	-1.33092	0.000665182
mtor	XM_021565696.1	unnamed protein product, partial [Tetraodon nigroviridis]	0.25716	0.113622	0.155088	0.806791	0.721731	1.95668	-2.72847	0.000666678
meox1	XM_021564967.1	PREDICTED: homeobox protein MOX-1-like [Salmo salar]	0.333283	0.395575	0.427149	1.75759	1.76663	0.783075	-1.89763	0.000668392
mapt	XM_021624581.1;XM_021624585.1;XM_021624583.1;XM_021624582.1	PREDICTED: microtubule-associated protein tau-like isoform X1 [Salmo salar];PREDICTED: microtubule-associated protein tau-like isoform X3 [Salmo salar]	2.45279	1.41546	1.53248	0.462757	0.496969	0.679018	1.72056	0.000685784
slc39a1	XM_021585710.1	PREDICTED: zinc transporter ZIP1-like [Salmo salar]	6.3338	5.22945	4.96172	2.82087	3.0556	2.35337	1.00571	0.000688462
havcr1	XM_021617563.1;XM_021617561.1;XM_021617562.1	PREDICTED: hepatitis A virus cellular receptor 2 homolog isoform X1 [Salmo salar];PREDICTED: hepatitis A virus cellular receptor 1 homolog [Salmo salar];unnamed protein product [Oncorhynchus mykiss]	2.9011	1.69505	2.07126	0.217236	0.454333	0.630971	2.3558	0.000691093
ttc7a	XM_021608214.1;XM_021608212.1;XM_021608213.1;XM_021608217.1	PREDICTED: tetratricopeptide repeat protein 7A-like isoform X1 [Salmo salar];PREDICTED: tetratricopeptide repeat protein 7A-like isoform X2 [Salmo salar]	0.0771761	0.0494517	0.0248947	0.559157	0.31758	0.163461	-2.77925	0.000692997
lrp5	XM_021568198.1	PREDICTED: low-density lipoprotein receptor-related protein 5-like isoform X1 [Salmo salar]	1.60969	1.58748	1.90234	4.60301	3.96955	3.06222	-1.19001	0.000701199
mrc1	XM_021588692.1	PREDICTED: macrophage mannose receptor 1-like, partial [Salmo salar]	0.258871	0.215671	0.253669	0.89823	1.05302	0.437925	-1.71408	0.000714463
tceb3	XM_021571871.1	unnamed protein product [Oncorhynchus mykiss]	0.730116	0.848267	0.643805	1.4134	2.07876	1.61796	-1.20138	0.000720119
akr1a1b	XM_021604557.1;XM_021604559.1;XM_021604556.1;XM_021604555.1;XM_021604558.1	unnamed protein product [Oncorhynchus mykiss];PREDICTED: alcohol dehydrogenase [NADP(+)] B-like isoform X1 [Salmo salar]	11.6302	8.26478	5.83667	3.57511	2.86792	2.85353	1.46877	0.000721698
steap4	XM_021557405.1;XM_021557416.1;XM_021557368.1;XM_021557396.1	unnamed protein product [Oncorhynchus mykiss]	2.69593	1.12057	1.14137	11.7285	19.4645	2.58446	-2.76827	0.000724022
-	XR_002470960.1		0.0396667	0.0136968	0.0151607	1.43476	2.56089	0.014752	-5.87099	0.000728657
-	XM_021556312.1;XR_002468154.1	unnamed protein product [Oncorhynchus mykiss]	0.869425	0.277417	0.435117	12.362	11.4267	0.479379	-3.93927	0.000749309
ifi44	XM_021565838.1;XM_021565921.1	unnamed protein product [Oncorhynchus mykiss]	21.7271	8.24288	6.42666	272.722	278.086	8.37419	-3.94144	0.000755335
spsb1	XM_021588356.1;XM_021588358.1;XM_021588357.1	PREDICTED: SPRY domain-containing SOCS box protein 4-like [Salmo salar]	0.871938	0.744498	0.671006	1.48033	2.12609	1.39453	-1.12847	0.000758261
herc3;herc5;herc4	XM_021619250.1;XM_021617255.1;XR_002475116.1;XM_021619231.1;XR_002475115.1;XR_002475118.1;XM_021619246.1;XR_002475114.1;XM_021619234.1;XM_021619241.1;XM_021619235.1;XM_021619236.1;XM_021619244.1	unnamed protein product [Oncorhynchus mykiss];PREDICTED: probable E3 ubiquitin-protein ligase HERC3 [Esox lucius];PREDICTED: probable E3 ubiquitin-protein ligase HERC3 isoform X1 [Salmo salar]	0.70578	0.430842	0.0911571	13.9843	9.77278	0.293524	-4.29195	0.000758261
shox	XM_021596893.1;XM_021596890.1	PREDICTED: short stature homeobox protein-like isoform X1 [Salmo salar]	0.115785	0.084454	0.047744	0	0	0	inf	0.000758261
fam210b	XM_021609155.1	PREDICTED: uncharacterized protein LOC106582675 [Salmo salar]	1.38488	0.573059	1.26247	0.169719	0.268919	0.196248	2.34267	0.000759009
-	XM_021560543.1;XM_021560544.1;XM_021560545.1	PREDICTED: uncharacterized protein LOC106569945 isoform X1 [Salmo salar];PREDICTED: uncharacterized protein LOC106569945 isoform X2 [Salmo salar]	0.553073	0.313215	0.299499	0.0716166	0.0807117	0.0759158	2.35266	0.000759009
-	XR_002470116.1	unnamed protein product [Oncorhynchus mykiss]	9.55053	2.9712	1.93022	216.3	99.0681	2.57933	-4.45945	0.000764472
tmem230	XM_021602550.1;XM_021602549.1;XM_021602551.1;XM_021602548.1	unnamed protein product [Oncorhynchus mykiss]	10.8333	9.34203	10.6097	5.05649	3.62431	3.2068	1.37277	0.000773405
pkp3	XM_021586412.1	unnamed protein product [Oncorhynchus mykiss]	8.47977	8.04908	8.08707	22.4585	22.4683	12.3958	-1.21951	0.000791286
-	XM_021603489.1	PREDICTED: uncharacterized protein LOC106613620 [Salmo salar]	16.5622	14.8459	19.7175	127.067	187.66	23.3457	-2.72521	0.000791286
kbtbd11	XM_021584593.1;XM_021584592.1	PREDICTED: kelch repeat and BTB domain-containing protein 11-like [Salmo salar]	0.856834	0.848575	0.736389	1.47599	2.38598	1.78012	-1.20828	0.000792958
eif4b	XM_021614468.1	PREDICTED: eukaryotic translation initiation factor 4B-like isoform X5 [Salmo salar]	0.5008	1.28384	1.22501	0.141648	0.0961	0.184739	2.83261	0.000798155
endog	XM_021582139.1	PREDICTED: endonuclease domain-containing 1 protein-like [Salmo salar]	0	0	0	0.321335	0.037471	0.173887	-inf	0.000798901
gpr155	XM_021579007.1	unnamed protein product [Oncorhynchus mykiss]	3.66294	2.92754	2.19764	6.79269	7.40856	4.68349	-1.10359	0.000808287
szt2	XM_021604463.1	PREDICTED: protein SZT2-like isoform X1 [Salmo salar]	0	0	0	0.04926	0.305047	0.299199	-inf	0.00081195
-	XM_021594926.1	unnamed protein product [Oncorhynchus mykiss]	1.37143	0.612726	0.530432	0.030984	0.170957	0.048717	3.32653	0.000825075
card14	XM_021557240.1;XM_021557242.1	PREDICTED: caspase recruitment domain-containing protein 14-like [Salmo salar]	0.923073	0.587781	0.644771	1.9547	1.8586	1.24044	-1.22925	0.000830584
-	XM_021609017.1;XM_021609020.1	unnamed protein product [Oncorhynchus mykiss];PREDICTED: zinc finger protein 239-like, partial [Salmo salar]	1.24921	1.15724	1.01969	0.503745	0.412452	0.250497	1.55416	0.000830584
bin1;bin1	XM_021570885.1;XM_021573030.1	PREDICTED: myc box-dependent-interacting protein 1-like isoform X2 [Esox lucius];unnamed protein product [Oncorhynchus mykiss]	0.809807	0.374112	0.230598	1.6902	2.31523	1.47581	-1.95419	0.000836409
sec61g;cntnap2	XM_021613368.1;XM_021613369.1;XM_021613370.1;XM_021613365.1	protein transport protein Sec61 subunit gamma isoform 1 [Mus musculus];PREDICTED: protein transport protein Sec61 subunit gamma isoform X1 [Otolemur garnettii];PREDICTED: contactin-associated protein-like 2 isoform X1 [Salmo salar]	8.45283	8.95635	8.5953	3.28046	2.74258	3.88094	1.39268	0.000845812
mapk8ip2	XM_021599925.1	PREDICTED: C-Jun-amino-terminal kinase-interacting protein 2-like [Salmo salar]	0.442235	0.411654	0.398626	0.17409	0.159325	0.180612	1.28491	0.000851357
-	XM_021575546.1	PREDICTED: uncharacterized protein LOC106589505 isoform X1 [Salmo salar]	7.98146	1.70331	1.81172	59.2744	106.155	4.05759	-3.88192	0.000852792
sgf29	XM_021599819.1	PREDICTED: SAGA-associated factor 29 homolog isoform X1 [Salmo salar]	2.91627	2.05654	2.01336	5.3465	4.94205	4.22674	-1.055	0.000880285
gnpda1	XM_021559502.1;NM_001165204.1;XM_021559501.1	unnamed protein product [Oncorhynchus mykiss]	19.8321	19.4588	17.1289	8.67359	6.53746	8.35706	1.25937	0.000880285
pcca	XM_021570586.1;XM_021572966.1	PREDICTED: propionyl-CoA carboxylase alpha chain, mitochondrial-like [Salmo salar]	1.50974	1.48792	0.83132	3.16901	2.79278	3.00889	-1.22826	0.000905081
-	XM_021578342.1	PREDICTED: zinc finger protein with KRAB and SCAN domains 4-like [Salmo salar]	2.64623	2.44212	2.32157	1.28186	0.935391	0.880444	1.25826	0.000907699
atox1	XM_021583321.1	unnamed protein product, partial [Oncorhynchus mykiss]	24.0248	24.2971	19.8673	5.24626	4.26028	8.97563	1.88341	0.000908554
arrdc4,arrdc2	XM_021621784.1;XM_021621785.1	unnamed protein product, partial [Oncorhynchus mykiss]	4.68869	3.3026	3.43135	1.27596	0.805834	1.42469	1.7038	0.000911371
-	XM_021575247.1	PREDICTED: LOW QUALITY PROTEIN: uncharacterized protein LOC107564376, partial [Sinocyclocheilus grahami]	0.506342	0.488412	0.431115	2.92324	2.75285	0.733372	-2.16836	0.000911652
maf	XM_021607498.1	PREDICTED: transcription factor Maf [Salmo salar]	0.630342	0.710722	0.516167	1.17191	1.54411	1.47156	-1.17296	0.000917794
rmnd5b	XM_021583371.1;XM_021583372.1;XM_021583373.1	PREDICTED: protein RMD5 homolog B-like [Salmo salar]	1.92973	1.76505	1.20287	3.02348	4.09009	3.55442	-1.12313	0.000917794
kcnn3	XM_021559570.1	PREDICTED: small conductance calcium-activated potassium channel protein 2-like [Salmo salar]	2.90555	1.64019	1.96607	0.718185	0.887552	0.700444	1.49755	0.000917794
-	XR_002473513.1	unnamed protein product [Oncorhynchus mykiss]	1.38368	1.10459	1.38055	0.190724	0.09123	0.324712	2.67292	0.000918534
scgn	XM_021584016.1	PREDICTED: secretagogin-like isoform X1 [Salmo salar]	0.864522	0.926401	0.848578	0.071995	0.117771	0.177707	2.84456	0.000918534
-	XM_021565339.1	unnamed protein product [Oncorhynchus mykiss]	0	0.120489	0.311324	209.066	141.813	0.332705	-9.66772	0.000923289
boka	XM_021612881.1	PREDICTED: bcl-2-related ovarian killer protein homolog A-like [Salmo salar]	1.44231	1.3285	1.90116	0.556148	0.471504	0.486668	1.62536	0.000928905
slc25a36a	XM_021612989.1	PREDICTED: solute carrier family 25 member 36-A [Salmo salar]	1.91092	1.55068	1.44925	3.52294	6.75813	3.25175	-1.46242	0.000934633
cars	XM_021607987.1;XM_021607997.1	Cysteinyl-tRNA synthetase, cytoplasmic [Salmo salar]	3.44875	2.42314	2.37127	9.77536	13.1253	4.27511	-1.72105	0.000939069
dynlrb2	XM_021600098.1	PREDICTED: dynein light chain roadblock-type 2 isoform X1 [Salmo salar]	46.2447	44.3548	50.9498	19.2665	11.4737	17.0846	1.56548	0.000952487
nr0b1	XM_021597896.1	unnamed protein product [Oncorhynchus mykiss]	0.061247	0.085905	0.073284	1.34101	1.08292	0.162533	-3.55255	0.000954273
dbi	XM_021597686.1	unnamed protein product [Oncorhynchus mykiss]	26.8905	24.714	34.1737	12.0543	10.1012	10.2655	1.40368	0.000964243
crot	XM_021588184.1;XM_021588140.1;XM_021588151.1;XM_021588162.1;XM_021588129.1;XM_021588121.1;XM_021588192.1	unnamed protein product, partial [Oncorhynchus mykiss];PREDICTED: peroxisomal carnitine O-octanoyltransferase-like isoform X2 [Salmo salar]	1.21138	1.15076	1.39648	4.55432	5.12459	2.05381	-1.64227	0.000966624
-	XR_002474497.1	unnamed protein product [Oncorhynchus mykiss]	3.71651	5.03284	3.58985	1.01502	1.29768	1.64879	1.63913	0.000976118
uso1	XM_021573423.1	PREDICTED: general vesicular transport factor p115 [Salmo salar]	4.42236	3.1444	4.07867	7.97167	11.1556	7.15651	-1.17441	0.000987793
gstz1	XM_021574364.1;XM_021574362.1;XM_021574363.1	unnamed protein product [Oncorhynchus mykiss];PREDICTED: maleylacetoacetate isomerase isoform X1 [Salmo salar]	14.0361	16.2603	12.9125	3.91622	2.03129	4.91984	1.99133	0.000987793
ebf1	XM_021583387.1	PREDICTED: transcription factor COE1-like isoform X1 [Salmo salar]	0.12852	0.087104	0.183668	2.18852	1.342	0.459896	-3.32102	0.000987793
slc25a27	XM_021600533.1	unnamed protein product [Oncorhynchus mykiss]	2.133	1.85391	1.69985	0.825718	0.863104	0.770261	1.20949	0.000987793
dnajb11;dnajb11	XM_021579692.1;XM_021579997.1	unnamed protein product [Oncorhynchus mykiss]	6.03816	4.68294	4.22584	44.6949	65.5561	5.41099	-2.95199	0.0010007
arfgap1	XM_021568944.1;XM_021568943.1;XM_021568949.1	unnamed protein product [Oncorhynchus mykiss];PREDICTED: ADP-ribosylation factor GTPase-activating protein 1-like isoform X1 [Salmo salar];PREDICTED: ADP-ribosylation factor GTPase-activating protein 1-like isoform X7 [Salmo salar]	6.56013	7.4104	6.02084	1.1874	1.63029	2.63055	1.87552	0.0010007
-	XM_021570435.1	PREDICTED: gastrula zinc finger protein XlCGF17.1-like [Salmo salar]	0.508282	0.427205	0.483892	0.103616	0.053324	0.072263	2.63056	0.00100321
strc	XM_021586311.1	PREDICTED: stereocilin-like [Salmo salar]	0.05686	0.00447	0.010683	1.41812	1.85456	0.004969	-5.50826	0.00100365
dpf2	XM_021583411.1;XM_021583410.1	unnamed protein product [Oncorhynchus mykiss]	2.32425	2.34363	2.10202	5.76713	4.70564	3.62133	-1.05789	0.00101219
git1	XM_021582100.1	PREDICTED: ARF GTPase-activating protein GIT1-like isoform X2 [Salmo salar]	0.346869	0.316456	0.37775	0.895453	1.92803	0.997574	-1.8759	0.00101361
mat2a	XM_021602612.1	PREDICTED: S-adenosylmethionine synthase isoform type-2-like [Salmo salar]	3.49582	4.20347	2.80216	7.47029	10.6402	6.17675	-1.20961	0.00101525
pla2g4a	XM_021589733.1;XM_021589734.1	unnamed protein product [Oncorhynchus mykiss]	1.7339	1.79794	1.31288	2.88013	5.08089	3.38922	-1.22824	0.00101654
c14orf132	XM_021612326.1;XM_021612327.1	PREDICTED: uncharacterized protein C14orf132-like [Salmo salar]	1.2753	1.10643	0.998338	0.415641	0.200623	0.29649	1.88876	0.00101783
mov10b.1	XM_021563446.1	helicase MOV-10 [Salmo salar]	14.8482	7.23749	6.50946	91.9924	150.302	10.3736	-3.14341	0.0010345
snrk	XM_021572405.1	PREDICTED: SNF-related serine/threonine-protein kinase [Salmo salar]	0.853574	0.961453	0.822254	3.16566	5.42277	1.52914	-1.93974	0.00103525
mprip	XM_021625482.1;XM_021625483.1;XM_021625481.1;XM_021625484.1	PREDICTED: LOW QUALITY PROTEIN: myosin phosphatase Rho-interacting protein-like [Salmo salar]	1.23194	1.28649	1.37587	3.91921	5.16681	2.11051	-1.52362	0.00104033
rtfdc1	XM_021568475.1;XM_021568476.1;XM_021568472.1;XM_021568474.1	PREDICTED: protein RTF2 homolog isoform X1 [Salmo salar];PREDICTED: protein RTF2 homolog isoform X2 [Salmo salar]	1.65964	2.34659	1.59195	4.702	5.70442	3.33413	-1.29541	0.00104337
kat8	XM_021626058.1;XM_021626059.1	unnamed protein product [Oncorhynchus mykiss]	1.10975	1.2459	0.759313	2.03104	3.83004	2.80488	-1.47614	0.00104863
fbxo9	XM_021580954.1	unnamed protein product [Oncorhynchus mykiss]	17.2715	14.5168	14.0461	8.14932	5.77175	5.81401	1.21567	0.00104934
-	XM_021568799.1	PREDICTED: isotocin receptor-like isoform X1 [Salmo salar]	1.28828	1.18043	1.18929	0.183189	0.288362	0.433696	2.01467	0.00104934
tbc1d2	XM_021584018.1;XM_021584017.1	PREDICTED: TBC1 domain family member 2A-like [Salmo salar]	0.969596	0.762689	0.574381	2.18955	1.8723	1.32176	-1.22276	0.0010511
madprt	XM_021619501.1	PREDICTED: erythroblast NAD(P)(+)--arginine ADP-ribosyltransferase-like [Salmo salar]	4.90787	4.27889	4.31569	0.486753	0.139087	0.975751	3.07564	0.00105235
wipf2	XM_021557606.1	unnamed protein product [Oncorhynchus mykiss]	1.52788	1.48769	1.28382	0.680523	0.660646	0.664972	1.09971	0.0010546
c4;-	NM_001124385.1;XM_021586462.1;XR_002471017.1;XR_002471020.1	complement component 4 precursor [Oncorhynchus mykiss]	3.19555	0.731617	0.30853	27.3454	13.0923	4.07329	-3.39349	0.00106175
impdh2	XM_021615693.1	PREDICTED: inosine-5'-monophosphate dehydrogenase 2 isoform X1 [Salmo salar]	3.4311	4.65411	2.97975	8.42819	7.6358	7.74382	-1.10544	0.00106819
-	XM_021625946.1;XM_021625447.1;XM_021625947.1;XM_021625448.1	unnamed protein product [Oncorhynchus mykiss]	2.65975	3.25578	3.16612	38.966	26.8165	3.50316	-2.93153	0.00107036
llph	XM_021563879.1	unnamed protein product [Oncorhynchus mykiss]	23.7674	19.5052	24.8771	9.14545	8.43179	10.0178	1.3043	0.00108296
-	XM_021583955.1	PREDICTED: neuronal acetylcholine receptor subunit non-alpha-3-like [Salmo salar]	0.104155	0.08128	0.057797	0	0	0	inf	0.00108615
lrp1	XM_021611151.1	PREDICTED: LOW QUALITY PROTEIN: low-density lipoprotein receptor-related protein 1-like [Esox lucius]	0.139445	0.113035	0.158994	1.00899	0.259386	1.50291	-2.75168	0.00108615
arpin	NM_001165128.1	unnamed protein product [Oncorhynchus mykiss]	22.2557	16.8205	15.9801	8.51104	4.6353	5.7192	1.54515	0.00108615
fam120c	XM_021567183.1	PREDICTED: constitutive coactivator of PPAR-gamma-like protein 2 isoform X1 [Salmo salar]	0.907291	1.02982	0.669673	2.55676	2.21673	3.07437	-1.59003	0.00108762
creb3l3b	XM_021603787.1	unnamed protein product [Oncorhynchus mykiss]	0	0	0	0.004675	0.050703	0.955525	-inf	0.00109289
ago2	XM_021559954.1;XM_021559957.1;XM_021559953.1	PREDICTED: protein argonaute-2 isoform X2 [Salmo salar];PREDICTED: protein argonaute-2 isoform X4 [Salmo salar];PREDICTED: protein argonaute-2 isoform X1 [Salmo salar]	2.22911	2.18269	1.94254	3.47715	5.32979	4.85875	-1.10474	0.00109358
gjd2	XM_021623281.1	PREDICTED: gap junction delta-2 protein-like [Salmo salar]	0.048144	0.041503	0.15077	0	0	0	inf	0.00109518
-	XM_021614599.1	PREDICTED: basic leucine zipper transcriptional factor ATF-like 2 [Salmo salar]	0.438948	0.0785207	0.225241	7.46233	9.95388	0.110562	-4.56062	0.00110705
rimbp2	XM_021587958.1	unnamed protein product [Oncorhynchus mykiss]	1.93557	1.02174	0.791202	0.385064	0.235167	0.207285	2.17946	0.00111161
rgl1	XM_021603920.1;XM_021603919.1	unnamed protein product [Oncorhynchus mykiss];PREDICTED: ral guanine nucleotide dissociation stimulator-like 1 [Salmo salar]	1.40974	1.54192	1.68995	3.13735	3.90527	2.80442	-1.08507	0.00112449
-	XM_021618732.1;XM_021618731.1	PREDICTED: serine/arginine repetitive matrix protein 1-like isoform X1 [Salmo salar]	0.965409	0.932947	0.72588	1.77141	1.72284	2.06662	-1.08341	0.00112592
-	XM_021579987.1	unnamed protein product [Oncorhynchus mykiss]	0.25021	0.072781	0.148753	0	0	0	inf	0.00112884
trpc4	XM_021587796.1	PREDICTED: short transient receptor potential channel 4-like [Salmo salar]	3.1812	2.42866	1.59431	0.875955	0.835623	0.401646	1.76939	0.00113313
mimi_r795	XM_021607964.1	PREDICTED: uncharacterized protein LOC106587654 isoform X1 [Salmo salar]	8.79971	4.61207	4.34329	1.64007	0.959187	0.277581	2.62568	0.00114425
exoc3l2	XM_021585007.1	unnamed protein product [Oncorhynchus mykiss]	5.289	3.55738	2.21855	23.0017	23.301	5.56722	-2.22891	0.00114965
cd163	XM_021559367.1	PREDICTED: uromodulin-like isoform X1 [Salmo salar]	0	0	0	0.193842	0.140595	0.128173	-inf	0.00115251
uhrf2;uhrf2	XM_021622646.1;XM_021622647.1	PREDICTED: E3 ubiquitin-protein ligase UHRF2-like isoform X1 [Salmo salar];unnamed protein product, partial [Oncorhynchus mykiss]	1.15972	1.29614	1.05199	2.66188	2.86754	1.84685	-1.0723	0.00115251
arrdc4	XM_021570824.1;XM_021570816.1;XM_021570808.1	PREDICTED: arrestin domain-containing protein 4 isoform X2 [Salmo salar];PREDICTED: arrestin domain-containing protein 4 isoform X1 [Salmo salar]	1.24346	1.32274	0.767783	0.426069	0.28174	0.314786	1.70501	0.00115493
st8sia6	XM_021557659.1	alpha 2,8-sialyltransferase VI, partial [Oncorhynchus mykiss]	1.15996	0.480867	0.903643	4.01221	5.39569	1.64638	-2.11917	0.00115493
sema3d	XM_021611188.1	PREDICTED: semaphorin-3D-like [Salmo salar]	0.300567	0.397711	0.342811	0.894432	1.21855	0.755766	-1.46233	0.00115987
adamts3	XM_021611356.1	A disintegrin and metalloproteinase with thrombospondin motifs 3 precursor [Danio rerio]	0.684939	0.718745	0.663445	1.39206	2.25336	1.3078	-1.26074	0.00116987
mpc1	XM_021580973.1	Brain protein 44-like protein [Oncorhynchus mykiss]	17.3666	15.4385	16.5288	4.04616	3.03488	6.46313	1.86491	0.00118042
-	XM_021558771.1;XM_021558770.1	unnamed protein product [Oncorhynchus mykiss]	0.956154	0.162668	0.388721	9.39243	16.7632	0.396305	-4.13854	0.00120439
dio1	XM_021603351.1	PREDICTED: type I iodothyronine deiodinase [Salmo salar]	18.2336	13.218	14.8441	4.29179	1.84621	4.88156	2.07081	0.00120439
nfix	XM_021556750.1	PREDICTED: nuclear factor 1 X-type-like isoform X1 [Salmo salar]	9.34698	11.2219	9.24575	18.894	26.9729	35.9215	-1.45587	0.00124347
skt,kiaa1217	XM_021613332.1;XM_021613333.1;XM_021613335.1;XM_021613336.1;XM_021613334.1	PREDICTED: sickle tail protein homolog isoform X2 [Salmo salar];PREDICTED: sickle tail protein homolog isoform X4 [Salmo salar];PREDICTED: sickle tail protein homolog isoform X9 [Salmo salar];PREDICTED: sickle tail protein homolog isoform X5 [Salmo salar]	0.933786	0.476301	0.754896	1.72667	2.56245	1.57004	-1.43634	0.00125294
shisa9	XM_021576003.1;XM_021576002.1	PREDICTED: protein shisa-9-like isoform X2 [Salmo salar];PREDICTED: protein shisa-9B-like isoform X1 [Salmo salar]	0.145185	0.20768	0.121181	1.98428	2.9485	0.134872	-3.41822	0.00126606
atp8b2	XM_021622204.1	PREDICTED: phospholipid-transporting ATPase ID-like [Salmo salar]	2.18233	1.74417	2.3395	6.70671	10.7906	3.6561	-1.75527	0.00126704
spag1a	XM_021605013.1	PREDICTED: sperm-associated antigen 1 isoform X1 [Maylandia zebra]	1.47182	1.18065	1.28558	3.35121	5.49814	2.62427	-1.54277	0.00127576
-	XM_021562393.1	unnamed protein product [Oncorhynchus mykiss]	0.199209	0.226698	0.182519	0	0	0	inf	0.00128052
hint3	XM_021600656.1;XM_021600655.1	PREDICTED: uncharacterized protein LOC108647884 [Xenopus tropicalis]	1.03924	1.24211	1.35048	0.391554	0.471719	0.204818	1.76566	0.0012807
pde1b	XM_021610717.1	PREDICTED: calcium/calmodulin-dependent 3',5'-cyclic nucleotide phosphodiesterase 1B-like isoform X2 [Salmo salar]	2.26197	2.69452	0.75356	0.222358	0.496671	0.311754	2.46976	0.00128331
plxnb2	XM_021564261.1;XM_021564157.1;XM_021564158.1;XM_021564156.1	PREDICTED: plexin-B2-like [Salmo salar]	2.74481	2.81568	2.35116	5.24996	8.73582	4.46175	-1.22138	0.00132377
-	XM_021608092.1	PREDICTED: uncharacterized protein LOC106585477 isoform X2 [Salmo salar]	0.341457	0.405225	0.316778	0.030387	0.036406	0.085536	2.8035	0.00133024
slc25a34	XM_021610451.1;XM_021610450.1	unnamed protein product [Oncorhynchus mykiss]	0.184355	0.281391	0.301156	1.47978	2.7649	0.491222	-2.62653	0.00134574
-	XM_021614598.1	PREDICTED: uncharacterized protein LOC106578097 isoform X1 [Salmo salar]	0.305096	0.360861	4.03202	0.083058	0.018912	0.086275	4.64136	0.00134574
tcaf	XM_021587625.1	unnamed protein product [Oncorhynchus mykiss]	2.01668	3.39204	1.22975	5.69306	10.1837	6.4504	-1.74988	0.0013478
lrba;lrba	XM_021575296.1;XM_021573451.1	PREDICTED: lipopolysaccharide-responsive and beige-like anchor protein [Salmo salar];PREDICTED: lipopolysaccharide-responsive and beige-like anchor protein isoform X3 [Danio rerio]	1.74623	1.09456	1.06602	2.41994	2.92168	2.60478	-1.02431	0.00134937
hoxb5a	XM_021624679.1	homeobox protein HoxB5aa [Salmo salar]	0.631454	0.533282	0.401009	1.75255	1.52176	0.866016	-1.40289	0.0013548
mylk	XM_021565343.1;XM_021565342.1	PREDICTED: myosin light chain kinase, smooth muscle-like isoform X1 [Salmo salar]	0.243176	0.18313	0.107447	1.22707	1.01084	0.340313	-2.27213	0.00136828
tfpi2	XM_021572651.1;NM_001165114.1;XM_021570541.1	unnamed protein product [Oncorhynchus mykiss];Tissue factor pathway inhibitor 2 precursor [Oncorhynchus mykiss]	15.5989	18.2204	26.8806	4.52997	5.04052	7.29618	1.84752	0.00136828
samd13	XM_021613667.1;XM_021613669.1	PREDICTED: sterile alpha motif domain-containing protein 13-like [Salmo salar]	5.34978	3.28585	2.66989	1.57961	1.02596	0.860452	1.70568	0.00137488
pik3ca	XM_021588651.1	PREDICTED: phosphatidylinositol 4,5-bisphosphate 3-kinase catalytic subunit alpha isoform-like [Salmo salar]	1.07262	0.937429	0.869837	1.63025	2.69474	1.9647	-1.12698	0.00138339
mybpc3	XM_021607559.1	PREDICTED: myosin-binding protein C, cardiac-type-like isoform X1 [Salmo salar]	0.0555774	0	0.0467965	1.13422	0.109761	2.28527	-5.10744	0.00139742
rhobtb1	XM_021620893.1;XM_021620892.1;XM_021620891.1;XM_021620897.1;XM_021620895.1;XM_021620894.1	PREDICTED: rho-related BTB domain-containing protein 2-like isoform X1 [Salmo salar]	0.713934	0.614808	0.685647	1.45048	1.83827	1.13983	-1.1365	0.00139848
prf1	XM_021570369.1	PREDICTED: perforin-1-like [Salmo salar]	0.452059	0.337153	0.362891	2.01267	4.35837	0.689359	-2.61548	0.00139894
-	XR_002468934.1	transposase-like [Salmo salar]	32.7211	32.6401	31.8637	17.7595	13.8993	11.7715	1.16262	0.00140927
znf385b	XM_021608989.1;XM_021608990.1	PREDICTED: zinc finger protein 385B-like isoform X1 [Salmo salar]	0.458126	0.423813	0.401231	0.0541454	0.0833466	0.129325	2.26579	0.00140934
-	XM_021622376.1	PREDICTED: T-box transcription factor TBX3-like [Salmo salar]	0	0	0	0.175572	0.16594	0.055431	-inf	0.00141412
-	XR_002470216.1	unnamed protein product [Oncorhynchus mykiss]	0.525889	0.433784	0.353746	0.032488	0.033341	0.094203	3.03689	0.0014192
nrp2	XM_021571517.1	PREDICTED: neuropilin-2-like isoform X1 [Salmo salar]	1.79397	1.7541	2.24873	6.59227	4.34985	4.04318	-1.37022	0.00142758
-	XR_002469769.1		9.80003	6.78016	4.9669	2.91019	3.02843	2.02818	1.43542	0.00143067
itgax	XM_021565552.1;XM_021565550.1	unnamed protein product [Oncorhynchus mykiss]	15.0699	9.16957	9.42127	5.26938	4.87546	3.89083	1.26197	0.00143137
robo2	XM_021623803.1;XM_021623802.1;XM_021623804.1	PREDICTED: roundabout homolog 3 isoform X4 [Salmo salar]	0.17887	0.104371	0.112915	0.628403	0.52873	0.253751	-1.83246	0.00143645
isoc2	XM_021623027.1	PREDICTED: isochorismatase domain-containing protein 2, mitochondrial [Salmo salar]	9.48114	8.80487	8.62328	3.92438	2.89064	3.85724	1.33424	0.0014628
nrxn2	XM_021591470.1;XM_021591468.1	PREDICTED: neurexin-1-beta-like isoform X14 [Salmo salar];PREDICTED: neurexin-2-like isoform X1 [Salmo salar]	0.625397	0.68607	0.323702	0.0161428	0.0135778	0.100208	3.65365	0.00147128
mmab	XM_021621001.1	PREDICTED: cob(I)yrinic acid a,c-diamide adenosyltransferase, mitochondrial [Salmo salar]	15.1093	16.2414	12.7588	7.89314	6.07094	5.19082	1.20338	0.00148103
myh9	XM_021556175.1	unnamed protein product [Oncorhynchus mykiss]	9.65817	10.0886	8.10291	15.1023	35.269	25.1294	-1.43883	0.00148175
pus3	XM_021565345.1	PREDICTED: tRNA pseudouridine(38/39) synthase [Salmo salar]	0.678705	0.792016	0.582337	1.42422	1.65521	1.80327	-1.2499	0.00149536
bola3	NM_001160638.1	unnamed protein product [Oncorhynchus mykiss]	6.83524	5.38333	5.47966	2.5998	1.82622	2.37608	1.37955	0.00149844
anpep	XM_021570565.1	unnamed protein product [Oncorhynchus mykiss]	0.702552	0.661835	0.644991	0.143638	0.206655	0.24475	1.75568	0.00150371
calcoco1	XM_021610058.1	PREDICTED: calcium-binding and coiled-coil domain-containing protein 1 [Salmo salar]	0.15157	0.131444	0.049851	2.9786	0.42279	0.358764	-3.49778	0.00150371
-	XM_021570163.1	PREDICTED: extracellular matrix protein 2-like [Salmo salar]	3.08028	2.02492	2.43	4.7072	6.22493	5.37053	-1.11339	0.00150417
sdf2l1	NM_001195185.1	stromal cell derived factor 2 like homologue precursor [Oncorhynchus mykiss]	2.84997	1.80698	2.19401	5.06084	7.38402	4.65502	-1.31961	0.00151709
a2m	XM_021567660.1	PREDICTED: alpha-2-macroglobulin-like [Salmo salar]	0.036424	0.099152	0.07714	0.274727	0.341751	1.34228	-3.20294	0.00152074
id2	XR_002473254.1	unnamed protein product [Oncorhynchus mykiss]	16.136	11.2003	14.968	5.41176	6.93445	3.96585	1.37486	0.00152473
mefv	XM_021574712.1	unnamed protein product [Oncorhynchus mykiss]	0.019112	0.016687	0	1.45115	0.379294	0.021208	-5.69275	0.00152473
prc1	XM_021622907.1;XM_021622906.1	unnamed protein product, partial [Oncorhynchus mykiss];PREDICTED: protein regulator of cytokinesis 1-like isoform X1 [Salmo salar]	2.42732	1.5953	1.45106	0.25788	0.171585	0.554805	2.47538	0.00153473
gnai1	XM_021578527.1	PREDICTED: guanine nucleotide-binding protein G(i) subunit alpha-1 [Salmo salar]	1.96466	2.65121	2.02773	5.85156	7.34996	3.66245	-1.34391	0.00155354
dnajc16	XM_021609165.1;XM_021609164.1	unnamed protein product [Oncorhynchus mykiss]	1.54742	1.05337	0.898175	4.35985	6.73154	1.84624	-1.88657	0.00156543
-	XM_021583202.1;XM_021583941.1;XM_021583942.1	PREDICTED: fibrous sheath CABYR-binding protein-like isoform X3 [Salmo salar];unnamed protein product [Oncorhynchus mykiss]	0.298825	0.290718	0.229673	0.780903	0.614125	0.541938	-1.24148	0.00156959
rpap3	XM_021563767.1;XM_021563768.1	PREDICTED: RNA polymerase II-associated protein 3 isoform X1 [Salmo salar]	1.13659	1.04036	1.15679	2.09582	2.46974	2.2244	-1.02626	0.00156959
cd37	XM_021575438.1;XM_021575440.1;XM_021575439.1	unnamed protein product [Oncorhynchus mykiss]	0.5973	0.74771	0.575734	0.0746105	0.180923	0.123991	2.3394	0.00157639
-	XR_002468844.1	hypothetical protein cypCar_00011824 [Cyprinus carpio]	4.55196	5.41811	5.32246	2.26222	1.33569	1.08039	1.70877	0.00158376
atp5e	XM_021566582.1	ATP synthase subunit epsilon, mitochondrial [Salmo salar]	30.1644	32.513	31.7974	14.4752	9.27927	12.3499	1.38776	0.00158376
-	XM_021589110.1	PREDICTED: ADAMTS-like protein 4 [Salmo salar]	0.692806	0.489751	1.33992	12.682	14.6975	0.923447	-3.48804	0.00158561
-	XM_021591710.1	complement C1q subcomponent subunit C precursor [Salmo salar]	63.1801	27.7637	40.8423	15.4079	11.1066	14.0667	1.69931	0.00158561
rpp21	XM_021599136.1	Ribonuclease P protein subunit p21 [Salmo salar]	3.11104	2.28986	2.05119	0.692713	0.601839	1.01587	1.68949	0.00159283
ly75	NM_001195412.1	lymphocyte antigen 75 precursor [Oncorhynchus mykiss]	3.01496	2.37192	1.97654	8.85571	12.8547	3.62776	-1.78286	0.00159658
-	XM_021624393.1	PREDICTED: zinc finger and SCAN domain-containing protein 22-like [Salmo salar]	0.342708	0.333971	0.194006	0.931299	0.971723	0.653291	-1.55384	0.00159898
dnal4	XM_021557487.1;XM_021557486.1	Dynein light chain 4, axonemal [Salmo salar]	3.25545	2.40654	2.86022	0.997499	0.668732	1.07359	1.63715	0.00160298
crat	XM_021601730.1	PREDICTED: carnitine O-acetyltransferase-like [Salmo salar]	2.55185	2.8773	2.45373	7.46592	7.40556	3.89835	-1.25162	0.00161701
asgr2;clec4m	XR_002475191.1;XM_021619118.1;XM_021619119.1;XM_021617235.1;XM_021617236.1	unnamed protein product, partial [Oncorhynchus mykiss];PREDICTED: C-type lectin domain family 4 member E-like isoform X1 [Salmo salar];PREDICTED: C-type lectin domain family 4 member E-like isoform X2 [Salmo salar];PREDICTED: C-type lectin domain family 4 member E-like [Salmo salar]	5.29533	2.72017	3.90131	0.573995	0.255209	1.10946	2.61986	0.00161762
zbtb16a	XM_021582628.1;XM_021582627.1	PREDICTED: zinc finger and BTB domain-containing protein 16-A-like isoform X1 [Salmo salar]	0.137991	0.13917	0.214713	0.808938	0.690039	0.351712	-1.9117	0.0016198
slc38a6	XM_021584961.1	unnamed protein product [Oncorhynchus mykiss]	0.556706	0.581126	0.433946	1.08442	2.00766	1.24573	-1.46457	0.00162161
ddx27	XM_021610677.1	PREDICTED: probable ATP-dependent RNA helicase DDX27 [Salmo salar]	2.23189	2.23389	1.38698	4.09201	4.58183	3.28496	-1.03088	0.00165152
calr	NM_001124478.1;XM_021600208.1	unnamed protein product [Oncorhynchus mykiss]	11.9316	11.1647	10.0485	30.849	44.0705	16.4682	-1.46321	0.00167856
htra1b	XM_021575828.1;XM_021575829.1	PREDICTED: serine protease HTRA1 isoform X1 [Salmo salar]	32.412	18.7409	17.4061	63.9252	43.8262	54.3676	-1.24163	0.00167856
rarres3	XM_021583452.1	Retinoic acid receptor responder protein 3 [Oncorhynchus mykiss]	47.4523	37.0513	43.9888	19.9224	14.2724	18.0533	1.29823	0.00168548
atp6v1e1	XM_021577210.1	PREDICTED: V-type proton ATPase subunit E 1-like [Salmo salar]	15.67	12.4157	14.5624	6.66413	3.28829	3.60844	1.65303	0.00168548
nlrc3	XM_021591692.1;XM_021591691.1;XM_021591688.1	PREDICTED: protein NLRC3-like isoform X1 [Salmo salar]	0.671542	0.311795	0.352756	6.07535	5.08134	0.421693	-3.11534	0.0016888
a2m	XM_021559142.1	PREDICTED: alpha-2-macroglobulin-like [Salmo salar]	0	0.020325	0.008182	0.056273	0.232179	0.699782	-5.11546	0.00169534
-	XM_021581530.1	C-type MBL-2 protein precursor [Oncorhynchus mykiss]	0	0	0	0.09894	0.029807	1.48199	-inf	0.00170329
tma7	XM_021610731.1	PREDICTED: translation machinery-associated protein 7-like [Salmo salar]	41.6838	35.7382	37.5165	20.0857	13.6527	15.0275	1.23692	0.00170927
abcc4	XM_021610935.1	PREDICTED: multidrug resistance-associated protein 4-like isoform X1 [Salmo salar]	0.363733	0.482583	0.233889	4.00359	5.21842	0.340842	-3.14614	0.00171163
fam129b	XM_021602258.1	PREDICTED: niban-like protein 1 [Salmo salar]	3.02615	3.89106	2.4512	6.44341	7.59534	5.28079	-1.04418	0.00171891
naprt	XM_021604532.1	PREDICTED: nicotinate phosphoribosyltransferase [Salmo salar]	0.284988	0.198233	0.079158	1.00756	1.69724	0.423834	-2.47592	0.00172134
gch1	XM_021580273.1	unnamed protein product [Oncorhynchus mykiss]	73.3017	68.4051	55.8111	37.1204	29.0003	28.5251	1.06137	0.00173068
mmp23	XM_021616246.1;XM_021616247.1	unnamed protein product [Oncorhynchus mykiss]	2.04627	1.78186	2.04494	13.199	12.2086	2.65086	-2.25625	0.00173497
pdk2	XM_021557548.1;XR_002468039.1	unnamed protein product [Oncorhynchus mykiss]	0.317226	0.334294	0.311842	6.5622	1.97106	0.425859	-3.21721	0.00173803
c3	XM_021561565.1	PREDICTED: complement C3 [Salmo salar]	0.65947	0.078625	0.062782	3.87725	0.722956	5.12772	-3.60248	0.00176128
dhx38	XM_021608124.1	PREDICTED: pre-mRNA-splicing factor ATP-dependent RNA helicase PRP16-like isoform X1 [Salmo salar]	0.640366	0.575375	0.570837	1.03905	1.32462	1.29982	-1.03602	0.00176218
cd22	XM_021580745.1	PREDICTED: B-cell receptor CD22-like [Esox lucius]	0.62307	0.666314	0.493911	0.202658	0.213724	0.130887	1.70422	0.00176923
-	XR_002474013.1;XR_002474012.1		18.3007	19.2974	14.2536	8.35852	4.1784	4.63564	1.59429	0.00183547
pdlim3	XM_021619274.1	alkaline phosphatase [Salmo salar]	0.627223	0.428542	0.485058	2.58312	1.13124	2.34908	-1.97644	0.00183623
kiaa1614	XM_021603429.1;XM_021603430.1;XM_021603428.1	PREDICTED: uncharacterized protein KIAA1614-like isoform X1 [Salmo salar];PREDICTED: uncharacterized protein KIAA1614-like isoform X2 [Salmo salar]	0.504526	0.412487	0.524746	0.999515	1.08121	0.998189	-1.09459	0.00183623
adam22	XM_021621251.1	PREDICTED: disintegrin and metalloproteinase domain-containing protein 22 [Salmo salar]	0.11328	0.057546	0	1.73546	2.59179	0.179712	-4.72156	0.00183623
-	XR_002470081.1	unnamed protein product [Oncorhynchus mykiss]	0.725704	0.453572	0.183438	0	0.026429	0.025089	4.72526	0.0018485
ppp1r3g	XM_021563076.1	PREDICTED: protein phosphatase 1 regulatory subunit 3G-like [Salmo salar]	3.23263	1.41385	1.75527	0.486501	0.185238	0.534417	2.40805	0.00184935
dynlrb1	XM_021568355.1	Dynein light chain 2B, cytoplasmic [Oncorhynchus mykiss]	38.2309	36.7184	38.8889	19.0888	10.9983	12.1777	1.42946	0.00184951
-	NM_001281317.1	interleukin-2 receptor gamma chain-2 precursor [Oncorhynchus mykiss]	4.49958	1.62246	2.6553	0.526605	0.936704	0.311662	2.30599	0.00185746
vcp	XM_021606190.1	PREDICTED: transitional endoplasmic reticulum ATPase [Salmo salar]	16.7081	11.6462	12.7651	35.7044	25.7006	23.7342	-1.05	0.00185746
rasl12	XM_021557787.1	unnamed protein product [Oncorhynchus mykiss]	2.36538	2.89233	2.73412	1.21987	0.81713	0.694084	1.54905	0.00185899
stk40	XM_021561660.1	unnamed protein product [Oncorhynchus mykiss]	1.76689	1.20719	1.90938	4.50447	4.57481	3.09635	-1.31802	0.00187287
aff1	XM_021622592.1	PREDICTED: AF4/FMR2 family member 1-like isoform X1 [Salmo salar]	0.865299	0.80353	0.758088	2.04285	1.54018	2.04189	-1.21271	0.00187287
ncs1	XM_021621381.1	PREDICTED: neuronal calcium sensor 1-like [Salmo salar]	1.4611	1.03988	1.15018	0.362045	0.239455	0.45872	1.78399	0.0019018
adamts2	XM_021583638.1	PREDICTED: A disintegrin and metalloproteinase with thrombospondin motifs 2-like, partial [Salmo salar]	0.874745	0.739248	1.22832	2.86687	2.63552	2.68608	-1.52653	0.00191047
vcp	NM_001124510.1;XM_021601254.1	PREDICTED: transitional endoplasmic reticulum ATPase-like [Salmo salar]	22.9912	17.198	17.4802	52.2362	56.1194	27.5162	-1.23637	0.00192112
mprip	XM_021558350.1;XM_021558347.1;XM_021558356.1;XM_021558353.1;XM_021558357.1;XM_021558352.1;XM_021558351.1;XM_021558354.1	PREDICTED: LOW QUALITY PROTEIN: myosin phosphatase Rho-interacting protein-like [Salmo salar]	1.99623	1.08708	1.99969	7.98098	8.26351	2.81875	-1.90704	0.00193644
h2-eb1	XM_021569415.1	MHC class II beta chain, partial [Oncorhynchus mykiss]	254.561	139.721	116.471	56.4163	57.8938	22.6914	1.89843	0.00193933
bach1	XM_021591672.1	PREDICTED: spore wall protein 2-like [Salmo salar]	0.7008	0.449888	0.401478	2.41546	4.80373	0.803704	-2.36984	0.00195726
slc39a1	XM_021606804.1	unnamed protein product [Oncorhynchus mykiss]	1.20046	1.22678	1.71565	0.295379	0.352482	0.494412	1.85873	0.00195771
dpyd	XM_021620522.1	PREDICTED: dihydropyrimidine dehydrogenase [NADP(+)]-like isoform X1 [Salmo salar]	2.9413	2.25663	2.26518	12.5963	17.3945	3.25964	-2.15553	0.00197515
oxsr1	XM_021614122.1	PREDICTED: serine/threonine-protein kinase OSR1-like [Salmo salar]	3.98789	2.80659	2.4569	5.51216	7.96074	5.65332	-1.04781	0.00198503
-	XM_021606762.1;XM_021606761.1;XM_021606764.1;XM_021606763.1	unnamed protein product [Oncorhynchus mykiss]	9.29249	7.38918	7.08347	4.03256	2.43892	2.48425	1.40796	0.00198503
-	XR_002471014.1		1.35034	1.81309	1.70257	0.071682	0.065694	0.318292	3.41668	0.00199122
mfap1	XM_021608149.1	unnamed protein product [Oncorhynchus mykiss]	0.161407	0.15497	0.294299	1.12547	0.94023	1.06542	-2.3582	0.00199122
znf710	XM_021571468.1	PREDICTED: zinc finger protein 710 isoform X1 [Salmo salar]	2.69923	1.45547	1.80845	4.97167	8.08272	3.64006	-1.48522	0.00199347
at5g50100	XM_021566213.1	unnamed protein product [Oncorhynchus mykiss]	23.77	23.1301	23.2621	12.291	7.62499	7.1798	1.37263	0.00199386
rsad2	XM_021574714.1	unnamed protein product [Oncorhynchus mykiss]	1.71908	0.086618	0.072401	68.3026	60.4864	2.71576	-6.1297	0.0019957
-	XM_021609013.1	unnamed protein product [Oncorhynchus mykiss]	1.90627	1.18586	1.33155	0.623592	0.384722	0.259976	1.80236	0.00199766
klhl21	XM_021566057.1;XM_021566059.1;XM_021566058.1	unnamed protein product [Oncorhynchus mykiss]	0.594554	0.618446	0.432143	1.79833	1.19453	1.16884	-1.33896	0.00199766
kcmf1	XM_021605120.1	unnamed protein product, partial [Oncorhynchus mykiss]	0.493035	0.310395	0.303425	1.502	2.80934	0.669212	-2.16984	0.00201752
gse1	XM_021600160.1	unnamed protein product [Oncorhynchus mykiss]	0.361792	0.206671	0.265436	2.06372	2.20207	0.388895	-2.48074	0.00201752
-	XM_021613910.1;XM_021613914.1	unnamed protein product [Oncorhynchus mykiss];PREDICTED: uncharacterized protein LOC106590896 [Salmo salar]	10.791	2.8212	2.33258	112.659	100.567	3.51507	-3.76481	0.00201752
snx9	XM_021600806.1;XM_021600811.1;XM_021600807.1;XM_021600808.1;XM_021600809.1;XM_021600805.1;XM_021600810.1;XM_021600812.1	PREDICTED: sorting nexin-9 isoform X2 [Salmo salar];unnamed protein product [Oncorhynchus mykiss];PREDICTED: sorting nexin-9 isoform X1 [Salmo salar]	7.54938	7.56515	7.10315	21.794	19.9936	10.6166	-1.23798	0.00201752
hgf	XM_021571914.1;XM_021571907.1	PREDICTED: hepatocyte growth factor-like [Salmo salar]	0.164764	0.17704	0.134078	0.39178	0.575898	0.383558	-1.5056	0.00201752
c1orf53	XM_021604692.1	PREDICTED: uncharacterized protein C1orf53 homolog [Larimichthys crocea]	4.91339	3.25995	3.45915	1.3106	0.771783	1.31751	1.7746	0.00202043
mvp	XM_021624400.1	major vault protein [Salmo salar]	2.98554	3.28402	3.40023	5.83457	6.74302	6.95432	-1.01428	0.00203442
pxn	XM_021567494.1	PREDICTED: flocculation protein FLO11-like isoform X1 [Salmo salar]	0.572602	0.532536	0.313628	1.01419	1.37526	0.973933	-1.24528	0.00203442
prr15lb	XM_021564984.1	unnamed protein product [Oncorhynchus mykiss]	0.368001	0.255378	0.093171	1.04149	1.90546	0.741056	-2.3637	0.00206682
-	XM_021559428.1	PREDICTED: zinc finger protein 239-like [Salmo salar]	1.02697	0.663621	0.685424	0.285881	0.317627	0.228699	1.51353	0.00206744
tcerg1	XM_021617437.1	PREDICTED: transcription elongation regulator 1-like [Salmo salar]	1.33818	1.13732	1.19203	2.06023	2.67374	2.7194	-1.02308	0.00207429
tmem94	XM_021575657.1;XM_021575658.1;XM_021575661.1;XM_021575659.1;XM_021575660.1	unnamed protein product [Oncorhynchus mykiss]	1.03178	0.870786	0.846456	1.475	2.1292	2.00514	-1.02891	0.0020816
kcnc4	XM_021609896.1	PREDICTED: potassium voltage-gated channel subfamily C member 1-like [Salmo salar]	4.72814	5.35788	6.81041	48.709	32.1043	7.83403	-2.39136	0.0020987
srsf4;-	XM_021572745.1;XM_021572908.1	unnamed protein product [Oncorhynchus mykiss]	4.12339	2.80636	2.52362	5.54151	8.86029	6.73607	-1.16093	0.00211083
bscl2	XM_021619838.1	unnamed protein product [Oncorhynchus mykiss]	1.70762	5.38801	0.198387	0.226116	0.130681	0.0268418	4.24889	0.00212716
rbbp5	XR_002474243.1	PREDICTED: retinoblastoma-binding protein 5 [Clupea harengus]	0.821131	0.666171	0.520783	0.039397	0.084543	0.139819	2.92853	0.0021284
adck5	XM_021560313.1;XM_021560314.1;XM_021560312.1	PREDICTED: uncharacterized aarF domain-containing protein kinase 5-like isoform X2 [Salmo salar];PREDICTED: uncharacterized aarF domain-containing protein kinase 5-like isoform X1 [Salmo salar]	0.146896	0.10718	0.0879948	0.299375	0.363775	0.377316	-1.60486	0.0021284
-	XR_002470199.1		6.51658	5.50848	6.20335	2.07125	2.71798	1.3394	1.57255	0.00215374
f2r	XM_021590700.1	unnamed protein product [Oncorhynchus mykiss]	0.730574	0.405361	0.692865	1.51591	1.8801	1.40927	-1.39372	0.00216769
pcdh17	XM_021570602.1	unnamed protein product [Oncorhynchus mykiss]	0.15642	0.188045	0.217617	0.495	1.12379	0.553576	-1.95041	0.00217137
-	XR_002468662.1	PREDICTED: uncharacterized protein LOC108192163 [Danio rerio]	1.57729	1.40966	1.33609	0.628961	0.533104	0.307204	1.55694	0.0021988
myo16	XM_021579291.1	PREDICTED: LOW QUALITY PROTEIN: unconventional myosin-XVI [Esox lucius]	0.763057	1.33364	1.18498	0.191189	0.162985	0.359298	2.20151	0.00227602
clcn2	XM_021588629.1	PREDICTED: chloride channel protein 2-like [Salmo salar]	0.227145	0.140146	0.085669	0.667741	0.562181	0.324544	-1.77896	0.00227823
daxx	XM_021560578.1	unnamed protein product [Oncorhynchus mykiss]	0.6911	0.47415	0.4565	1.09748	1.19114	1.09435	-1.06074	0.00227823
tmem17b	XM_021573342.1	unnamed protein product [Oncorhynchus mykiss]	2.07572	1.45041	2.27704	0.661253	0.418893	0.496312	1.88015	0.00228385
hmbs	XM_021618998.1;XM_021618997.1	PREDICTED: porphobilinogen deaminase-like isoform X3 [Salmo salar]	4.58678	4.448	3.35006	2.15552	1.5029	1.48272	1.26842	0.00231498
rbms3	XM_021571662.1	unnamed protein product [Oncorhynchus mykiss]	0.822267	0.879776	0.850261	1.53188	1.96941	1.60677	-1.00097	0.00232283
parp14	NM_001124336.1	VHSV-induced protein-10 [Oncorhynchus mykiss]	7.56057	4.29792	3.21763	43.2251	60.8547	4.91914	-2.85398	0.00233572
rhov	XM_021601078.1	PREDICTED: rho-related GTP-binding protein RhoV-like [Salmo salar]	1.25252	1.19877	1.38618	4.94981	4.21317	2.05643	-1.54777	0.00235097
dip2c	XM_021622328.1	PREDICTED: disco-interacting protein 2 homolog C-like, partial [Stegastes partitus]	0.73837	0.685984	0.764027	1.45393	1.63214	2.17981	-1.26681	0.00238337
grik2	XM_021611507.1	PREDICTED: glutamate receptor ionotropic, kainate 2 [Esox lucius]	0.154694	0.137225	0.293852	0.03346	0.04447	0.014282	2.66731	0.00239071
fam65a	XM_021570346.1;XM_021570314.1;XM_021570354.1;XM_021570322.1;XM_021570331.1;XM_021570339.1	PREDICTED: protein FAM65A-like isoform X5 [Salmo salar];PREDICTED: protein FAM65A-like isoform X1 [Salmo salar];PREDICTED: protein FAM65A-like isoform X6 [Salmo salar];PREDICTED: protein FAM65A-like isoform X2 [Salmo salar];PREDICTED: protein FAM65A-like isoform X3 [Salmo salar]	1.44693	1.07894	1.59098	5.6113	3.34591	2.65217	-1.49568	0.00239078
pdk2	XM_021624651.1	unnamed protein product [Oncorhynchus mykiss]	1.4896	1.16487	0.975428	30.437	11.351	0.759102	-3.55106	0.00239406
arhgap6	XM_021578941.1	PREDICTED: rho GTPase-activating protein 6-like isoform X1 [Salmo salar]	0.391008	0.075233	0.178099	1.68515	1.97461	0.473617	-2.68143	0.00243907
-	XM_021605365.1;XM_021605366.1	unnamed protein product [Oncorhynchus mykiss]	2.06316	1.56128	1.72937	0.88288	0.698518	0.597637	1.29688	0.00244624
uba52	XM_021603690.1;NM_001124194.1;XM_021611281.1	ubiquitin/ribosomal fusion protein homologue, partial [Salmo salar];ubiquitin [Oncorhynchus mykiss];PREDICTED: ubiquitin-60S ribosomal protein L40 isoform X5 [Gorilla gorilla gorilla]	1151.48	913.505	971.556	574.635	447.722	405.112	1.08897	0.00244755
scpep1	XM_021625860.1	PREDICTED: retinoid-inducible serine carboxypeptidase-like [Salmo salar]	1.87597	2.65877	1.83482	4.10843	4.63896	5.17436	-1.12808	0.00245518
six4	XM_021574265.1	PREDICTED: homeobox protein SIX4-like [Salmo salar]	0.367882	0.281823	0.322837	2.46462	1.85177	0.447207	-2.29222	0.00246492
card14	XM_021568103.1	PREDICTED: caspase recruitment domain-containing protein 14-like [Salmo salar]	0.316385	0.329377	0.102688	4.38826	5.75548	0.118971	-3.77736	0.00249109
-	XR_002472962.1	PREDICTED: uncharacterized protein LOC107678612 [Sinocyclocheilus anshuiensis]	0.163299	0.155739	0.247028	1.05179	1.31796	0.415591	-2.29881	0.00250176
usp4	XM_021569212.1;XM_021569213.1	Ubiquitin carboxyl-terminal hydrolase 4 [Salmo salar]	5.69402	3.88242	3.25936	15.4561	26.2003	6.26348	-1.90045	0.00251657
-	XM_021576707.1	unnamed protein product [Oncorhynchus mykiss]	49.5531	49.4054	43.8528	25.7424	21.5879	14.243	1.21373	0.0025611
acvr1b	XM_021565871.1;XM_021565870.1	unnamed protein product [Oncorhynchus mykiss]	2.09215	3.0657	1.88611	9.61764	15.5293	3.54117	-2.026	0.00256357
cmah	XM_021578470.1	PREDICTED: cytidine monophosphate-N-acetylneuraminic acid hydroxylase-like [Salmo salar]	0.0155296	0.0203003	0.00402306	0.639417	0.366975	0.0244312	-4.69296	0.00256549
-	XR_002469518.1		1.25835	2.83199	0.917246	680.391	64.1071	0.384299	-7.21675	0.00257365
cnnm2	XM_021556915.1	PREDICTED: metal transporter CNNM2 isoform X1 [Salmo salar]	0.006885	0.004413	0.007797	0.054364	0.048034	0.080025	-3.25602	0.00259466
gmfg	XM_021582618.1	glia maturation factor gamma [Salmo salar]	2.06842	1.67882	0.810628	0.301671	0.385824	0.304965	2.19928	0.00259591
tc3a	XR_002468453.1	hypothetical protein CRE_19968 [Caenorhabditis remanei]	0.489977	0.702229	0.315555	0.094377	0.134359	0.153341	1.98047	0.00260006
tsta3	XM_021556278.1	GDP-L-fucose synthetase [Salmo salar]	0.419889	8.49569	2.80852	0.047673	0.201643	0.422054	4.12622	0.00260243
trim39;trim25	XM_021577767.1;XM_021577768.1;XM_021577769.1	unnamed protein product [Oncorhynchus mykiss];PREDICTED: E3 ubiquitin-protein ligase TRIM39-like [Esox lucius]	4.50498	3.06536	2.17285	42.6573	39.0046	2.36491	-3.10838	0.00263579
id2	XM_021611611.1	unnamed protein product [Oncorhynchus mykiss]	81.6127	72.2988	92.1386	31.4584	44.0309	26.8479	1.26562	0.00264256
rps25	XM_021582789.1	40S ribosomal protein S25 [Oncorhynchus mykiss]	923.643	716.224	781.756	457.126	392.855	353.556	1.00869	0.00265899
hmx2	XM_021578155.1	PREDICTED: homeobox protein HMX3-like [Salmo salar]	1.58913	2.07285	1.00058	0.535745	0.48114	0.267422	1.86013	0.00266644
rars	XM_021618001.1	unnamed protein product [Oncorhynchus mykiss]	10.5342	6.40666	5.25129	42.5479	62.2344	9.04308	-2.3587	0.00267389
-	XM_021580813.1;XM_021580812.1	PREDICTED: leucine-rich repeat-containing protein C10orf11 homolog isoform X2 [Salmo salar]	2.10247	1.87578	1.81269	0.783076	1.04852	0.869306	1.10035	0.00268231
-	XM_021619859.1;XM_021619860.1;XM_021619858.1;XM_021619861.1;NM_001124297.1	unnamed protein product [Oncorhynchus mykiss];PREDICTED: glucagon family neuropeptides-like isoform X3 [Salmo salar];pituitary adenylate cyclase-activating polypeptide [Oncorhynchus mykiss];growth hormone-releasing hormone/pituitary adenylate cyclase-activating polypeptide [Oncorhynchus mykiss]	0.389705	0.343629	0.475525	0.0905573	0.14184	0.0558133	2.06845	0.00269192
gstz1	XM_021584867.1	unnamed protein product [Oncorhynchus mykiss]	1.5036	1.72298	2.12616	0.069788	0.268983	0.413578	2.8308	0.00271759
stard13	XM_021619764.1	PREDICTED: stAR-related lipid transfer protein 13-like [Salmo salar]	0.064162	0.060589	0.103051	0.289133	0.863064	0.387849	-2.75712	0.00271759
-	XM_021573155.1;XM_021573157.1;XM_021573156.1	unnamed protein product, partial [Oncorhynchus mykiss]	1.35986	0.296903	0.0591322	11.5631	22.928	0.483308	-4.34927	0.00271759
mcpt10	XM_021603742.1	unnamed protein product [Oncorhynchus mykiss]	4.16556	3.85985	3.41566	0.893548	0.488228	1.33447	2.07454	0.00271897
cebpg	XM_021586888.1	unnamed protein product [Oncorhynchus mykiss]	0.815029	1.52577	0.974076	3.04315	2.99522	2.42443	-1.35218	0.00273223
tgfa	XM_021610290.1	unnamed protein product [Oncorhynchus mykiss]	1.18259	0.976237	1.16779	0.50165	0.41744	0.43641	1.29523	0.00274834
kdm8	XM_021557824.1	unnamed protein product [Oncorhynchus mykiss]	5.72427	3.36611	3.74129	1.99042	1.74804	1.39655	1.32127	0.00275965
ube2v2	NM_001165240.1;XM_021588584.1	PREDICTED: ubiquitin-conjugating enzyme E2 variant 2 isoform X1 [Salmo salar]	4.87781	3.12106	3.69969	1.52113	1.11147	1.51303	1.49667	0.00276473
plekhg4b	XM_021568585.1;XM_021568584.1	PREDICTED: uncharacterized protein LOC106565223 [Salmo salar]	1.55316	1.20743	1.48845	3.81159	6.16353	2.24016	-1.52348	0.00276473
ubr4	XM_021614490.1;XM_021616992.1	PREDICTED: E3 ubiquitin-protein ligase UBR4 [Salmo salar];PREDICTED: E3 ubiquitin-protein ligase UBR4-like [Salmo salar]	6.00439	4.08604	4.07986	11.3221	14.5514	6.94015	-1.21143	0.00276473
-	XR_002469389.1;XR_002469390.1		66.8304	47.9426	35.7284	4.35477	16.737	12.5318	2.16223	0.00277953
zyx	XM_021608100.1	PREDICTED: zyxin isoform X1 [Salmo salar]	2.49715	3.01912	2.70523	6.25627	5.37194	6.95871	-1.17682	0.00278167
prph	XM_021569035.1	PREDICTED: plasticin-like [Salmo salar]	4.38948	3.9186	2.37074	1.33798	1.6139	1.35636	1.30958	0.00280275
selenbp1	XM_021587838.1;XM_021587829.1	unnamed protein product [Oncorhynchus mykiss]	4.38137	4.4391	3.31111	14.254	8.81021	6.60506	-1.2902	0.00283964
parp14;parp14	XM_021614789.1;XM_021614785.1;XM_021614783.1;XM_021614786.1;XM_021614788.1;XM_021614793.1;XM_021614790.1;XM_021614794.1;XM_021614782.1;XM_021614784.1;XM_021614780.1;XM_021614781.1	PREDICTED: poly [ADP-ribose] polymerase 14-like [Salmo salar];PREDICTED: uncharacterized protein LOC106578008 isoform X1 [Salmo salar];PREDICTED: uncharacterized protein LOC106578008 isoform X3 [Salmo salar]	2.73086	1.51227	0.954323	7.30322	13.807	2.75029	-2.19875	0.00286623
bcas2	XM_021566423.1	unnamed protein product [Oncorhynchus mykiss]	26.4081	23.2435	25.3359	13.3126	8.81784	9.69965	1.23626	0.00287472
-	NM_001124579.2	gonadal-soma derived growth factor precursor [Oncorhynchus mykiss]	1.56239	1.13378	1.44881	0.409993	0.42947	0.57383	1.55231	0.00292032
rnasekb	XM_021618171.1	PREDICTED: ribonuclease kappa [Esox lucius]	8.64663	8.1755	8.52018	2.50203	3.04697	3.92444	1.41959	0.00293016
pdss2	XM_021585081.1	PREDICTED: decaprenyl-diphosphate synthase subunit 2 isoform X1 [Salmo salar]	4.35081	3.86508	3.37357	1.39359	2.15456	1.34761	1.24321	0.00293736
-	XM_021569203.1	PREDICTED: oxytocin receptor [Salmo salar]	0	0.018769	0	0.282688	0.439524	0.100266	-5.45355	0.00293754
lrat	XM_021573560.1	unnamed protein product [Oncorhynchus mykiss]	0.088874	0.142574	0.230453	3.81479	2.59684	0.155305	-3.82956	0.00293878
rbck1	XM_021562478.1	unnamed protein product [Oncorhynchus mykiss]	2.14037	1.47513	1.99398	6.10005	5.45256	2.86886	-1.36228	0.00293878
-	XM_021556765.1;XM_021556764.1	PREDICTED: uncharacterized protein LOC106589669 isoform X2 [Salmo salar];PREDICTED: uncharacterized protein LOC106589901 isoform X1 [Salmo salar]	0.06317	0.068723	0.020444	0.082914	0.196478	4.09779	-4.84466	0.00295444
fastkd3	XM_021597350.1;XM_021597351.1	PREDICTED: FAST kinase domain-containing protein 3-like [Salmo salar]	6.95496	7.80593	4.92352	2.49822	3.38088	2.68658	1.20041	0.00295925
tmem196	XM_021559828.1	PREDICTED: transmembrane protein 196-like [Salmo salar]	0	0	0	0.284941	0.270716	0.014237	-inf	0.00297312
pkn2	XM_021604845.1	PREDICTED: serine/threonine-protein kinase N2-like isoform X1 [Salmo salar]	2.56994	2.74011	1.7525	5.66855	9.63214	3.85176	-1.43927	0.00305446
dctn3	NM_001165192.1;XR_002474974.1	PREDICTED: dynactin subunit 3-like [Salmo salar]	41.5325	25.7186	34.0208	16.5392	9.99097	10.0965	1.46727	0.00305456
-	XR_002473345.1	PREDICTED: zinc finger BED domain-containing protein 1-like [Maylandia zebra]	2.84967	2.19239	2.2266	1.23662	0.866073	0.918185	1.26672	0.00306035
smim10l2a	XR_002475805.1	PREDICTED: small integral membrane protein 10-like protein 2A [Esox lucius]	4.1874	2.07382	3.5888	1.25072	0.547407	0.679202	1.99134	0.0030606
-	XR_002468305.1		1.40783	1.43469	1.40063	0.453475	0.472911	0.421757	1.65416	0.00308357
dynlt3	XM_021570804.1;XM_021570798.1	unnamed protein product [Oncorhynchus mykiss]	30.1671	23.0788	29.6059	14.0416	9.29582	10.316	1.29978	0.00309715
tnfsf10	XM_021562351.1	PREDICTED: tumor necrosis factor ligand superfamily member 10-like isoform X2 [Salmo salar]	1.41399	1.7529	1.80594	8.53769	7.33065	2.45059	-1.88119	0.00311157
ern1	XM_021625739.1	PREDICTED: serine/threonine-protein kinase/endoribonuclease IRE1-like isoform X1 [Salmo salar]	1.00848	0.898495	0.829928	1.80189	2.77845	1.45859	-1.14175	0.00313193
kif3b	XM_021616934.1	unnamed protein product, partial [Oncorhynchus mykiss]	1.13497	0.793003	0.853335	1.76153	2.03646	2.3373	-1.14137	0.00313555
ltc4s	XM_021584073.1;XR_002470681.1	unnamed protein product [Oncorhynchus mykiss]	3.67167	3.71032	1.53709	1.01423	0.828541	0.904706	1.69879	0.00317754
dse	XM_021600260.1	unnamed protein product [Oncorhynchus mykiss]	1.37946	2.27682	1.263	4.00342	4.30315	3.08707	-1.21171	0.00318746
srsf7	XM_021582180.1;XM_021582179.1;XM_021582177.1;XM_021582176.1;XM_021582178.1	unnamed protein product [Oncorhynchus mykiss]	6.60696	4.81626	5.10764	2.66656	2.04914	2.3824	1.21966	0.0031918
crtam	XM_021623823.1;XM_021623824.1;XM_021623822.1	unnamed protein product [Oncorhynchus mykiss]	1.43054	0.833447	0.752841	0.358212	0.242942	0.169187	1.96946	0.00319469
arhgef26	XM_021581605.1	PREDICTED: rho guanine nucleotide exchange factor 26 [Salmo salar]	0.654031	0.532809	0.424424	4.3054	4.0736	0.602537	-2.47877	0.00320254
ighmbp2	XM_021578827.1	PREDICTED: DNA-binding protein SMUBP-2 [Salmo salar]	1.36993	1.12982	1.04824	2.02129	2.37129	2.73106	-1.00561	0.00320254
casp8	XM_021613842.1	unnamed protein product [Oncorhynchus mykiss]	7.53524	5.11763	5.40685	2.14456	1.68543	2.65522	1.47755	0.00320676
snrpf	XM_021605028.1	unnamed protein product [Oncorhynchus mykiss]	19.4332	18.3697	16.799	9.77644	5.67547	5.46677	1.38416	0.00323233
-	XM_021611070.1	unnamed protein product [Oncorhynchus mykiss]	1.15778	0.921521	0.82279	0.373551	0.389852	0.320592	1.42073	0.0032505
uck1	XM_021590403.1	unnamed protein product [Oncorhynchus mykiss]	2.24089	1.35864	1.26735	9.02597	9.05121	2.1851	-2.05773	0.0032505
-	XR_002475388.1	unnamed protein product [Oncorhynchus mykiss]	33.1201	28.7966	28.0855	14.4596	6.90202	9.508	1.54378	0.0032581
arl8a	XM_021568739.1	unnamed protein product [Oncorhynchus mykiss]	2.77373	2.63355	2.92124	1.34474	1.43931	1.19116	1.06703	0.0032879
-	XM_021617080.1	unnamed protein product [Oncorhynchus mykiss]	0.280159	0.383988	0.488464	9.0456	4.81662	0.204612	-3.60932	0.00330425
abca3	XM_021556317.1	PREDICTED: ATP-binding cassette sub-family A member 3 [Esox lucius]	0.37223	0.442572	0.525805	1.05448	1.03736	1.02955	-1.2193	0.00330485
ints12	XM_021573358.1;XM_021573359.1;XM_021573360.1	PREDICTED: integrator complex subunit 12-like isoform X1 [Salmo salar];PREDICTED: integrator complex subunit 12-like isoform X2 [Salmo salar]	0.514616	0.617949	0.526797	1.40467	1.18098	1.11667	-1.1578	0.00331189
samd14	XM_021557624.1	PREDICTED: sterile alpha motif domain-containing protein 14-like isoform X1 [Salmo salar]	1.46098	1.95022	1.17629	0.6924	0.604075	0.413075	1.42409	0.00331791
myo18a	XM_021588270.1	PREDICTED: unconventional myosin-XVIIIa-like isoform X1 [Salmo salar]	1.0732	0.969985	0.867015	1.49083	2.39307	2.40594	-1.1119	0.00337212
usp47	XM_021586157.1;XM_021586155.1;XM_021586156.1;XM_021586159.1;XM_021586158.1	PREDICTED: ubiquitin carboxyl-terminal hydrolase 47-like isoform X5 [Salmo salar];PREDICTED: ubiquitin carboxyl-terminal hydrolase 47-like isoform X3 [Salmo salar];PREDICTED: ubiquitin carboxyl-terminal hydrolase 47-like isoform X8 [Salmo salar];PREDICTED: ubiquitin carboxyl-terminal hydrolase 47-like isoform X6 [Salmo salar]	5.18843	5.02421	3.74183	13.7175	23.243	6.73407	-1.64672	0.00338614
-	XR_002474573.1	unnamed protein product [Oncorhynchus mykiss]	0.211356	0.355225	0.140953	0.893099	0.902723	0.497812	-1.69676	0.00339772
pol	XM_021614408.1	PREDICTED: butyrophilin subfamily 3 member A2-like isoform X1 [Salmo salar]	1.15549	0.385274	0.75998	0	0.0856342	0.0292196	4.32423	0.00340313
apob	XM_021611527.1	unnamed protein product [Oncorhynchus mykiss]	0.022073	0.015133	0.005595	0.017757	0.004602	19.9874	-8.86884	0.00341745
-	XM_021623248.1		158.498	134.464	113.288	65.0126	32.151	46.9184	1.49548	0.0034353
znfx1	XM_021610676.1	unnamed protein product [Oncorhynchus mykiss]	7.69931	1.71625	1.53195	58.4097	64.9894	2.70956	-3.52599	0.00345312
abca1	XM_021561291.1	PREDICTED: ATP-binding cassette sub-family A member 1-like [Salmo salar]	1.75909	1.17899	1.56561	2.59105	3.70616	3.12976	-1.06569	0.00345312
-	XM_021559079.1	PREDICTED: zinc finger protein OZF-like isoform X1 [Salmo salar]	0.855999	0.610856	0.582922	0.205079	0.320684	0.181973	1.53418	0.00345312
il6st	XM_021558784.1	PREDICTED: interleukin-6 receptor subunit beta-like [Salmo salar]	1.61976	1.46185	1.24155	2.95199	4.03317	2.11574	-1.07392	0.0034621
-	XR_002473208.1	PREDICTED: uncharacterized protein LOC106577141 [Salmo salar]	0.90632	0.389264	0.761545	0.049739	0	0.060846	4.2174	0.00350297
kcnip1	XM_021583711.1	PREDICTED: Kv channel-interacting protein 1-like [Salmo salar]	0.789105	0.705405	1.82105	0.190369	0.28709	0.210002	2.2699	0.0035112
nostrin	XM_021579078.1	unnamed protein product [Oncorhynchus mykiss]	0.549088	0.846961	0.468092	0.055998	0.123425	0.145037	2.5224	0.0035112
inpp5a	XM_021608080.1	PREDICTED: type I inositol 1,4,5-trisphosphate 5-phosphatase-like isoform X2 [Salmo salar]	7.3658	9.3254	6.66373	3.7099	3.88621	3.5627	1.06554	0.00352316
rnf40	XM_021575511.1;XM_021575510.1	unnamed protein product [Oncorhynchus mykiss]	1.86713	1.32706	1.58656	2.64211	3.74621	3.37385	-1.02997	0.0035538
secisbp2l	XM_021586655.1	PREDICTED: selenocysteine insertion sequence-binding protein 2-like isoform X1 [Salmo salar]	0.375667	0.366635	0.28336	1.27998	1.57403	0.986089	-1.90459	0.00356322
pafah1b1-1	XM_021587864.1;XM_021587863.1;XM_021587865.1	unnamed protein product [Oncorhynchus mykiss]	2.8295	2.31794	3.05113	4.57889	8.63873	7.96313	-1.36931	0.00357411
p4ha3	XM_021582535.1;XM_021582534.1	unnamed protein product [Oncorhynchus mykiss]	4.08783	4.06116	3.16205	0.0284185	0.279538	0.680632	3.51622	0.00357411
gde1	XM_021558910.1;XM_021558909.1	PREDICTED: glycerophosphodiester phosphodiesterase 1-like [Salmo salar]	0.008465	0	0.007005	0.789346	1.03471	0	-6.88153	0.00358596
-	XM_021561785.1	interleukin-4/13b1 precursor [Oncorhynchus mykiss]	1.00147	1.15528	0.711406	0.10071	0.204025	0.273353	2.31076	0.00358822
-	XM_021622214.1	PREDICTED: C-C motif chemokine 20-like [Salmo salar]	2.59257	0.404824	0.482249	175.25	130.737	0.296948	-6.45979	0.00362264
lipe	XM_021591434.1;XM_021591417.1;XM_021591425.1	unnamed protein product, partial [Oncorhynchus mykiss];PREDICTED: hormone-sensitive lipase-like isoform X2 [Salmo salar]	0.510687	2.96701	0.563315	7.31773	19.2625	4.40975	-2.93901	0.00362448
lfng	XM_021624922.1	PREDICTED: beta-1,3-N-acetylglucosaminyltransferase lunatic fringe-like [Salmo salar]	6.60516	3.95922	6.52745	1.91608	2.39913	2.15374	1.4017	0.00363155
dgkb	XM_021579982.1	PREDICTED: diacylglycerol kinase beta-like isoform X4 [Salmo salar]	0.332533	0.287571	0.341423	0.600794	0.837555	0.579445	-1.06938	0.00364714
-;topors	XM_021573147.1;XM_021573143.1;XM_021573142.1	unnamed protein product [Oncorhynchus mykiss];PREDICTED: E3 ubiquitin-protein ligase Topors-like [Salmo salar]	3.43486	0.667147	0.754867	23.9524	22.3095	1.60431	-3.30091	0.00366464
rsad2	XM_021583010.1	unnamed protein product [Oncorhynchus mykiss]	0.227308	0.099725	0.043142	6.3618	0.611343	0.159753	-4.26821	0.00368757
igsf10	XM_021581616.1	PREDICTED: immunoglobulin superfamily member 10-like [Salmo salar]	0.323802	0.342125	0.660377	1.20503	2.4003	1.2125	-1.86097	0.00369778
pnpla8	XM_021582256.1	PREDICTED: calcium-independent phospholipase A2-gamma-like [Salmo salar]	0.929556	1.01389	0.992882	2.15398	3.05366	2.01676	-1.29886	0.00371168
sppl2a;-	XM_021607796.1;XR_002473991.1	PREDICTED: signal peptide peptidase-like 2A [Salmo salar]	3.71935	3.42768	3.07347	7.34561	8.52809	4.65527	-1.0062	0.00371718
gga3;sumo2	XM_021556994.1;XM_021556995.1	unnamed protein product [Oncorhynchus mykiss];PREDICTED: small ubiquitin-related modifier 2-like [Salmo salar]	6.75582	4.8059	5.4307	3.05528	2.34246	2.31667	1.13926	0.00371718
epb41l3,epb41	XM_021590103.1;XM_021590104.1;XM_021590105.1;XM_021590106.1	PREDICTED: band 4.1-like protein 3 isoform X3 [Lates calcarifer];PREDICTED: band 4.1-like protein 3 isoform X2 [Lates calcarifer];PREDICTED: band 4.1-like protein 3 isoform X3 [Takifugu rubripes]	5.28025	3.29441	3.42563	7.78912	9.85428	6.36119	-1.00024	0.00373734
gng12	XM_021604442.1	PREDICTED: guanine nucleotide-binding protein G(I)/G(S)/G(O) subunit gamma-12-like [Salmo salar]	0.963798	0.875257	0.673952	0.115569	0.182508	0.304949	2.05912	0.00373734
-	XM_021619992.1	PREDICTED: non-syndromic hearing impairment protein 5 homolog [Salmo salar]	7.69547	1.61016	7.13104	0.633005	0.254248	1.04226	3.09061	0.00374083
sfmbt1	XM_021569640.1;XM_021569641.1	PREDICTED: scm-like with four MBT domains protein 1 [Salmo salar]	1.56461	1.40084	1.04245	7.15243	9.52978	1.56385	-2.18667	0.00375473
b3gnt3	XM_021572819.1	unnamed protein product [Oncorhynchus mykiss]	0.571754	0.787408	0.619361	0.215398	0.101644	0.087267	2.29089	0.00376575
ctgf	XM_021566007.1	unnamed protein product [Oncorhynchus mykiss]	1.82411	1.69259	2.24465	25.7665	10.2247	2.27594	-2.73163	0.00377564
cplx1	XM_021584025.1	unnamed protein product [Oncorhynchus mykiss]	0.677349	0.47964	0.660143	0.019124	0.074905	0.146045	2.92011	0.00378923
abca1	XM_021619334.1	PREDICTED: LOW QUALITY PROTEIN: ATP-binding cassette sub-family A member 1-like [Salmo salar]	10.0353	8.64248	7.83003	23.4301	24.5661	11.7885	-1.17336	0.00380489
acer2	XM_021619034.1	PREDICTED: alkaline ceramidase 2-like [Salmo salar]	9.82947	8.94519	8.91853	4.94516	4.19767	4.68748	1.0017	0.00381591
rgs1	XM_021612806.1	PREDICTED: regulator of G-protein signaling 21-like [Salmo salar]	5.30615	3.79919	10.7177	1.92365	1.50331	1.59741	1.98017	0.00384704
hoxd12a	XM_021597211.1	unnamed protein product [Oncorhynchus mykiss]	1.95694	1.25367	1.38741	0.55947	0.400785	0.183299	2.00749	0.00384704
-	XM_021561578.1	unnamed protein product [Oncorhynchus mykiss]	0.311039	0.208286	0.073247	0	0.009982	0	5.89152	0.00384704
prodh	XM_021602726.1;XM_021602727.1	PREDICTED: proline dehydrogenase 1, mitochondrial-like [Salmo salar]	5.59942	5.58253	3.90698	12.2078	17.2407	7.2556	-1.28245	0.00386635
slco2b1	XM_021623451.1;XM_021623452.1;XM_021623450.1;XM_021623453.1	PREDICTED: solute carrier organic anion transporter family member 2B1-like [Salmo salar]	4.84176	8.85197	7.33841	33.8339	44.2238	10.0334	-2.0664	0.00386662
ctbp1	XM_021560729.1;XR_002468425.1	unnamed protein product [Oncorhynchus mykiss]	1.05108	0.696902	0.823595	1.99891	3.16548	1.54527	-1.38359	0.00386752
hsc71	XM_021582665.1	PREDICTED: heat shock cognate 70 kDa protein-like isoform X1 [Salmo salar]	16.1491	11.9814	10.231	45.2126	66.4404	17.0628	-1.74646	0.00388351
gstm3	XM_021567028.1	PREDICTED: glutathione S-transferase Mu 3-like [Salmo salar]	101.788	101.101	118.674	29.5837	28.5215	49.2459	1.58276	0.00388351
clec3b	XM_021563214.1	unnamed protein product [Oncorhynchus mykiss]	57.6111	60.1485	67.7007	27.6295	25.3213	29.4475	1.17042	0.00389714
-	XR_002474056.1		0.661001	0.541645	0.549574	0.09951	0.034911	0.028481	3.42711	0.00391449
itprip	XM_021611179.1	unnamed protein product [Oncorhynchus mykiss]	0.649047	0.732837	0.574096	1.29172	1.26659	1.53196	-1.0643	0.00394925
-	XR_002471534.1	hypothetical protein EH28_10558 [Larimichthys crocea]	0.126759	0.319703	0.342744	0	0	0	inf	0.00394925
btn1a1	XM_021614735.1	unnamed protein product [Oncorhynchus mykiss]	0.031118	0.010171	0	0.193918	0.148272	0.265559	-3.87965	0.00396824
-	XM_021565982.1	alpha tubulin subunit [Oncorhynchus nerka]	2.63237	2.28228	2.99525	0.972423	0.683315	1.03026	1.5582	0.00399796
atp2b1	XM_021567486.1	unnamed protein product [Oncorhynchus mykiss]	5.34041	4.72878	4.37654	8.0981	15.6368	8.64787	-1.16458	0.00402038
aspa	XM_021618049.1	PREDICTED: aspartoacylase isoform X8 [Salmo salar]	2.58655	2.86108	2.17694	1.27079	1.34091	1.13157	1.02635	0.00402797
cul1	XM_021620398.1	PREDICTED: cullin-1-like [Salmo salar]	7.54457	6.56195	6.10047	25.6832	31.4541	8.61206	-1.70212	0.00404735
rnf135	XM_021559437.1;XM_021559436.1;XM_021559438.1	unnamed protein product [Oncorhynchus mykiss]	0.419679	0.053798	0.0278336	4.92876	6.03787	0.0986151	-4.46419	0.00405157
rnf31	XM_021562467.1;XM_021562465.1	PREDICTED: E3 ubiquitin-protein ligase RNF31-like [Salmo salar]	2.44012	1.46271	1.14282	9.16047	10.4507	2.09471	-2.10497	0.00406117
parp12	XM_021574474.1	PREDICTED: poly [ADP-ribose] polymerase 12-like [Salmo salar]	5.66101	1.59829	1.0178	72.3701	70.4221	0.680968	-4.11551	0.00407139
atoh8	XM_021560765.1;XR_002468431.1	unnamed protein product [Oncorhynchus mykiss]	7.85215	6.49802	11.5298	1.60425	2.22994	3.25651	1.86783	0.00408189
-	NM_001124612.1	simple type II keratin K8a (S1) [Oncorhynchus mykiss]	67.2938	92.0975	90.5475	142.786	246.163	221.522	-1.28835	0.00409044
dhx58	XM_021624831.1;XM_021624830.1;XM_021624832.1	unnamed protein product [Oncorhynchus mykiss]	8.45174	1.82126	3.76268	73.2079	97.7998	2.32846	-3.6264	0.00411
-;ds	XM_021568139.1;XM_021568138.1	unnamed protein product [Oncorhynchus mykiss];PREDICTED: protocadherin Fat 4-like [Salmo salar]	0.684515	0.272997	0.122536	3.48747	5.77094	0.357695	-3.15436	0.00413267
ptk2	XM_021598181.1	PREDICTED: focal adhesion kinase 1-like isoform X1 [Pygocentrus nattereri]	0.637417	0.645696	0.520742	1.02044	1.64092	1.28716	-1.13023	0.00413598
rbp4b	XM_021564379.1;NM_001124341.1	unnamed protein product [Oncorhynchus mykiss]	308.127	402.81	373.048	2846.66	1522.34	484.032	-2.16254	0.00413598
ephb5	XM_021598344.1	PREDICTED: ephrin type-B receptor 5-like isoform X1 [Salmo salar]	0.680762	0.818123	0.797271	3.98704	3.96558	0.998494	-1.96285	0.00414346
cebpzos	XM_021611640.1;XM_021611639.1;XM_021611641.1	unnamed protein product [Oncorhynchus mykiss]	6.05867	4.5775	5.32354	2.78463	1.97189	2.07474	1.22421	0.00414871
alox15b	XM_021619472.1	Epidermis-type lipoxygenase 3 [Salmo salar]	0.609489	0.836908	0.690507	0.05347	0.121325	0.197838	2.51969	0.00414871
lsm3	XR_002474278.1;XM_021610723.1	U6 snRNA-associated Sm-like protein LSm3 [Salmo salar]	28.8364	21.9382	22.9027	11.7346	6.03738	8.93923	1.46377	0.00414871
rai1	XM_021564656.1	PREDICTED: transcription factor 20-like [Salmo salar]	0.986738	0.921601	0.828329	1.79339	2.98949	1.47239	-1.19265	0.00414929
f2rl3	XM_021584095.1	unnamed protein product [Oncorhynchus mykiss]	0.460369	0.624683	0.462595	1.83162	2.87182	0.848863	-1.84301	0.00416238
epd1	NM_001124693.1	unnamed protein product [Oncorhynchus mykiss]	0.196808	0.221982	0.159577	0.95629	0.794967	0.453624	-1.93064	0.00416794
cdk5	XM_021589203.1	PREDICTED: cyclin-dependent-like kinase 5 [Salmo salar]	7.60516	6.01942	5.32604	3.4765	2.45655	2.56529	1.15699	0.00418897
-	XM_021590620.1	unnamed protein product [Oncorhynchus mykiss]	4.29464	2.21528	1.47617	34.2917	45.9446	1.38747	-3.35343	0.00419244
pdik1-a	XR_002474358.1	unnamed protein product [Oncorhynchus mykiss]	1.0817	1.24142	1.48896	0.159493	0.424311	0.26321	2.17012	0.00422373
-	XR_002474934.1;XM_021617355.1;XR_002474933.1;XM_021617356.1	unnamed protein product [Oncorhynchus mykiss];PREDICTED: uncharacterized protein LOC106591845 [Salmo salar]	1.67405	0.34456	0.407648	15.8654	8.39606	0.701291	-3.36297	0.0042498
mfhas1	XM_021606812.1;XM_021606814.1	unnamed protein product [Oncorhynchus mykiss]	2.2037	1.02062	1.02894	10.6505	15.1404	1.37585	-2.6752	0.00428543
adora1	XM_021609175.1	PREDICTED: adenosine receptor A1-like [Salmo salar]	0.321357	0.184094	0.302117	1.30552	2.03213	0.386559	-2.20528	0.00428896
acsf2	XM_021625850.1;XM_021625852.1;XM_021625853.1;XM_021625854.1	PREDICTED: acyl-CoA synthetase family member 2, mitochondrial-like [Salmo salar]	2.48942	1.53947	2.02918	0.315115	0.461846	0.757977	1.98068	0.00428896
-	XM_021608833.1;XM_021608832.1;XM_021608831.1;XM_021608828.1;XM_021608829.1;XM_021608830.1	unnamed protein product [Oncorhynchus mykiss]	176.524	133.907	155.938	80.1429	61.4565	72.0857	1.12599	0.00429629
ervpablb-1	XM_021625683.1	unnamed protein product [Oncorhynchus mykiss]	0.0103153	5.3759	1.56475	0.00900704	0.0114121	0.045329	6.72412	0.00429629
irf6	XM_021573049.1	unnamed protein product [Oncorhynchus mykiss]	4.27887	0.729498	1.00774	52.8035	48.3018	0.576773	-4.07909	0.00432696
anxa13	XM_021590037.1;XM_021590038.1	unnamed protein product [Oncorhynchus mykiss]	18.5122	9.9874	11.5476	3.57254	4.08533	5.76792	1.57669	0.0043283
ddx46	XM_021619774.1	PREDICTED: probable ATP-dependent RNA helicase DDX46 [Salmo salar]	0.95106	0.636511	1.21198	2.21015	4.17319	4.14825	-1.91146	0.00434072
myh6	XM_021576648.1	unnamed protein product [Oncorhynchus mykiss]	0.380436	0.227913	0.948012	6.74907	0.185846	22.0903	-4.22106	0.00434231
pgam1	XM_021576423.1	unnamed protein product [Oncorhynchus mykiss]	7.21899	7.86769	7.14004	4.15123	2.86448	2.79138	1.1804	0.00435687
kng1	XM_021599254.1	unnamed protein product [Oncorhynchus mykiss]	0.017008	0.047821	0.040596	0.030535	0.016568	5.51293	-5.72081	0.00436303
arhgap6	XM_021583670.1	PREDICTED: rho GTPase-activating protein 6-like isoform X1 [Salmo salar]	0.387568	0.356616	0.298227	1.20156	1.86988	0.525058	-1.78667	0.00436373
entpd5	XM_021574355.1	PREDICTED: ectonucleoside triphosphate diphosphohydrolase 5 [Salmo salar]	0.789238	0.942667	0.531987	0.029481	0.023173	0.170351	3.34366	0.00436993
ergic3	XM_021568421.1;XM_021568422.1	PREDICTED: endoplasmic reticulum-Golgi intermediate compartment protein 3 isoform X1 [Salmo salar];PREDICTED: endoplasmic reticulum-Golgi intermediate compartment protein 3 isoform X2 [Salmo salar]	7.64544	4.45814	6.47442	2.39227	1.57418	2.4018	1.54463	0.00438152
dock5	XM_021605911.1;XM_021605910.1	PREDICTED: dedicator of cytokinesis protein 5-like isoform X2 [Salmo salar];PREDICTED: dedicator of cytokinesis protein 5-like isoform X1 [Salmo salar]	0.881438	0.846589	0.741014	1.25185	2.49477	2.03063	-1.22643	0.0043924
zufsp	XM_021592528.1;XM_021592521.1;XM_021592535.1	PREDICTED: zinc finger protein C6orf113 homolog isoform X1 [Salmo salar]	1.54281	0.867123	0.823725	7.68877	10.772	1.06828	-2.59438	0.00439615
plcd3a	XM_021625920.1	PREDICTED: 1-phosphatidylinositol 4,5-bisphosphate phosphodiesterase delta-3-A-like isoform X2 [Salmo salar]	0.51017	0.705451	0.53852	1.62513	1.4511	0.959131	-1.20194	0.00439615
ngb1	NM_001124388.1	unnamed protein product [Oncorhynchus mykiss]	0.17446	0.157541	0.155111	0	0.001304	0	8.54517	0.00440258
tcaf	XM_021582137.1;XM_021582138.1	PREDICTED: TRPM8 channel-associated factor homolog [Salmo salar]	0.208755	0.102608	0.153865	1.98591	0.428351	0.408964	-2.60133	0.00441122
dkk2	XM_021619852.1	PREDICTED: dickkopf-related protein 2 [Salmo salar]	0.237728	0.188539	0.304994	0.687227	1.07538	0.947637	-1.88996	0.00441657
tjp2	XM_021590854.1;XM_021590853.1;XM_021590852.1	unnamed protein product [Oncorhynchus mykiss];PREDICTED: tight junction protein ZO-2-like isoform X2 [Salmo salar]	1.32475	1.13176	0.830559	2.88692	4.30729	1.60805	-1.42107	0.00442162
pacsin3	XM_021606943.1	unnamed protein product [Oncorhynchus mykiss]	1.73423	1.9639	1.41799	4.16091	4.3377	2.51726	-1.10646	0.00443994
irf2bp1	XM_021582012.1;XM_021582014.1	unnamed protein product [Oncorhynchus mykiss]	0.615601	0.567891	0.379321	1.05625	1.31667	0.947044	-1.08702	0.00444614
bdh2	XM_021568316.1	unnamed protein product [Oncorhynchus mykiss]	48.1563	39.9347	39.4309	16.4728	6.50457	14.5564	1.76448	0.00447594
zbtb11	XM_021604064.1	PREDICTED: zinc finger and BTB domain-containing protein 11-like isoform X1 [Salmo salar]	0.454017	0.358485	0.516451	0.964289	1.10301	1.40684	-1.38637	0.00448124
coq8a	XM_021612025.1	unnamed protein product [Oncorhynchus mykiss]	2.48773	2.41406	1.61365	6.77691	7.68557	2.96198	-1.41918	0.00451109
ehd1	XM_021618609.1	unnamed protein product [Oncorhynchus mykiss]	2.12781	2.50827	3.5451	8.60765	18.9564	4.89556	-1.98826	0.00451175
gpm6a	XM_021619365.1;XM_021619366.1	PREDICTED: neuronal membrane glycoprotein M6-a isoform X1 [Salmo salar];PREDICTED: neuronal membrane glycoprotein M6-a-like isoform X3 [Salmo salar]	1.73403	2.21602	2.09768	0.606742	0.787969	0.89011	1.40431	0.0045154
-	XM_021570353.1	PREDICTED: suppressor of cytokine signaling 1-like [Salmo salar]	1.34293	0.339433	0.330662	8.07133	9.14933	0.637828	-3.14917	0.00452304
atpaf2	XM_021576147.1;XM_021576148.1	unnamed protein product [Oncorhynchus mykiss]	11.2047	9.14162	9.49431	4.83584	2.49375	3.52092	1.45952	0.0045835
nhp2	XM_021617565.1	unnamed protein product [Oncorhynchus mykiss]	29.8755	21.5796	24.5725	12.8588	7.42459	9.19931	1.36665	0.00458457
kars	XM_021607336.1;XM_021607334.1	unnamed protein product [Oncorhynchus mykiss];PREDICTED: lysine--tRNA ligase-like isoform X1 [Salmo salar]	28.7458	25.4708	14.032	87.6575	107.006	30.945	-1.72495	0.00458642
dctn6	XM_021578302.1;XM_021578303.1	Dynactin subunit 6 [Salmo salar]	21.6053	15.1953	16.6738	9.50976	5.7468	5.35682	1.37527	0.00458642
cbs	XM_021579937.1	unnamed protein product [Oncorhynchus mykiss]	1.89117	2.75035	1.92374	6.17165	5.32724	3.89059	-1.22902	0.00458642
baat	XR_002473118.1	unnamed protein product [Oncorhynchus mykiss]	0.573326	0.441034	0.67004	0.068573	0.023605	0.111247	3.04967	0.00458722
ss18l2	NM_001165107.1	SS18-like protein 2 [Oncorhynchus mykiss]	49.1682	39.2686	38.5992	23.7396	17.4287	18.3893	1.09288	0.00460423
myo5a	XM_021578440.1	PREDICTED: unconventional myosin-Va-like isoform X1 [Salmo salar]	1.20941	1.34634	1.3724	2.21584	2.96601	3.28311	-1.10765	0.00460423
ttc31	XM_021574949.1	PREDICTED: transcription factor SPT20 homolog [Salmo salar]	4.03676	1.92956	1.86354	14.5851	27.3478	2.91791	-2.51808	0.00460423
nanos1	XM_021561351.1	Nanos homolog 1 [Salmo salar]	6.47526	4.66714	7.12668	1.79623	1.98965	2.66785	1.5012	0.00460819
snai2	XM_021589232.1	unnamed protein product [Oncorhynchus mykiss]	38.8509	31.1511	35.1693	19.494	15.6601	11.2522	1.18035	0.00461586
ctxn2	XR_002468386.1;XR_002468385.1;XR_002468387.1	cortexin-3-like [Scleropages formosus]	0.48713	0.445136	0.423867	0.0879457	0.185161	0.146117	1.69371	0.0046289
nek7	XM_021604702.1	Serine/threonine-protein kinase Nek7 [Salmo salar]	1.90845	1.14609	1.09306	3.94211	4.69625	2.18728	-1.38411	0.00463359
xrn2	XM_021600166.1	unnamed protein product [Oncorhynchus mykiss]	7.70273	6.18704	5.22674	17.8934	23.2714	8.55898	-1.37912	0.00464223
arfip2	XM_021582389.1;XM_021582390.1;XM_021582387.1;XM_021582388.1	PREDICTED: arfaptin-2-like isoform X5 [Salmo salar];PREDICTED: arfaptin-2-like isoform X6 [Salmo salar];PREDICTED: arfaptin-2-like isoform X1 [Salmo salar];PREDICTED: arfaptin-2-like isoform X2 [Salmo salar]	7.81457	8.37173	7.12273	4.37439	2.95352	3.01216	1.17264	0.00464913
-	XM_021559732.1	PREDICTED: cytochrome c1-like isoform X1 [Nothobranchius furzeri]	0.922551	1.09965	0.36797	2.78179	2.27506	3.09246	-1.76957	0.00467209
-	XM_021573333.1	PREDICTED: microtubule-associated tumor suppressor 1 isoform X1 [Salmo salar]	0.286447	0.244303	0.221458	0.535561	0.876647	0.485742	-1.33524	0.00469484
c8orf76	XM_021598299.1	CH076 protein [Salmo salar]	4.43987	3.45738	3.86864	1.74595	1.65366	1.82442	1.17137	0.00469484
cdc42bpa	XM_021612423.1;XM_021612415.1;XM_021612418.1;XM_021612416.1;XM_021612414.1;XM_021612413.1;XM_021612422.1	PREDICTED: serine/threonine-protein kinase MRCK alpha-like isoform X4 [Salmo salar];PREDICTED: serine/threonine-protein kinase MRCK alpha-like isoform X1 [Salmo salar];PREDICTED: serine/threonine-protein kinase MRCK alpha-like isoform X3 [Salmo salar];PREDICTED: serine/threonine-protein kinase MRCK alpha-like isoform X2 [Salmo salar];PREDICTED: serine/threonine-protein kinase MRCK alpha-like isof…	1.61303	1.6353	1.7378	2.80619	3.35877	3.85997	-1.0076	0.00469484
nans	XM_021619324.1	unnamed protein product [Oncorhynchus mykiss]	9.41841	9.23173	6.20588	27.4835	15.7006	14.6734	-1.21891	0.00470473
dpm2	XM_021601825.1;XM_021601823.1;XM_021601822.1;XM_021601824.1	PREDICTED: dolichol phosphate-mannose biosynthesis regulatory protein-like [Salmo salar]	7.24081	5.58005	6.85891	3.4388	2.18684	2.42093	1.29027	0.00471932
cdh1	XM_021585993.1	unnamed protein product [Oncorhynchus mykiss]	31.5908	33.3827	18.4263	78.7184	79.9813	40.6108	-1.2569	0.00472658
-	XR_002470907.1	PREDICTED: uncharacterized protein LOC106611396 [Salmo salar]	0.040477	0.00578	0	0.588495	0.122128	2.52938	-6.13018	0.00472658
serp1	XM_021589759.1	PREDICTED: stress-associated endoplasmic reticulum protein 1 [Esox lucius]	111.613	156.108	158.352	60.733	56.8057	60.5004	1.25891	0.00476817
pcnx1	XM_021574916.1	PREDICTED: pecanex-like protein 1 isoform X1 [Salmo salar]	0.600953	0.490913	0.416881	1.11526	1.37555	1.06357	-1.23624	0.0048013
-	XM_021564160.1	PREDICTED: NUAK family SNF1-like kinase 1 [Salmo salar]	0.265632	0.222134	0.295394	4.87645	2.02383	0.216953	-3.18394	0.00480815
ttll4	XM_021598083.1	PREDICTED: tubulin polyglutamylase TTLL4 isoform X1 [Salmo salar]	0.956277	0.630148	0.669723	1.38879	1.89187	1.25869	-1.00862	0.00481395
cyp7a1	XM_021589665.1	cytochrome P450 family 7 subfamily a polypeptide 1-2 [Oncorhynchus mykiss]	0.703748	1.20322	0.765799	3.37283	5.3457	1.3877	-1.91884	0.0048169
smad5	XM_021614532.1	PREDICTED: mothers against decapentaplegic homolog 1 isoform X1 [Salmo salar]	0.380802	0.446005	0.390352	1.58124	1.1764	0.800031	-1.54742	0.00483722
sh3bgrl	XM_021623246.1;XM_021623245.1;XM_021623244.1;XM_021623247.1	SH3 domain-binding glutamic acid-rich-like protein [Oncorhynchus mykiss]	23.9539	19.9033	22.2862	4.58083	1.7754	7.50798	2.25423	0.00485296
gnrhr2	XM_021598349.1	unnamed protein product [Oncorhynchus mykiss]	0.140003	0.052373	0.012116	0	0	0	inf	0.00486472
pomgnt2	XM_021593013.1	unnamed protein product [Oncorhynchus mykiss]	1.05364	0.96632	0.964337	3.30057	4.27694	1.35521	-1.58171	0.00488467
enox1	XM_021597633.1;XM_021597634.1	unnamed protein product [Oncorhynchus mykiss]	0.158219	0.16346	0.173612	0.471105	0.474337	0.453685	-1.49818	0.00489195
bet1l	XM_021598380.1;NM_001160693.1	PREDICTED: BET1-like protein isoform X1 [Salmo salar]	7.14703	6.55241	6.6667	3.51728	2.80279	3.34172	1.07581	0.00491928
-	XM_021558120.1	PREDICTED: paralemmin-1-like isoform X1 [Salmo salar]	2.2233	2.02763	1.97971	0.791162	0.823766	0.981445	1.26288	0.00494057
aste1	XM_021620271.1;XM_021620233.1	PREDICTED: protein asteroid homolog 1-like [Salmo salar]	1.28973	0.273163	0.166892	14.309	11.5816	0.237723	-3.91695	0.00496528
sec22a	XM_021597452.1	unnamed protein product [Oncorhynchus mykiss]	0.581745	0.448023	0.492312	0.14759	0.123443	0.154806	1.83766	0.00497142
map3k14	XM_021624915.1;XM_021624913.1;XM_021624914.1;XM_021624917.1	PREDICTED: mitogen-activated protein kinase kinase kinase 14 isoform X1 [Salmo salar]	5.95238	4.84549	3.64554	12.6288	15.4383	6.56971	-1.2619	0.00497582
mapk14a	XM_021565732.1	PREDICTED: mitogen-activated protein kinase 12-like [Salmo salar]	2.27569	1.48931	1.28509	7.6147	8.17485	2.16823	-1.83023	0.00497582
-	XM_021575807.1;XM_021575808.1	unnamed protein product [Oncorhynchus mykiss]	7.03831	6.22621	5.40182	3.60441	2.58334	2.36981	1.12517	0.00497582
ago2	XM_021572624.1;XM_021572629.1;XM_021572622.1	PREDICTED: protein argonaute-2 isoform X1 [Salmo salar];PREDICTED: protein argonaute-2 isoform X5 [Salmo salar]	3.04911	2.7543	2.42233	4.15763	7.62695	5.33969	-1.05782	0.00498971
aldh4a1	XM_021609791.1	PREDICTED: delta-1-pyrroline-5-carboxylate dehydrogenase, mitochondrial-like [Salmo salar]	1.35128	1.08186	0.746695	4.25528	6.13527	1.37049	-1.88699	0.00499629
lamb2	XM_021567051.1	PREDICTED: laminin subunit beta-2-like [Salmo salar]	0.371592	0.237332	0.354388	0.597738	1.08724	1.85042	-1.8758	0.00502236
slc45a2	XM_021602819.1;XM_021602818.1	PREDICTED: membrane-associated transporter protein [Salmo salar]	4.26658	3.24554	3.65137	1.92294	1.7239	1.73944	1.05143	0.00504606
aqp1	XM_021613639.1	unnamed protein product [Oncorhynchus mykiss]	7.45387	6.37021	8.40278	3.58887	3.55864	2.43295	1.21414	0.0050469
-	XR_002473687.1	PREDICTED: C-C motif chemokine 4-like [Salmo salar]	6.72256	5.1019	11.4673	220.882	135.903	1.9653	-3.94509	0.0050469
adcyap1r1	XM_021598408.1	PREDICTED: pituitary adenylate cyclase-activating polypeptide type I receptor-like [Salmo salar]	0	0	0	0.063915	0.013674	0.230456	-inf	0.00505649
bcl3	XM_021591521.1	PREDICTED: uncharacterized protein LOC106577470 isoform X2 [Salmo salar]	0.266671	0.214038	0.166805	0.873296	1.87143	0.306408	-2.23636	0.00510799
cldn4	XM_021625560.1;XM_021625561.1	unnamed protein product [Oncorhynchus mykiss]	9.20485	8.54987	6.07375	22.3312	27.0335	10.7057	-1.33397	0.00512006
lysmd3	XM_021620882.1	unnamed protein product [Oncorhynchus mykiss]	4.87643	4.96621	4.96089	2.6468	2.20646	2.25179	1.05903	0.00512006
map3k5	XM_021600315.1	PREDICTED: mitogen-activated protein kinase kinase kinase 5 [Salmo salar]	1.65357	1.92882	1.40292	5.14161	4.26629	2.35544	-1.23854	0.00512346
parp11	XM_021576921.1;XM_021576918.1	PREDICTED: poly [ADP-ribose] polymerase 11-like [Salmo salar]	0.337798	0.661426	0.340119	3.77405	2.6117	0.560433	-2.3747	0.00513813
-	XR_002474492.1		27.1096	21.0453	23.2002	13.1926	9.00376	7.38606	1.27028	0.00515267
axl	XM_021618703.1	unnamed protein product [Oncorhynchus mykiss]	1.44193	1.67294	1.66584	4.24277	2.71482	3.63747	-1.14809	0.00515644
eif3k;-	XM_021587672.1;XR_002471144.1;XR_002471143.1;XR_002471146.1;XR_002471147.1;XR_002471145.1	unnamed protein product [Oncorhynchus mykiss];PREDICTED: calpain-9-like isoform X1 [Salmo salar]	23.9246	19.6695	20.7754	12.307	8.08516	8.08055	1.1768	0.00516499
pnp	XM_021568927.1	PREDICTED: purine nucleoside phosphorylase-like isoform X1 [Salmo salar]	100.422	70.9774	89.7979	18.8903	31.8673	38.1436	1.55486	0.005167
creg2;kiaa1211l	XM_021578789.1;XM_021578788.1;XM_021578787.1	unnamed protein product [Oncorhynchus mykiss];PREDICTED: mucin-5AC-like isoform X1 [Salmo salar]	4.73542	5.02443	4.04331	2.68057	2.10007	1.66815	1.0979	0.00520588
-	XM_021557179.1;XM_021557178.1;XR_002468009.1;XM_021557176.1;XM_021557177.1;XM_021557180.1;XM_021557183.1	unnamed protein product [Oncorhynchus mykiss];PREDICTED: platelet endothelial cell adhesion molecule-like [Salmo salar]	0.487745	0.486117	0.341004	0.749335	1.19254	0.92165	-1.12288	0.00525832
yjefn3	XM_021603739.1	PREDICTED: yjeF N-terminal domain-containing protein 3 [Salmo salar]	17.1547	15.1973	21.3472	9.02321	6.19767	4.97113	1.41111	0.0053075
add3	XM_021556720.1	PREDICTED: gamma-adducin-like isoform X6 [Salmo salar]	7.78672	6.78376	4.19418	16.1839	16.6779	9.04617	-1.15921	0.00531221
amotl2a	XM_021612870.1;XM_021612871.1	unnamed protein product [Oncorhynchus mykiss]	1.58847	1.32297	0.43552	5.31844	4.53328	2.1556	-1.84299	0.00531221
mrps27	XM_021622069.1	PREDICTED: 28S ribosomal protein S27, mitochondrial-like [Salmo salar]	2.35024	8.8503	7.79231	1.4547	0.933477	1.5224	2.28	0.00532051
thrap3	XM_021595459.1;XM_021595475.1;XM_021595466.1;XM_021595470.1;XM_021595463.1	PREDICTED: thyroid hormone receptor-associated protein 3-like isoform X3 [Salmo salar];PREDICTED: thyroid hormone receptor-associated protein 3-like isoform X7 [Salmo salar]	8.78149	8.29411	9.08131	3.68705	3.6734	4.52181	1.13838	0.00532695
slc35d3	XM_021600346.1	PREDICTED: solute carrier family 35 member D3-like [Salmo salar]	1.08455	1.03758	0.736574	0.337725	0.365705	0.433414	1.33033	0.00533244
-	XM_021599524.1	PREDICTED: tropomyosin-like [Esox lucius]	196.302	137.71	191.187	90.4932	69.6487	48.507	1.33179	0.00534687
znrf2	XM_021572461.1	PREDICTED: E3 ubiquitin-protein ligase ZNRF2-like isoform X2 [Salmo salar]	0.114611	0.097805	0.051198	0.876228	0.895056	0.113933	-2.83823	0.00534687
aste1	XM_021620220.1;XM_021620282.1	PREDICTED: protein asteroid homolog 1-like [Salmo salar]	13.0035	1.74346	1.4625	115.859	137.03	2.47496	-3.97764	0.00534687
-	XR_002474435.1	PREDICTED: nucleolar complex protein 2 homolog [Astyanax mexicanus]	17.4812	13.6226	14.2563	8.28681	5.00642	4.7496	1.33	0.00534687
-	XR_002473764.1	unnamed protein product [Oncorhynchus mykiss]	4.52655	4.30672	4.89558	1.70765	1.3336	2.0495	1.43126	0.00539677
dock9	XM_021580027.1	PREDICTED: dedicator of cytokinesis protein 9-like isoform X4 [Salmo salar]	1.55397	1.30768	1.24465	2.94934	4.10397	1.91277	-1.12664	0.00543027
-	XM_021597149.1;XM_021597157.1	PREDICTED: interleukin-34-like [Salmo salar]	2.01401	1.26628	1.01785	10.005	12.143	1.39237	-2.45336	0.00544014
patl2	XM_021565475.1	PREDICTED: protein PAT1 homolog 2 isoform X1 [Salmo salar]	0.086538	0.172019	0.19443	0.017156	0.019453	0.022035	2.94941	0.00546679
capza2	XM_021603938.1	unnamed protein product [Oncorhynchus mykiss]	30.6566	23.5594	20.0755	14.0249	11.5126	10.9717	1.02494	0.00547158
-	XR_002474174.1		1.19033	1.19277	1.17821	0.521034	0.576071	0.547987	1.11424	0.00549005
pfdn4	NM_001160606.1	Prefoldin subunit 4 [Oncorhynchus mykiss]	29.7554	28.4513	29.1463	15.3379	8.80668	11.0322	1.31223	0.00551136
-	XM_021559565.1	unnamed protein product [Oncorhynchus mykiss]	0.200475	0.243654	0.178863	0.688348	0.642335	0.373687	-1.45195	0.00551591
parvg	XM_021567898.1;XM_021567905.1	unnamed protein product [Oncorhynchus mykiss]	8.92153	4.00244	4.26231	2.23374	2.09975	1.30454	1.60799	0.00551844
-	XM_021609021.1	unnamed protein product [Oncorhynchus mykiss]	1.8863	1.31291	1.35132	0.765981	0.662302	0.445737	1.2799	0.00554019
lss	XR_002470717.1;XM_021584346.1	unnamed protein product [Oncorhynchus mykiss]	0	0.0277421	0.0464949	0.869418	0.919794	0.0812888	-4.65514	0.00554453
klhl8	XM_021622587.1	PREDICTED: kelch-like protein 8 [Salmo salar]	2.39385	1.5147	1.68613	4.25349	5.83318	2.82511	-1.20656	0.00554453
ern1;ern1	XM_021625740.1;XM_021625744.1;XM_021625741.1;XM_021625742.1;XM_021625743.1	PREDICTED: serine/threonine-protein kinase/endoribonuclease IRE1-like isoform X1 [Salmo salar]	2.24229	0.783127	0.275341	8.5551	14.9034	1.57255	-2.92285	0.00556091
gtf2b	XM_021589884.1	Transcription initiation factor IIB [Salmo salar]	5.62258	4.976	4.14269	17.1103	21.7287	6.1922	-1.61106	0.00558084
slc1a5	XM_021587427.1	unnamed protein product [Oncorhynchus mykiss]	2.59306	2.94264	3.73316	18.2779	12.0026	4.35507	-1.90179	0.00558495
fam193b	XM_021607974.1	PREDICTED: protein FAM193B [Salmo salar]	0.658922	0.493639	0.595835	1.16323	1.322	1.3672	-1.13973	0.00560937
abhd12	XM_021607556.1	PREDICTED: monoacylglycerol lipase ABHD12-like isoform X2 [Salmo salar]	18.4577	17.6872	15.9179	5.00652	5.30093	8.61214	1.46037	0.00564124
clstn3	XM_021562076.1;XM_021562082.1	unnamed protein product [Oncorhynchus mykiss]	0.140138	0.154446	0.178368	0.027988	0.03629	0.044983	2.11391	0.00565308
sgk1	XM_021572742.1	PREDICTED: serine/threonine-protein kinase Sgk1-like [Salmo salar]	0.75959	1.74759	1.37293	0.266275	0.394	0.375535	1.90534	0.00569641
-	NM_001160662.1	Beta-galactoside-binding lectin [Oncorhynchus mykiss]	198.944	173.026	213.861	84.5174	65.0754	93.0131	1.27187	0.00570169
c3	XM_021557344.1	complement component C3-4, partial [Oncorhynchus mykiss]	0.328463	0.342522	0.399092	0.749717	0.912177	5.48152	-2.7389	0.00574595
mthfd2	XM_021606074.1	unnamed protein product [Oncorhynchus mykiss]	3.20968	4.35644	4.4606	7.28632	11.5226	8.83905	-1.20093	0.00574942
-	XM_021619677.1;XM_021619679.1;XM_021619678.1;XM_021619673.1;XM_021619675.1;XM_021619671.1;XM_021619672.1	PREDICTED: zinc finger and BTB domain-containing protein 11-like [Salmo salar];PREDICTED: uncharacterized protein LOC106610380 isoform X2 [Salmo salar];PREDICTED: zinc finger protein 398-like isoform X2 [Salmo salar];PREDICTED: uncharacterized protein LOC106610380 isoform X1 [Salmo salar]	0.497809	0.517617	0.434499	0.851974	1.46045	0.878445	-1.13797	0.00578481
tfrc	XM_021620327.1	unnamed protein product [Oncorhynchus mykiss]	5.45656	5.85293	5.17313	42.6727	19.546	7.21288	-2.07465	0.00578563
ikbke	XM_021567520.1	PREDICTED: inhibitor of nuclear factor kappa-B kinase subunit epsilon-like [Salmo salar]	2.91966	2.28317	1.38016	11.2847	25.6152	2.23677	-2.57171	0.00580223
mx2;mx3;mx1	XM_021569608.1;XM_021569609.1;NM_001124751.1;XM_021569607.1;NM_001171901.1;XM_021567440.1;XM_021569610.1	interferon-induced GTP-binding protein Mx2 [Oncorhynchus mykiss];RecName: Full=Interferon-induced GTP-binding protein Mx3; Short=RBTMx3;interferon-induced GTP-binding protein Mx1 [Oncorhynchus mykiss]	5.03485	0.788013	0.589427	28.4703	52.9762	1.47777	-3.69288	0.00582725
-	XR_002470915.1	unnamed protein product [Oncorhynchus mykiss]	2.0616	3.32919	0	0	0	0	inf	0.00584
slc35d2	XM_021622091.1	PREDICTED: UDP-N-acetylglucosamine/UDP-glucose/GDP-mannose transporter isoform X1 [Salmo salar]	10.333	6.85727	4.93457	3.21025	3.1989	1.94029	1.40591	0.00584
nudt7	NM_001165185.1;XM_021617793.1	Peroxisomal coenzyme A diphosphatase NUDT7 [Oncorhynchus mykiss]	1.6634	2.81521	2.84112	0.971664	0.748276	0.601841	1.65656	0.00584
zp2	XM_021600069.1	PREDICTED: uncharacterized protein LOC105015350 [Esox lucius]	0.005965	0.000366	0.005153	0.090267	0.034938	0.164028	-4.65454	0.00586245
nxt2	XR_002470615.1	unnamed protein product [Oncorhynchus mykiss]	0.839465	0.562561	0.689372	0.2615	0.259949	0.255661	1.42828	0.00586469
rab14	XM_021602427.1	PREDICTED: ras-related protein Rab-14 isoform X1 [Anas platyrhynchos]	4.68378	5.59378	2.99926	10.0951	11.0047	7.38663	-1.10137	0.00586718
celsr1	XM_021578560.1	PREDICTED: cadherin EGF LAG seven-pass G-type receptor 1-like isoform X5 [Salmo salar]	1.21512	1.1979	0.76599	1.95579	3.59636	1.82406	-1.2143	0.00587203
k-cam	XM_021562404.1	unnamed protein product [Oncorhynchus mykiss]	0.919552	1.22724	1.28707	0.104276	0	0.107885	4.0166	0.00587307
ccdc79	XM_021571692.1;XM_021571676.1;XM_021571660.1	PREDICTED: uncharacterized protein LOC106561185 isoform X1 [Salmo salar]	0.136979	0.0668045	0.0406682	0.056458	1.01963	1.42272	-3.35362	0.00587873
egfr	XM_021614261.1	PREDICTED: epidermal growth factor receptor-like isoform X1 [Salmo salar]	2.25301	3.43339	2.80654	7.83895	5.87386	5.01654	-1.14097	0.00588325
smo	XM_021564242.1	PREDICTED: smoothened homolog [Salmo salar]	0.974211	1.14586	0.904926	1.56853	2.6696	2.29245	-1.11028	0.00588325
-	XR_002475245.1		1.64558	2.47517	2.0629	0.574577	0.714369	0.825433	1.54822	0.00593156
-	XM_021578336.1	PREDICTED: zinc finger protein with KRAB and SCAN domains 4-like [Salmo salar]	2.0351	1.20769	1.67999	0.686863	0.497587	0.506951	1.54125	0.00594883
-	XM_021579846.1;XM_021579845.1	PREDICTED: uncharacterized protein LOC106582540 [Salmo salar]	2.80338	2.19388	1.17692	0.701846	0.845628	0.413406	1.65475	0.00605872
igf2-b	XM_021615890.1	unnamed protein product [Oncorhynchus mykiss]	1.62269	1.21395	0.623061	0.255548	0.207001	0.392712	2.01621	0.00605882
-	XM_021610929.1	unnamed protein product [Oncorhynchus mykiss]	1.63839	1.28808	1.29914	0.696761	0.722871	0.645217	1.03312	0.00607054
mif	NM_001124581.1	macrophage migration inhibitory factor [Oncorhynchus mykiss]	65.7811	54.4639	41.7735	25.4728	11.2057	17.6037	1.57761	0.00610207
dgkq	XM_021561048.1;XM_021561051.1;XM_021561050.1;XM_021561049.1	unnamed protein product [Oncorhynchus mykiss]	1.08222	0.547453	0.67244	2.74591	4.11795	1.07635	-1.78622	0.00610207
-	XR_002475597.1		4.82628	3.68563	2.26187	0.928056	0.895879	1.39082	1.74474	0.00612799
vwc2	XM_021625191.1	PREDICTED: von Willebrand factor C domain-containing protein 2-like [Salmo salar]	1.15343	1.76981	1.07976	0.507224	0.536059	0.349126	1.5235	0.00614249
nampt	XM_021563565.1	unnamed protein product [Oncorhynchus mykiss]	4.01276	2.31706	2.05295	17.6534	23.3999	2.68517	-2.3834	0.00615013
acsl3	XM_021582932.1	PREDICTED: long-chain-fatty-acid--CoA ligase 3 [Esox lucius]	0.024663	0	0	0.139761	0.373069	0.174435	-4.80045	0.00616412
tnnt2	XM_021577451.1;XM_021577447.1;XM_021577459.1;XM_021577448.1;XM_021577452.1;XM_021577455.1	slow troponin T family-like [Salmo salar];PREDICTED: troponin T, cardiac muscle-like isoform X6 [Salmo salar];PREDICTED: troponin T, cardiac muscle-like isoform X2 [Salmo salar];Troponin T, cardiac muscle [Salmo salar]	1.57457	0.532888	1.12604	12.5576	0.591832	19.7687	-3.34771	0.00616921
phykpl	XM_021560862.1;XM_021560864.1	PREDICTED: 5-phosphohydroxy-L-lysine phospho-lyase [Salmo salar]	4.779	4.71629	4.34198	9.19944	13.2596	6.57929	-1.0694	0.00617258
supt3h	XM_021585031.1	PREDICTED: transcription initiation protein SPT3 homolog [Salmo salar]	8.83506	5.61773	5.91413	3.55789	2.53746	2.07176	1.31833	0.00617704
tmem175	XM_021622246.1	PREDICTED: transmembrane protein 175 [Salmo salar]	0.353934	0.246543	0.372906	1.09994	1.09262	0.813979	-1.62702	0.00619576
hsp70	XM_021557710.1	heat shock protein 70b [Oncorhynchus mykiss]	0	0.136145	0	1.1564	2.91397	0.700667	-5.13109	0.00619576
lev-9	XM_021622715.1;XM_021622724.1	PREDICTED: beta-2-glycoprotein 1-like isoform X1 [Salmo salar]	1.19642	0.843235	0.893567	2.3104	3.8406	1.57268	-1.39681	0.00620017
enpp2	XM_021560519.1	unnamed protein product [Oncorhynchus mykiss]	1.8599	2.11404	2.0855	5.12775	4.0573	3.09525	-1.01909	0.00622361
-	XM_021574920.1	unnamed protein product [Oncorhynchus mykiss]	1.91725	1.78425	2.78516	0.714116	0.520812	0.755705	1.70425	0.0062274
-	XM_021616715.1	PREDICTED: tubulin alpha chain [Esox lucius]	5.99709	4.50899	5.77834	2.35997	2.53266	2.53162	1.13318	0.00624237
vsnl1	XM_021573754.1	PREDICTED: visinin-like protein 1 [Esox lucius]	0.114897	0.192722	0.418283	0.011688	0	0.023111	4.38266	0.00625056
tnpo2	XM_021624289.1	PREDICTED: transportin-2 isoform X1 [Esox lucius]	1.72989	0.923474	0.958308	2.54701	2.71332	2.67579	-1.13577	0.00625056
-	XR_002469960.1		0.196271	0.165387	0.145784	0	0.005756	0	6.46203	0.0062507
gmfg	XM_021588017.1	unnamed protein product [Oncorhynchus mykiss]	12.2599	7.46955	6.40888	3.95246	3.34756	2.06908	1.48019	0.00625716
jam3	XM_021623792.1	unnamed protein product [Oncorhynchus mykiss]	5.18642	6.25054	5.04245	1.94823	1.92104	2.74438	1.31715	0.00626878
erap1	XM_021619985.1	PREDICTED: endoplasmic reticulum aminopeptidase 1-like [Salmo salar]	5.95395	3.3597	2.61984	16.5358	19.0714	5.2328	-1.77496	0.00628337
camsap3	XM_021624464.1	PREDICTED: calmodulin-regulated spectrin-associated protein 3-like isoform X2 [Salmo salar]	0.308954	0.377496	0.310579	0.604793	1.06883	0.666957	-1.23116	0.00630401
rnf213a	XM_021604903.1	PREDICTED: E3 ubiquitin-protein ligase RNF213-like [Salmo salar]	1.75426	0.821049	0.839722	6.92162	28.5408	0.635084	-3.40193	0.00630401
-	XM_021622213.1	PREDICTED: myosin heavy chain, fast skeletal muscle-like [Salmo salar]	0.042263	0.158252	0.045358	0.235704	0.323774	1.35701	-2.96248	0.00633619
id1	XM_021609534.1	unnamed protein product [Oncorhynchus mykiss]	124.71	90.6789	105.987	39.9198	63.487	37.1188	1.19343	0.00633816
esco1	XM_021562939.1	PREDICTED: titin-like isoform X1 [Salmo salar]	0.867748	0.637048	0.836199	1.50127	2.13511	1.50573	-1.13524	0.0063412
acsf2	XM_021556357.1	PREDICTED: acyl-CoA synthetase family member 2, mitochondrial-like, partial [Salmo salar]	1.3095	1.4603	1.79439	0.471858	0.461129	0.42846	1.74522	0.00638074
plat	XM_021621799.1;XM_021621798.1	unnamed protein product [Oncorhynchus mykiss]	0.875348	1.21867	1.05505	3.38307	4.40024	1.57416	-1.5712	0.00639548
cebpa	XM_021586887.1	CCAAT/enhancer binding protein alpha [Oncorhynchus mykiss]	3.93289	4.16663	3.57046	8.38557	7.24506	15.4749	-1.41437	0.00639548
atp2a2	XM_021590795.1	unnamed protein product [Oncorhynchus mykiss]	1.31034	1.09459	1.17765	1.77326	3.20785	2.99807	-1.15524	0.00640318
-	XM_021563117.1	PREDICTED: uncharacterized protein LOC106581842 [Salmo salar]	0.051559	0.05633	0.047632	0	0	0	inf	0.00649707
fn1	XM_021579842.1	PREDICTED: fibronectin-like isoform X1 [Salmo salar]	15.0734	15.2068	20.1885	29.6343	40.3732	42.2099	-1.15284	0.00649707
-	XM_021587150.1	interleukin-12 alpha chain [Oncorhynchus mykiss]	0	0	0	0.972498	0.5027	0	-inf	0.00649969
gng5	XM_021558579.1	PREDICTED: guanine nucleotide-binding protein G(I)/G(S)/G(O) subunit gamma-5-like [Salmo salar]	7.5563	8.12678	6.56151	3.34463	3.74397	1.73586	1.33387	0.00650888
-	XM_021606216.1	PREDICTED: OX-2 membrane glycoprotein-like [Salmo salar]	0.922244	0.580139	0.51694	2.04073	1.54894	1.42474	-1.31221	0.00652062
ifnb1	XM_021624613.1	type I interferon c3 [Oncorhynchus mykiss]	0	0	0	0.05906	0.018504	0.059484	-inf	0.00652272
dctn2	XM_021609130.1;XM_021609129.1	unnamed protein product [Oncorhynchus mykiss]	6.56836	5.43171	5.97624	3.30618	2.26524	2.56384	1.14384	0.00661245
-	XM_021624406.1	unnamed protein product, partial [Oncorhynchus mykiss]	0.356007	0.220012	0.090846	0.117096	1.1708	10.8756	-4.18902	0.00667527
-	XM_021594172.1	unnamed protein product [Oncorhynchus mykiss]	0	0.041949	0.141714	0.192605	0.187048	8.75053	-5.63551	0.00669935
yy1	XM_021574821.1	PREDICTED: transcriptional repressor protein YY1-like [Salmo salar]	2.89231	3.15484	1.57283	5.15252	9.24171	4.96972	-1.34551	0.00671674
cmss1	XR_002470227.1;XR_002470228.1;XR_002470229.1	unnamed protein product [Oncorhynchus mykiss]	0.42342	0.56771	0.296334	0.042223	0.073953	0.107927	2.5223	0.00671674
akt2	XM_021618922.1	unnamed protein product [Oncorhynchus mykiss]	1.91796	2.08899	1.30412	3.17023	5.56342	3.24494	-1.17338	0.00672571
psmg3	XM_021624931.1;XM_021624932.1	proteasome assembly chaperone 3 [Salmo salar]	15.0476	12.8362	13.4799	6.545	5.15034	6.75671	1.16458	0.00674055
lyrm4b	XM_021620661.1	PREDICTED: LYR motif-containing protein 4B [Salmo salar]	12.9347	14.6109	9.30179	6.21026	6.06453	5.49191	1.05239	0.00675113
xpnpep1	XM_021559184.1	xaa-Pro aminopeptidase 1 [Salmo salar]	0.125264	0.218224	0.163412	0.651418	0.500923	0.546071	-1.74441	0.00676433
parp10	XM_021597347.1;XM_021597348.1	PREDICTED: uncharacterized protein LOC106586314 isoform X1 [Salmo salar];PREDICTED: uncharacterized protein LOC106586314 isoform X2 [Salmo salar]	3.26614	1.29345	0.828289	14.7761	31.4244	1.18964	-3.1368	0.00680076
-	XM_021587590.1	PREDICTED: putative uncharacterized protein DDB_G0292636 isoform X1 [Salmo salar]	8.55502	18.8834	10.1115	5.16619	2.89399	2.12149	1.88284	0.00682274
dip2a	XM_021579745.1	PREDICTED: disco-interacting protein 2 homolog A isoform X2 [Esox lucius]	1.33948	1.09032	0.991297	1.76917	3.81197	3.10058	-1.34352	0.00682274
krt17	NM_001124353.1	type I keratin E7 [Oncorhynchus mykiss]	228.342	293.856	119.923	1291.5	1046.03	265.506	-2.01927	0.00684999
jag1b	XM_021557377.1;XM_021557375.1;XM_021557378.1	PREDICTED: protein jagged-1b-like isoform X2 [Salmo salar];PREDICTED: protein jagged-1b-like isoform X1 [Salmo salar];PREDICTED: protein jagged-1b-like isoform X3 [Salmo salar]	0.545581	0.677201	0.727199	1.51519	2.28224	1.09821	-1.32804	0.00686406
-	XM_021616397.1	unnamed protein product [Oncorhynchus mykiss]	3.75215	3.84284	4.56079	40.7234	36.0901	2.91976	-2.71354	0.00689261
ch25h	XM_021575763.1	PREDICTED: cholesterol 25-hydroxylase-like protein [Salmo salar]	0.556003	0.630743	0.300835	5.8686	7.86287	0.276455	-3.2352	0.00691578
ecm2	XM_021567562.1	PREDICTED: extracellular matrix protein 2-like [Salmo salar]	2.93026	1.98144	2.25102	3.99122	6.95488	5.00877	-1.15541	0.0069913
ascl1b	XM_021600523.1	unnamed protein product [Oncorhynchus mykiss]	0.111402	0.093931	0.092146	0.266731	0.856375	0.332302	-2.29056	0.0069913
helz2	XM_021610645.1;XM_021610646.1	PREDICTED: helicase with zinc finger domain 2 isoform X1 [Salmo salar];unnamed protein product [Oncorhynchus mykiss]	26.7157	3.54334	3.37066	186.728	298.053	4.80896	-3.86377	0.00700559
-	XM_021601017.1	unnamed protein product [Oncorhynchus mykiss]	49.9568	40.3161	42.6336	24.5223	16.1299	19.4296	1.14541	0.00701615
mospd2	XM_021579356.1	unnamed protein product [Oncorhynchus mykiss]	8.39191	7.19347	6.35355	4.34253	3.64053	2.7801	1.02739	0.00702971
-	XM_021582801.1	unnamed protein product [Oncorhynchus mykiss]	0	0	0	0.061936	0.02224	0.077678	-inf	0.00704015
-	XM_021577001.1	unnamed protein product [Oncorhynchus mykiss]	3.20571	2.8588	1.77646	1.19837	1.33226	0.940188	1.17576	0.00706174
tnpo2	XM_021558790.1	PREDICTED: transportin-2 isoform X1 [Esox lucius]	0.944306	0.78923	0.933612	2.41235	2.08878	1.36272	-1.13655	0.00706311
hspa5	XM_021590926.1	unnamed protein product [Oncorhynchus mykiss]	36.3459	36.0094	37.2051	62.0042	158.335	72.1274	-1.41655	0.00707189
igfn1	XM_021570038.1;XM_021570037.1;XM_021570036.1;XM_021570034.1;XM_021570035.1	unnamed protein product [Oncorhynchus mykiss]	0.373857	0.364004	0.22502	1.65798	0.28279	5.53027	-2.95588	0.00711507
mid1ip1l	NM_001165231.1	Mid1-interacting protein 1 [Oncorhynchus mykiss]	42.7798	58.0496	48.1952	212.01	128.148	74.6058	-1.47674	0.00711611
rnf214	XM_021618294.1;XM_021618295.1	PREDICTED: RING finger protein 214-like isoform X1 [Salmo salar]	2.36207	1.66602	1.48141	12.4622	14.4746	1.63406	-2.37456	0.00713851
ncf1	XM_021623932.1	neutrophil cytosol factor 1 [Salmo salar]	5.39271	3.6304	3.59084	1.25337	1.762	1.95072	1.34484	0.00715783
samd9l	XM_021624288.1	PREDICTED: sterile alpha motif domain-containing protein 9-like [Salmo salar]	0.350431	0.0099068	0.0166132	10.0377	12.4502	0.273874	-5.9161	0.0071696
-	XM_021619134.1	unnamed protein product [Oncorhynchus mykiss]	4.38467	1.60636	2.03075	26.7006	26.5711	2.05737	-2.78604	0.0071696
pfdn1	NM_001160698.1	Prefoldin subunit 1 [Salmo salar]	88.8024	65.5714	75.7058	38.0182	21.9175	31.6424	1.32906	0.0071696
azi2	XM_021598158.1	PREDICTED: 5-azacytidine-induced protein 2-like, partial [Salmo salar]	1.99587	1.79632	1.13739	5.52729	6.58517	2.39385	-1.55714	0.0071696
-	XM_021575144.1	PREDICTED: oocyte zinc finger protein XlCOF29-like isoform X4 [Salmo salar]	0.519026	0.677458	0.519763	1.36093	2.19233	0.886751	-1.37131	0.0071696
bfar	XM_021559273.1	unnamed protein product [Macaca fascicularis]	0.685004	0.69899	0.550644	1.51903	1.32143	1.82285	-1.26929	0.0071696
hmcn1	XM_021619310.1	PREDICTED: hemicentin-2-like isoform X1 [Salmo salar]	0	0	0	0.019148	0.052253	0.009682	-inf	0.00718124
rap1gap2	XM_021623243.1;XM_021623252.1;XM_021623261.1	PREDICTED: rap1 GTPase-activating protein 2-like [Salmo salar]	0.504513	0.229634	0.249558	0.0450032	0.0856537	0.0481053	2.46018	0.00718212
herc3;herc6;-;herc5;herc4	XM_021575048.1;XM_021575282.1;XM_021575069.1;XM_021575281.1;XM_021575283.1;XM_021575077.1;XM_021575286.1;XM_021575053.1;XR_002469821.1;XR_002469820.1;XM_021575046.1	unnamed protein product [Oncorhynchus mykiss];PREDICTED: probable E3 ubiquitin-protein ligase HERC6 [Salmo salar];unnamed protein product, partial [Oncorhynchus mykiss];PREDICTED: probable E3 ubiquitin-protein ligase HERC3 [Salmo salar];PREDICTED: probable E3 ubiquitin-protein ligase HERC3 isoform X1 [Salmo salar]	4.9926	0.670334	0.671346	35.9807	45.557	1.09096	-3.70539	0.0071882
-	XM_021625780.1	PREDICTED: polycomb protein suz12-A-like [Salmo salar]	0.41837	0.369346	0.281612	0.809085	1.01792	0.836497	-1.31662	0.00721753
rnf122	XM_021606471.1	unnamed protein product [Oncorhynchus mykiss]	2.15503	1.62545	1.88293	0.716258	0.927095	0.702359	1.27164	0.00727487
tstd3	XM_021596363.1	unnamed protein product [Oncorhynchus mykiss]	6.28652	4.52544	5.10843	2.76436	1.62963	1.93623	1.33055	0.00729311
irf3	XM_021600499.1;XM_021600509.1	unnamed protein product [Oncorhynchus mykiss]	42.692	7.50961	8.36126	345.094	301.947	10.0731	-3.48809	0.0073302
tnfaip2	XM_021611462.1	unnamed protein product [Oncorhynchus mykiss]	7.0782	5.00151	7.18447	44.9925	47.6104	5.91757	-2.3545	0.0073302
mboat2	XM_021611615.1	unnamed protein product [Oncorhynchus mykiss]	1.23021	0.497582	0.614571	1.86206	4.09789	1.7293	-1.71487	0.00737639
hikeshi	XM_021608394.1;XM_021608395.1	CK073 protein [Oncorhynchus mykiss]	10.1107	9.25971	7.9611	5.17229	3.7488	4.24565	1.05367	0.00742171
wtip	XM_021586548.1	PREDICTED: Wilms tumor protein 1-interacting protein homolog [Salmo salar]	0.354629	0.366242	0.335156	1.10977	1.73364	0.498611	-1.66207	0.0074448
jade2	XM_021619790.1	PREDICTED: protein Jade-1-like isoform X1 [Salmo salar]	0.893161	0.448487	0.547521	2.37798	1.45264	1.41366	-1.47299	0.00745008
mycbp	XM_021561436.1	unnamed protein product [Oncorhynchus mykiss]	9.53463	5.81856	6.04146	2.18194	1.43643	2.89864	1.71497	0.007472
-	XM_021577695.1	unnamed protein product [Oncorhynchus mykiss]	0.266879	0.130416	0.199865	2.69787	3.7225	0.074323	-3.44307	0.00752297
nampt	XM_021569603.1;XM_021569602.1	unnamed protein product [Oncorhynchus mykiss]	7.97455	3.01543	5.75496	73.0869	77.6426	2.56121	-3.19447	0.00756007
pgam5	XM_021602757.1	unnamed protein product [Oncorhynchus mykiss]	8.48939	6.48622	5.25945	31.1174	34.0408	7.55691	-1.8454	0.00756808
cd248	XM_021612106.1	PREDICTED: thrombomodulin-like [Salmo salar]	4.02287	4.47958	6.15895	1.48344	1.98582	1.99867	1.42296	0.00763396
mycbpap	XM_021559431.1	PREDICTED: MYCBP-associated protein [Salmo salar]	0	0	0	0.455782	1.09093	0.060059	-inf	0.0076729
mrps28	XM_021568327.1	Mitochondrial 28S ribosomal protein S28 [Salmo salar]	13.0702	10.0465	9.63216	6.44394	4.94615	4.16721	1.07385	0.00767872
ccr5	XM_021592921.1	PREDICTED: C-C chemokine receptor type 5-like isoform X1 [Salmo salar]	1.86936	2.62054	1.46539	0.405627	0.828042	0.620596	1.68332	0.00771178
mul1a	XM_021614113.1	unnamed protein product [Oncorhynchus mykiss]	2.60629	1.42243	1.29269	8.86657	9.98026	2.12339	-1.97846	0.00771178
-	XR_002473868.1	PREDICTED: uncharacterized protein LOC106585521 isoform X1 [Salmo salar]	0.251584	0.526911	0.240851	0	0	0	inf	0.00771178
wnt7a	XM_021615541.1	PREDICTED: protein Wnt-7a-like [Salmo salar]	1.12511	1.39481	0.885118	2.5579	5.7064	1.94857	-1.58464	0.00771178
parp12	XM_021564221.1	unnamed protein product [Oncorhynchus mykiss]	0.677613	1.01042	0.684862	6.52854	6.22118	0.65884	-2.49844	0.00775729
ccr1	XM_021557072.1	unnamed protein product [Oncorhynchus mykiss]	2.13131	1.58652	0.990351	0.585825	0.602532	0.330634	1.63206	0.00775992
parp12	XM_021563781.1;XM_021563782.1	unnamed protein product [Oncorhynchus mykiss]	4.90084	2.04369	1.49105	18.0852	28.4118	2.78688	-2.54656	0.00776041
mybpc3	XM_021586428.1	PREDICTED: myosin-binding protein C, cardiac-type-like isoform X4 [Salmo salar]	0.0463671	0.030962	0.107018	0.842196	0.0499646	1.25783	-3.54383	0.00776372
pla2g10	XM_021624961.1	unnamed protein product [Oncorhynchus mykiss]	2.94992	2.58375	3.61321	0.323795	0.278776	1.03154	2.48478	0.00776864
ncf2	NM_001124504.1	neutrophil cytosolic factor 2 [Oncorhynchus mykiss]	5.61644	3.06283	2.64114	1.58373	1.44491	1.36387	1.36581	0.00779542
adap1	XM_021556697.1	PREDICTED: arf-GAP with dual PH domain-containing protein 1-like [Salmo salar]	1.29436	1.66992	1.36143	2.99323	6.80436	2.73699	-1.53491	0.00783038
zfy	XM_021618750.1;XM_021618751.1	PREDICTED: zinc finger Y-chromosomal protein 1-like isoform X2 [Salmo salar]	1.01513	0.724308	0.753973	1.31415	2.25386	1.93666	-1.14253	0.00783173
slc22a2	XM_021600433.1	unnamed protein product [Oncorhynchus mykiss]	1.53209	1.26103	0.953101	0.623977	0.433504	0.476787	1.28789	0.00784478
-	XM_021588710.1	unnamed protein product [Oncorhynchus mykiss]	109.981	63.6046	49.822	15.8425	36.6301	16.4392	1.69686	0.00784478
si:ch211-275j6.5	XM_021621602.1	unnamed protein product [Oncorhynchus mykiss]	2.6715	2.44324	2.60604	1.26308	0.747867	0.535313	1.60037	0.00785923
abcf2	XM_021590077.1;XM_021590075.1;XM_021590074.1;XM_021590076.1	unnamed protein product [Oncorhynchus mykiss]	5.11639	4.41911	4.70978	14.5862	17.9058	5.97675	-1.4332	0.00785923
fbxo11	XM_021564799.1	PREDICTED: F-box only protein 11-like isoform X1 [Salmo salar]	3.40528	3.55477	2.47045	4.8445	8.68115	5.77046	-1.03291	0.00785923
rab3c	XM_021603399.1	ras-related protein Rab-3B [Salmo salar]	0.737423	0.57657	0.767471	0.261921	0.286791	0.237537	1.40454	0.00785928
mid1	XM_021598016.1;XM_021598019.1;XM_021598017.1;XM_021598018.1	PREDICTED: E3 ubiquitin-protein ligase Midline-1-like isoform X2 [Salmo salar]	1.54192	1.44535	1.11624	3.16131	3.67381	1.92886	-1.09473	0.0079039
-	XM_021625084.1	unnamed protein product [Oncorhynchus mykiss]	39.5706	6.39179	9.36851	404.02	398.173	4.35212	-3.8656	0.0079062
crtc1	XM_021568825.1	PREDICTED: CREB-regulated transcription coactivator 1-like isoform X1 [Salmo salar]	1.68549	1.61827	1.60142	0.50758	0.755039	0.795133	1.25324	0.00793729
coro1b	XM_021615222.1;XM_021615223.1	PREDICTED: coronin-1B-like [Salmo salar]	2.42545	1.84424	2.331	0.71005	1.00521	1.01976	1.27106	0.00793729
golga7	XM_021568914.1	unnamed protein product [Oncorhynchus mykiss]	28.4594	19.4917	23.0883	13.2299	7.98466	7.24482	1.31972	0.00793729
sept5	XM_021621823.1;XM_021621824.1	unnamed protein product [Oncorhynchus mykiss];PREDICTED: septin-5-like isoform X2 [Salmo salar]	1.14685	1.02566	0.933872	2.81637	2.9052	1.36985	-1.19084	0.00794192
grwd1	XM_021589618.1	PREDICTED: glutamate-rich WD repeat-containing protein 1 [Salmo salar]	2.43877	1.40586	1.14169	5.22741	3.25896	3.55091	-1.27146	0.00794841
mb21d1	XM_021561958.1;XM_021561960.1	PREDICTED: cyclic GMP-AMP synthase-like [Salmo salar]	0.618263	0.0999281	0.060883	3.62712	7.71786	0.121531	-3.87952	0.00801323
gad1	XM_021597140.1;XM_021597139.1;XM_021597144.1;XM_021597143.1;XM_021597141.1	unnamed protein product [Oncorhynchus mykiss]	0.0408574	0.166704	0.20804	0	0	0.00958901	5.43768	0.00802564
ap3s1	XM_021605243.1;XM_021605244.1	PREDICTED: AP-3 complex subunit sigma-1 isoform X1 [Salmo salar]	17.5514	15.7751	17.1955	9.82689	6.62402	5.98061	1.17139	0.00804184
ubn2	XM_021567881.1;XM_021567882.1;XM_021567883.1	PREDICTED: ubinuclein-2-like isoform X1 [Salmo salar];PREDICTED: ubinuclein-2-like isoform X3 [Salmo salar];PREDICTED: ubinuclein-2-like isoform X4 [Salmo salar]	0.286382	0.194114	0.223577	0.482293	0.490571	0.532292	-1.09612	0.00808105
mrpl47	XR_002474751.1;XR_002474761.1;XR_002474764.1;XR_002474767.1;XM_021615128.1	unnamed protein product, partial [Oncorhynchus mykiss];39S ribosomal protein L47, mitochondrial precursor [Salmo salar]	0.72227	0.613876	0.759012	0.285547	0.260947	0.147448	1.59417	0.00808122
itih4	XM_021610493.1	unnamed protein product [Oncorhynchus mykiss]	0.631656	0.507181	0	0	0	0	inf	0.00808122
-	XM_021559510.1	unnamed protein product [Oncorhynchus mykiss]	0.30205	0.224021	0.18754	0.081144	0.062811	0.058454	1.81786	0.00808122
nmt1	XM_021624759.1;XM_021624762.1;XM_021624757.1;XM_021624761.1;XM_021624763.1;XM_021624758.1	unnamed protein product [Oncorhynchus mykiss]	4.69258	2.36053	3.36847	8.63106	8.18175	5.79637	-1.11734	0.00811656
ptprt	XM_021568401.1;XM_021568415.1;XM_021568406.1;XM_021568412.1;XM_021568405.1;XM_021568402.1	PREDICTED: receptor-type tyrosine-protein phosphatase T isoform X1 [Salmo salar];PREDICTED: receptor-type tyrosine-protein phosphatase T isoform X18 [Salmo salar];PREDICTED: receptor-type tyrosine-protein phosphatase T isoform X6 [Salmo salar];PREDICTED: receptor-type tyrosine-protein phosphatase T isoform X14 [Salmo salar];PREDICTED: receptor-type tyrosine-protein phosphatase T isoform X5 [Salmo…	0.260277	0.0953945	0.297339	0.0349886	0.0626953	0.0312467	2.34051	0.00812227
atg9a	XM_021610933.1	PREDICTED: autophagy-related protein 9A-like [Salmo salar]	1.11837	0.499617	0.30192	3.72393	7.79271	0.738315	-2.67426	0.00812413
nrg2	XM_021591457.1;XM_021591459.1;XM_021591458.1	PREDICTED: pro-neuregulin-2, membrane-bound isoform-like isoform X3 [Lates calcarifer];PREDICTED: pro-neuregulin-2, membrane-bound isoform-like isoform X4 [Salmo salar];PREDICTED: pro-neuregulin-2, membrane-bound isoform-like isoform X2 [Neolamprologus brichardi]	0.0597258	0.046875	0.0604341	0.1505	0.230575	0.147873	-1.66298	0.00813469
pkp4	XM_021579147.1;XM_021579150.1;XM_021579146.1;XM_021579149.1	PREDICTED: plakophilin-4 isoform X7 [Salmo salar];PREDICTED: plakophilin-4 isoform X5 [Salmo salar]	1.61608	1.77448	1.53214	4.58137	5.42605	2.12259	-1.30106	0.00813676
sdr42e1	XM_021586549.1;XM_021586550.1	unnamed protein product [Oncorhynchus mykiss]	6.04093	5.48401	5.06652	3.26553	2.21736	1.97371	1.15385	0.00813676
caskin2	XM_021581027.1;XM_021581029.1	PREDICTED: caskin-2-like isoform X1 [Salmo salar];PREDICTED: caskin-2-like isoform X4 [Salmo salar]	0.338465	0.320768	0.198296	0.700377	1.65009	0.485353	-1.72551	0.00813676
rnf180	XM_021602334.1	unnamed protein product [Oncorhynchus mykiss]	1.25343	1.24868	0.816625	2.63089	4.00156	1.64869	-1.3192	0.00813676
ormdl1	XM_021579219.1;XM_021579218.1;XM_021579220.1	PREDICTED: ORM1-like protein 1 isoform X1 [Notothenia coriiceps];ORM1-like protein 1 [Salmo salar]	8.26268	6.25736	7.1768	4.00056	2.50795	2.53627	1.26233	0.00813676
lipe	NM_001197210.1	unnamed protein product [Oncorhynchus mykiss]	0.257902	0.149717	0.182138	1.1164	1.3705	0.240326	-2.20924	0.00814047
pgbd3,tceb2	XR_002468885.1;XR_002468884.1;XR_002468882.1;XR_002468890.1;XM_021565472.1;XR_002468883.1;XR_002468889.1;XM_021565474.1;XR_002468887.1;XM_021565473.1;XR_002468888.1;XR_002468886.1	PREDICTED: piggyBac transposable element-derived protein 3-like [Lates calcarifer];unnamed protein product [Oncorhynchus mykiss]	1.86506	1.64917	1.84707	0.90606	0.574066	0.778658	1.24704	0.00818767
-	XM_021566269.1;XM_021566266.1;XM_021566267.1	PREDICTED: uncharacterized protein C3orf18 isoform X2 [Esox lucius]	8.07788	7.68427	7.04427	3.4307	4.66647	2.49082	1.10701	0.00819784
cog6	XM_021588552.1	component of oligomeric golgi complex 6 [Salmo salar]	15.3985	13.4099	12.6126	8.10633	6.58552	4.66755	1.09733	0.00820468
phldb2	XM_021617216.1;XM_021618711.1	unnamed protein product [Oncorhynchus mykiss]	0.562134	1.6238	0.684637	6.90715	3.68254	1.74275	-2.10305	0.00823561
-	XR_002473626.1	unnamed protein product [Oncorhynchus mykiss]	5.23995	3.95898	4.49799	2.46477	1.9344	1.84428	1.13344	0.00823561
slc5a6	XM_021600538.1;XM_021600540.1;XM_021600539.1	PREDICTED: sodium-dependent multivitamin transporter-like isoform X1 [Salmo salar]	0.57126	0.622286	0.359742	0.978246	1.03392	1.36401	-1.12006	0.00823596
pphln1	XM_021615510.1	unnamed protein product [Oncorhynchus mykiss]	5.3364	3.74904	2.24801	20.9995	32.1227	3.64741	-2.32453	0.00823671
p4hb	XM_021557175.1	PREDICTED: protein disulfide-isomerase [Salmo salar]	43.4028	50.177	62.1868	107.098	127.139	88.446	-1.05073	0.00826417
prph	XM_021610098.1	Plasticin [Salmo salar]	2.97142	0.965662	0.657344	0.40062	0.298788	0.224083	2.31472	0.00829185
fsip1	XM_021584768.1;XM_021584769.1	PREDICTED: fibrous sheath-interacting protein 1 isoform X1 [Salmo salar];PREDICTED: fibrous sheath-interacting protein 1 isoform X2 [Salmo salar]	0.0787831	0.0911	0.0879199	0	0	0	inf	0.00829484
capsl	XM_021614102.1	unnamed protein product [Oncorhynchus mykiss]	0.611837	0.780876	0.711156	0.155105	0.160581	0.262359	1.86379	0.00830603
ghr	NM_001124535.1;XM_021601256.1	growth hormone receptor isoform 1 precursor [Oncorhynchus mykiss]	3.30687	2.44321	2.10802	27.0913	9.15078	3.1354	-2.32512	0.00841893
ifi30	XM_021568053.1	PREDICTED: gamma-interferon-inducible lysosomal thiol reductase-like [Salmo salar]	7.86152	7.01797	8.64482	2.50159	3.58813	3.6772	1.26818	0.00841893
-	XR_002469613.1		3.20173	2.51492	2.14407	1.50303	1.11341	1.03912	1.10457	0.0084634
smarcc2	XM_021572493.1	PREDICTED: SWI/SNF complex subunit SMARCC1-like [Salmo salar]	2.84008	4.09384	1.8703	5.74111	8.44774	8.1107	-1.34075	0.00849585
crp	XM_021565204.1	PREDICTED: pentraxin fusion protein-like [Salmo salar]	0.063241	0.087933	0.064521	0.270432	0.295521	0.233248	-1.88957	0.00850363
pfdn6	NM_001165045.1;XM_021582990.1	Prefoldin subunit 6 [Oncorhynchus mykiss]	46.1405	38.0213	39.3011	23.3344	14.1465	16.4409	1.19514	0.00850363
mfrp	XM_021587619.1	PREDICTED: membrane frizzled-related protein-like [Salmo salar]	0.029748	0.032202	0.010805	0.410067	0.211466	0.049845	-3.20601	0.00853825
atf5	XM_021618985.1	unnamed protein product [Oncorhynchus mykiss]	0.480962	0.649735	0.674879	1.47624	1.64786	1.01275	-1.19607	0.00854626
pphln1	XM_021566804.1;XM_021566805.1;XM_021566806.1	PREDICTED: periphilin-1-like isoform X2 [Salmo salar];PREDICTED: periphilin-1-like isoform X1 [Salmo salar]	6.17019	5.0795	3.25298	20.2612	29.6468	5.40834	-1.93139	0.00854626
eef2k	XM_021581187.1;XM_021581189.1;XM_021581188.1;XM_021581186.1;XM_021581185.1	unnamed protein product [Oncorhynchus mykiss]	0.895456	0.835377	0.689252	0.302244	0.31855	0.390708	1.25856	0.00858255
trim27	XM_021579315.1	PREDICTED: probable G-protein coupled receptor 156 isoform X1 [Salmo salar]	1.06854	0.415583	0.368681	4.06009	7.62992	0.525252	-2.7209	0.00858319
-	XM_021611069.1	PREDICTED: zinc finger protein 239-like [Salmo salar]	2.92436	3.43863	2.75423	1.30113	1.48111	0.764192	1.36223	0.00858634
-	XM_021571550.1	unnamed protein product [Oncorhynchus mykiss]	76.8933	68.0703	88.8603	32.1549	21.5788	35.5792	1.38848	0.00860871
mcf2l,mcf2	XM_021583855.1	PREDICTED: proto-oncogene DBL-like isoform X2 [Salmo salar]	0.207549	0.171142	0.0201506	0.00726441	0.012235	0.0168736	3.45488	0.00862296
rab37	XM_021558286.1;XM_021558285.1	unnamed protein product [Oncorhynchus mykiss];PREDICTED: ras-related protein Rab-37-like isoform X1 [Salmo salar]	0.297843	0.293134	0.242325	2.02123	1.52763	0.319919	-2.21497	0.00868219
grb10	XM_021572403.1	PREDICTED: growth factor receptor-bound protein 10-like isoform X1 [Salmo salar]	1.40957	1.70711	1.80944	3.78379	4.32411	2.51766	-1.10902	0.00872921
erbb4	XM_021579975.1	PREDICTED: receptor tyrosine-protein kinase erbB-4 [Salmo salar]	0	0	0	0.017366	0.032469	0.020274	-inf	0.00873835
cenpj	XM_021600430.1	PREDICTED: uncharacterized protein LOC106607793 isoform X1 [Salmo salar]	0.019693	0.007801	0.011792	0.148037	0.089913	0.038232	-2.81353	0.00876016
plpp3	XM_021613676.1;XM_021613677.1	PREDICTED: lipid phosphate phosphohydrolase 3-like [Salmo salar]	10.7432	9.57023	8.17754	28.9886	27.9503	11.6912	-1.26834	0.00877903
-	XM_021574192.1;XM_021574194.1;XR_002469706.1	unnamed protein product [Oncorhynchus mykiss]	1.09834	1.05831	0.517673	2.41242	3.8845	1.38826	-1.5229	0.00877961
atp2a1	XM_021624379.1	PREDICTED: sarcoplasmic/endoplasmic reticulum calcium ATPase 1 [Salmo salar]	0.671794	0.796943	0.34093	4.22452	0.328269	12.121	-3.20378	0.00878551
trim62	XM_021609380.1;XM_021609379.1	PREDICTED: E3 ubiquitin-protein ligase TRIM62-like isoform X2 [Salmo salar];PREDICTED: E3 ubiquitin-protein ligase TRIM62-like isoform X1 [Salmo salar]	1.74402	1.71612	1.51341	5.06485	4.73038	2.13925	-1.26279	0.00880314
nampt	XM_021577417.1	PREDICTED: nicotinamide phosphoribosyltransferase-like [Salmo salar]	2.492	1.59165	1.13342	8.28316	15.973	1.73468	-2.31669	0.00881962
-;rassf2	XM_021621830.1;XM_021621831.1;XM_021621834.1;XM_021621833.1	PREDICTED: ctenidin-3-like [Salmo salar];unnamed protein product [Oncorhynchus mykiss];PREDICTED: ras association domain-containing protein 2-like isoform X2 [Salmo salar]	5.46258	5.19242	4.25938	1.88404	1.66339	2.61036	1.27622	0.00881962
crip1	XM_021573863.1	cysteine-rich protein 1 (intestinal) [Salmo salar]	243.659	191.433	220.068	85.495	76.3256	113.866	1.24882	0.00884579
fat2	XM_021561849.1	PREDICTED: protocadherin Fat 2-like [Salmo salar]	3.87136	4.27343	3.18781	6.88991	12.7311	5.83629	-1.1676	0.00890523
znf710	XM_021598709.1;XM_021598700.1	PREDICTED: zinc finger protein 710-like isoform X2 [Salmo salar];unnamed protein product [Oncorhynchus mykiss]	1.38499	1.20588	1.20442	4.24198	5.58551	1.536	-1.58212	0.00890663
chst11	XM_021563717.1;XM_021563718.1	PREDICTED: carbohydrate sulfotransferase 11 isoform X1 [Salmo salar];PREDICTED: carbohydrate sulfotransferase 11 isoform X2 [Salmo salar]	0.237278	0.232085	0.359549	0.97946	0.87934	0.700195	-1.62629	0.00893495
-	XM_021619148.1;XM_021619146.1;XM_021619147.1	unnamed protein product [Oncorhynchus mykiss];PREDICTED: leucine-rich repeats and immunoglobulin-like domains protein 1 isoform X1 [Salmo salar]	2.33476	1.76964	1.27723	0.794799	0.858621	0.485754	1.33099	0.00893721
a2m	XM_021587033.1;XM_021587032.1	PREDICTED: alpha-2-macroglobulin-like [Salmo salar]	0.002615	0	0	0.006134	0.020732	2.91508	-10.1357	0.00895508
trim25	XM_021626045.1	PREDICTED: uncharacterized protein LOC106600701 isoform X1 [Salmo salar]	1.3078	0.226468	0.188504	8.33005	12.1825	0.26451	-3.59219	0.00898854
c9orf72,-	XM_021585040.1;XM_021585038.1;XM_021585039.1	PREDICTED: protein C9orf72-like isoform X1 [Salmo salar];PREDICTED: protein C9orf72-like isoform X2 [Salmo salar]	2.51506	1.81223	2.10314	13.0207	14.5864	1.96819	-2.20141	0.00898854
ctso	XM_021561403.1	unnamed protein product [Oncorhynchus mykiss]	3.98916	4.26291	2.72689	1.65663	1.21158	1.58713	1.30114	0.00902701
cyp1a3	NM_001124754.1	cytochrome P450 1A3 [Oncorhynchus mykiss]	5.65085	5.78819	2.49792	17.7894	15.3466	6.82972	-1.51985	0.00902701
-	XM_021558741.1;XM_021558740.1;XM_021558739.1	hematological and neurological expressed 1 [Salmo salar];PREDICTED: hematological and neurological expressed 1 protein-like isoform X1 [Salmo salar]	1.47583	1.21498	0.92646	2.55181	4.11882	1.91469	-1.24697	0.00904228
-	XM_021617957.1	unnamed protein product [Oncorhynchus mykiss]	2.9923	0.94604	2.76119	21.9535	1.04895	47.3156	-3.39176	0.0090672
brk1-a	XM_021569965.1	unnamed protein product [Oncorhynchus mykiss]	57.0781	53.0916	51.5351	31.5408	22.6434	15.6671	1.211	0.00913564
ube2d2	XM_021574937.1	PREDICTED: ubiquitin-conjugating enzyme E2 D2-like [Salmo salar]	13.1966	10.9881	12.6729	7.0654	4.37645	4.26747	1.23034	0.0091855
ctsk	XM_021593963.1	unnamed protein product [Oncorhynchus mykiss]	58.4218	33.6066	38.234	172.128	180.664	51.9302	-1.63551	0.00922448
vps26bl	XM_021617817.1	unnamed protein product [Oncorhynchus mykiss]	6.49648	6.21131	5.56553	2.91827	1.62055	2.64914	1.34608	0.00922788
akr7a2	XM_021569444.1	unnamed protein product [Oncorhynchus mykiss]	21.2661	18.2821	20.1263	5.21544	3.06636	8.76397	1.8077	0.00928558
rilpl1	XM_021582407.1	PREDICTED: RILP-like protein 1 [Salmo salar]	0.666938	0.292196	0.376658	4.86238	1.76636	0.584078	-2.43287	0.00937506
-	XM_021563081.1	PREDICTED: tubulin beta-5 chain [Salmo salar]	0.828582	0.383695	0.366756	1.3555	1.83722	1.08037	-1.43624	0.00939207
slc38a7	XM_021586308.1	unnamed protein product [Oncorhynchus mykiss]	2.79484	1.98104	1.92425	12.6498	11.7039	2.24865	-1.9893	0.00940259
dlk2	XM_021608636.1;XM_021608609.1;XM_021608615.1;XM_021608600.1;XM_021608653.1	PREDICTED: protein delta homolog 2-like isoform X1 [Salmo salar];PREDICTED: protein delta homolog 2-like isoform X2 [Salmo salar]	0.034784	0.0167685	0.00487263	0.0710115	0.15911	0.129385	-2.67161	0.00942911
ceacam6	XM_021614629.1	PREDICTED: fibroblast growth factor receptor 3-like isoform X1 [Salmo salar]	0.546966	0.582768	0.453496	0.078341	0.046742	0	3.66191	0.00946061
nts	XM_021604073.1	unnamed protein product [Oncorhynchus mykiss]	0	0	0	0	1.52489	0.39213	-inf	0.00946061
pnpo	XM_021576047.1	PREDICTED: pyridoxine-5'-phosphate oxidase-like [Salmo salar]	7.40119	7.05767	7.08671	1.97986	1.78026	3.51399	1.56655	0.00949793
hgfac	XM_021615221.1	PREDICTED: hepatocyte growth factor activator-like isoform X2 [Salmo salar]	1.65812	2.05867	2.08089	0.615907	0.534779	0.863695	1.52514	0.00950237
-	NM_001124566.1	BAFF and APRIL-like molecule [Oncorhynchus mykiss]	1.41883	0.609774	0.647889	0.113119	0.212931	0.116459	2.59656	0.00950237
cd209	XM_021562202.1	PREDICTED: C-type lectin domain family 4 member E-like [Salmo salar]	28.3374	15.0545	21.3279	181.298	184.232	15.3691	-2.55713	0.00951377
disp1	XM_021612113.1;XM_021612112.1	PREDICTED: protein dispatched homolog 1 [Salmo salar]	0.502371	0.484148	0.486132	0.747088	1.14698	1.119	-1.03282	0.00951613
-	XR_002475013.1		0.520956	0.474778	0.222882	3.88858	1.32352	0.731259	-2.28604	0.00958074
-	XM_021586898.1;XM_021586899.1;NM_001124617.1;XM_021586900.1	unnamed protein product [Oncorhynchus mykiss];interleukin 18 form b, IL-18B [Oncorhynchus mykiss]	6.51812	3.92449	6.37351	2.3504	1.69621	2.28838	1.40843	0.00958074
pld1	XM_021620378.1;XM_021620377.1	PREDICTED: phospholipase D1 [Salmo salar]	2.61188	3.17678	1.87027	4.56485	7.88111	4.3621	-1.13394	0.00961042
atp5i	XR_002475571.1	PREDICTED: uncharacterized protein LOC109086965 [Cyprinus carpio]	20.8371	13.7552	23.6985	7.54381	2.45613	5.68125	1.89423	0.00961052
rnf114	NM_001124518.1	unnamed protein product [Oncorhynchus mykiss]	17.048	9.62392	6.3384	86.6169	89.0021	8.81108	-2.48208	0.00963784
cmas	XM_021564110.1;XR_002468732.1;XM_021564113.1	PREDICTED: N-acylneuraminate cytidylyltransferase-like [Salmo salar];N-acylneuraminate cytidylyltransferase [Oncorhynchus mykiss]	0.821537	1.14973	0.530374	2.26991	1.98839	1.48442	-1.19886	0.00966005
ppl;ppl	XM_021556397.1;XM_021556396.1	PREDICTED: periplakin [Salmo salar]	3.84974	4.83885	3.67945	7.29495	14.8844	6.98794	-1.23774	0.00968381
adam9	XM_021606717.1;XM_021606716.1;XM_021606718.1	PREDICTED: disintegrin and metalloproteinase domain-containing protein 9 isoform X2 [Salmo salar];PREDICTED: disintegrin and metalloproteinase domain-containing protein 9 isoform X1 [Salmo salar]	8.07165	4.71309	5.27287	25.0379	28.5457	6.85543	-1.74287	0.00968381
luzp1	XM_021584418.1;XM_021584419.1	PREDICTED: leucine zipper protein 1-like isoform X1 [Salmo salar]	1.70119	1.50274	2.08037	2.58456	6.6023	5.65478	-1.48987	0.00969215
-	XM_021570246.1;XM_021570245.1	PREDICTED: zinc finger protein 879-like, partial [Salmo salar]	1.09397	0.963586	0.747341	0.34379	0.419607	0.246296	1.47403	0.00974495
stk16	XM_021608390.1	serine/threonine-protein kinase 16 [Salmo salar]	0.522119	0.340155	0.425846	1.19157	0.889336	0.984068	-1.25061	0.00975114
ssb	XM_021597130.1	unnamed protein product [Oncorhynchus mykiss]	16.828	13.6572	11.3468	7.04052	5.12519	6.82833	1.13906	0.00977507
-	XR_002474509.1;XR_002474508.1;XR_002474511.1;XR_002474507.1	unnamed protein product [Oncorhynchus mykiss];PREDICTED: trimethylguanosine synthase [Salmo salar]	0.564768	0.449598	0.248428	0.895598	1.64643	0.7812	-1.39596	0.00978115
-	XM_021582212.1	PREDICTED: gastrula zinc finger protein XlCGF26.1-like isoform X1 [Salmo salar]	2.53374	1.96852	1.6019	0.995435	0.859479	0.95574	1.11889	0.0098296
irf4	XM_021566691.1	IRF10 isoform-a [Oncorhynchus mykiss]	1.51465	0.361002	0.303295	6.66045	9.5962	0.671749	-2.95774	0.00992844
slc4a4	NM_001124325.1	PREDICTED: electrogenic sodium bicarbonate cotransporter 1-like isoform X4 [Salmo salar]	0.685379	0.586919	0.772874	1.33556	1.69011	1.1326	-1.02376	0.00994926
larp6	XM_021586529.1	PREDICTED: la-related protein 6-like [Salmo salar]	1.09184	0.875387	0.91519	3.83635	2.47927	1.36863	-1.41463	0.00999944
ppp1r1a	XM_021610718.1	PREDICTED: protein phosphatase 1 regulatory subunit 1A-like isoform X1 [Salmo salar]	0.141487	0.259992	0.072162	0.018203	0.010011	0	4.06931	0.0100134
myo1b	XM_021579619.1;XM_021579624.1;XM_021579623.1;XM_021579618.1	PREDICTED: unconventional myosin-Ib-like isoform X2 [Salmo salar];PREDICTED: unconventional myosin-Ib-like isoform X7 [Salmo salar];PREDICTED: unconventional myosin-Ib-like isoform X5 [Salmo salar];PREDICTED: unconventional myosin-Ib-like isoform X1 [Salmo salar]	2.49913	3.2324	2.60588	5.00638	8.0506	4.3581	-1.06266	0.0100173
-	XM_021577850.1	PREDICTED: UPF0687 protein C20orf27 homolog [Salmo salar]	1.60685	1.88791	1.31681	0.587128	0.527242	0.728861	1.38427	0.0100331
ggt5	XM_021605770.1	PREDICTED: gamma-glutamyltransferase 5-like [Salmo salar]	0.515187	0.80333	0.289564	0.099976	0.130114	0.144616	2.10151	0.0100331
gabarapl2	NM_001165109.1	Gamma-aminobutyric acid receptor-associated protein-like 2 [Oncorhynchus mykiss]	13.2416	9.707	14.7612	5.38058	2.60633	4.47695	1.59719	0.0100371
mob3b	XM_021622557.1	PREDICTED: MOB kinase activator 3B isoform X3 [Salmo salar]	0.060661	0.118055	0.101351	0.490491	0.731439	0.20327	-2.34732	0.0100378
cilp	XM_021587735.1	PREDICTED: cartilage intermediate layer protein 1-like [Salmo salar]	6.88681	5.59257	9.28188	24.168	26.3341	10.391	-1.48452	0.010046
ntng2	XM_021601887.1	PREDICTED: netrin-G2-like isoform X3 [Esox lucius]	1.25847	0.796581	0.664455	2.4049	4.09439	1.28531	-1.51728	0.010046
parp14	XM_021614791.1;XM_021614792.1	PREDICTED: uncharacterized protein LOC106578006 [Salmo salar]	1.68174	0.494671	0.552941	4.51816	9.90017	1.06806	-2.50437	0.0100616
otol1	XM_021613004.1	unnamed protein product [Oncorhynchus mykiss]	0	0	0	0.187423	0.452739	0	-inf	0.0100919
dtx2	XM_021623940.1	PREDICTED: probable E3 ubiquitin-protein ligase DTX2 isoform X2 [Salmo salar]	0.856319	0.374862	0.54488	2.97105	2.66036	0.81146	-1.85902	0.0100941
tns2	XM_021614469.1	PREDICTED: tensin-2-like isoform X3 [Salmo salar]	0.342897	0.349841	0.479091	1.19829	0.745255	0.901327	-1.2796	0.0101019
mpc2	XM_021597963.1	unnamed protein product [Oncorhynchus mykiss]	28.498	28.308	24.4876	16.0131	9.92686	11.0963	1.1342	0.0101019
krt17	XM_021568007.1	unnamed protein product [Oncorhynchus mykiss]	11.0301	46.719	20.9337	265.161	211.767	28.5082	-2.68341	0.0101432
-	XM_021559498.1	unnamed protein product [Oncorhynchus mykiss]	0.104235	0.04007	0.073715	0	0	0	inf	0.0101432
-	XM_021570154.1;XM_021570517.1	PREDICTED: RING finger protein 186-like [Salmo salar];PREDICTED: RING finger protein 208-like [Salmo salar]	1.73926	2.66509	1.93397	0.89152	0.953962	0.870919	1.22241	0.0101574
nfatc3	XM_021586603.1	PREDICTED: nuclear factor of activated T-cells, cytoplasmic 3-like isoform X1 [Salmo salar]	0.185333	0.138182	0.098284	0.441742	0.410639	0.285502	-1.43172	0.0101747
-	XR_002470526.1		1.03377	0.962218	1.00003	0.191387	0.0995783	0.32159	2.29014	0.0101825
-	XR_002475064.1	hypothetical protein cypCar_00030658 [Cyprinus carpio]	0	0	0	0.746738	0	0.550735	-inf	0.0101865
-	XM_021601546.1	PREDICTED: E3 ubiquitin-protein ligase RNF213-like [Salmo salar]	1.99422	1.05139	0.873245	8.2463	23.224	0.714938	-3.0379	0.0101946
tmem200c	XM_021562599.1	PREDICTED: transmembrane protein 200C-like [Salmo salar]	0.052549	0.016447	0.046042	0.439289	0.314787	0.077036	-2.85293	0.0102846
-	XM_021624467.1	unnamed protein product [Oncorhynchus mykiss]	4.1212	3.57045	3.7864	2.15074	1.44959	1.08908	1.2914	0.0103505
rtkn	XM_021590753.1;XM_021590752.1	PREDICTED: rhotekin-like isoform X1 [Salmo salar]	0.320796	0.501953	0.344843	0.85328	1.06307	0.814263	-1.22569	0.0103749
-	XM_021585396.1	PREDICTED: uncharacterized protein LOC106611413 isoform X2 [Salmo salar]	3.48089	2.01786	2.1697	0.863961	1.03961	0.461069	1.69731	0.0103768
fcho1	XM_021603950.1	PREDICTED: F-BAR domain only protein 1-like isoform X2 [Salmo salar]	1.06353	0.984921	0.875919	0.504139	0.339894	0.444341	1.18257	0.0104128
serpine1	XM_021577697.1	unnamed protein product [Oncorhynchus mykiss]	2.24304	1.58102	3.98618	41.873	30.9204	1.1529	-3.24304	0.0104611
xirp2	XM_021571223.1;XM_021571225.1;XM_021571222.1;XM_021571224.1	PREDICTED: xin actin-binding repeat-containing protein 2-like isoform X1 [Salmo salar]	1.05224	1.18443	0.505196	1.72643	2.17738	2.41166	-1.20374	0.0104729
cxcl14	XM_021560841.1;XM_021560842.1	PREDICTED: C-X-C motif chemokine 14-like isoform X1 [Salmo salar];PREDICTED: C-X-C motif chemokine 14-like isoform X2 [Salmo salar]	33.6643	30.7524	7.88254	3.15682	8.54536	4.55564	2.15285	0.0104918
tmeff1	XM_021620188.1	PREDICTED: tomoregulin-1-like isoform X1 [Salmo salar]	1.68711	1.29536	0.85143	0.355854	0.581903	0.443269	1.47307	0.0105071
atp6v0b	XM_021589483.1;XR_002471354.1	Vacuolar ATP synthase 21 kDa proteolipid subunit [Salmo salar]	12.6193	10.0883	9.49539	6.15837	5.8567	3.76872	1.02875	0.0105159
rcan3	XM_021600534.1	PREDICTED: calcipressin-2 isoform X1 [Esox lucius]	0.804861	0.854285	0.939007	10.3605	3.39462	0.948057	-2.50057	0.010522
-	XR_002471875.1;XM_021592782.1;XM_021592788.1	unnamed protein product, partial [Oncorhynchus mykiss];PREDICTED: V-set domain containing T-cell activation inhibitor 1-like isoform X1 [Salmo salar]	9.2423	6.20775	5.63287	3.82169	3.16486	3.05681	1.06983	0.010522
eef2kmt	XR_002469273.1	unnamed protein product [Oncorhynchus mykiss]	2.22509	1.6558	1.53833	0.682877	0.2946	0.605162	1.77575	0.010582
abcg2	NM_001124683.1	breast cancer resistance protein [Oncorhynchus mykiss]	0.842165	1.37155	1.31963	0.034647	0.077483	0.294945	3.11767	0.0105839
-	XM_021593592.1	PREDICTED: collagen alpha-2(IX) chain-like [Salmo salar]	0.159263	0.0224955	0.0462116	1.10593	2.45337	0.0166314	-3.9714	0.0106034
stk10	XM_021617492.1	PREDICTED: serine/threonine-protein kinase 10-like [Salmo salar]	4.94033	4.99078	5.40081	2.73184	2.12187	2.49934	1.06013	0.0106034
-	XM_021584681.1	unnamed protein product [Oncorhynchus mykiss]	0.696319	2.41279	29.713	0.927382	1.10008	0.397174	3.75883	0.0106184
gadd45a	XM_021604443.1	PREDICTED: growth arrest and DNA damage-inducible protein GADD45 alpha-like [Salmo salar]	4.2179	3.20596	3.63134	1.03231	1.08011	1.76943	1.50991	0.0106211
hmgcll1	XM_021580935.1	unnamed protein product [Oncorhynchus mykiss]	0.0352887	0.0171439	0.0508637	0	0	0	inf	0.010634
itih2	XM_021577301.1;XM_021577300.1	PREDICTED: inter-alpha-trypsin inhibitor heavy chain H2 [Salmo salar]	0.101154	0.045075	0.189049	0.27176	0.31766	2.66534	-3.27912	0.0106512
megf6	XM_021564417.1	PREDICTED: multiple epidermal growth factor-like domains protein 6 isoform X1 [Salmo salar]	1.34824	2.13908	2.23008	7.31572	3.79502	4.16026	-1.41736	0.0106537
c11orf96	XM_021566081.1	PREDICTED: uncharacterized protein C11orf96 homolog [Salmo salar]	3.10491	2.73766	4.06717	10.1393	6.13451	6.81499	-1.22028	0.0106711
slc45a1	XM_021569851.1	unnamed protein product [Oncorhynchus mykiss]	1.3946	1.33887	0.835105	0.249676	0.30603	0.536922	1.70755	0.0106711
nwd2	XM_021581567.1	PREDICTED: NACHT and WD repeat domain-containing protein 2-like [Salmo salar]	0.045855	0.06649	0.052631	0.155923	0.152549	0.194872	-1.60929	0.0106725
-	XM_021561187.1	unnamed protein product [Oncorhynchus mykiss]	0	0.074734	0.085006	0.169144	0.208305	49.637	-8.29048	0.0106725
plscr2	XM_021615248.1	PREDICTED: phospholipid scramblase 2-like [Salmo salar]	5.49705	1.57788	1.93035	30.3304	39.6737	1.6298	-2.9918	0.0107128
ppp1r14b	XM_021574478.1	unnamed protein product [Oncorhynchus mykiss]	0.953947	0.801471	0.577624	0.238984	0.210738	0.223307	1.79347	0.010723
pfkm	XM_021569297.1	unnamed protein product [Oncorhynchus mykiss]	0.229301	0.494098	0.093959	1.08512	0.141428	10.3645	-3.8259	0.0107558
ubxn1	XM_021583440.1	unnamed protein product [Oncorhynchus mykiss]	3.41909	2.1371	2.11054	8.29889	9.0757	3.23994	-1.42698	0.0107755
tpi1a	XM_021571965.1	unnamed protein product [Oncorhynchus mykiss]	10.929	7.17125	7.96788	3.08967	0.714419	2.31563	2.09075	0.0108007
mxra8	XM_021616399.1	Matrix-remodeling-associated protein 8 precursor [Salmo salar]	1.00465	1.74955	1.94643	5.61098	7.01776	2.45672	-1.68223	0.0108084
magi2	XM_021563974.1;XM_021563972.1	PREDICTED: membrane-associated guanylate kinase, WW and PDZ domain-containing protein 2-like isoform X1 [Salmo salar];unnamed protein product [Oncorhynchus mykiss]	0.408557	0.191143	0.154077	0	0.023712	0	4.99045	0.0108132
fgf12	XM_021587206.1;XM_021587207.1;XM_021587208.1;XM_021587205.1	PREDICTED: fibroblast growth factor 12 isoform X3 [Salmo salar];PREDICTED: fibroblast growth factor 12 isoform X4 [Salmo salar];unnamed protein product [Oncorhynchus mykiss]	0.750061	0.519436	0.382495	1.89143	2.40642	0.700947	-1.59738	0.0108349
pold4	NM_001160566.1	unnamed protein product [Oncorhynchus mykiss]	75.0875	48.8673	84.8284	29.2617	25.5882	29.7053	1.30404	0.0108573
-	XM_021624430.1;XM_021624433.1;XM_021624428.1;XM_021624432.1	Ferritin, middle subunit [Salmo salar]	0.755419	0.448269	1.03835	8.92285	4.33227	0.749679	-2.64304	0.0108801
-	XM_021588998.1	PREDICTED: uncharacterized protein LOC106600202 [Salmo salar]	0.809777	0.881911	0.623873	6.68252	0.920488	2.81532	-2.16969	0.0109072
ubb	XM_021623571.1	PREDICTED: polyubiquitin-B, partial [Equus przewalskii]	48.3489	61.594	60.5391	144.047	238.173	78.9731	-1.43575	0.0109598
tagln3	XM_021591411.1	unnamed protein product [Oncorhynchus mykiss]	1.12329	1.03011	0.805979	0.524613	0.39609	0.366332	1.20124	0.0109873
ube3c	XM_021620679.1	unnamed protein product [Oncorhynchus mykiss]	2.57317	2.44628	1.4974	5.27541	4.84448	3.01664	-1.01134	0.0110127
mmadhc	XM_021579728.1;XM_021579727.1	unnamed protein product [Oncorhynchus mykiss];PREDICTED: methylmalonic aciduria and homocystinuria type D protein, mitochondrial-like isoform X2 [Salmo salar]	8.88592	6.51786	5.33281	3.11852	2.96785	3.49688	1.11359	0.0110203
grk5	XM_021622052.1	unnamed protein product, partial [Oncorhynchus mykiss]	0.932824	1.42573	0.912396	2.23379	3.15792	2.23386	-1.22114	0.0110303
mfsd14a	XM_021614301.1	PREDICTED: hippocampus abundant transcript 1 protein-like [Salmo salar]	1.14102	1.01561	0.836334	1.97619	5.33982	1.60898	-1.57628	0.0110518
-	XM_021556998.1;XM_021556999.1	PREDICTED: uncharacterized protein LOC106587131 isoform X4 [Salmo salar];PREDICTED: uncharacterized protein LOC106587131 isoform X3 [Salmo salar]	1.99767	1.11273	0.619042	12.8292	12.019	0.744156	-2.77868	0.0110637
usp7	XM_021559064.1;XM_021559066.1	Ubiquitin carboxyl-terminal hydrolase 7 [Larimichthys crocea];PREDICTED: ubiquitin carboxyl-terminal hydrolase 7 isoform X1 [Esox lucius]	2.21282	1.9064	1.60639	2.71877	4.81675	4.38185	-1.05757	0.0110765
mphosph6	XM_021576322.1	unnamed protein product [Oncorhynchus mykiss]	9.49495	9.41936	7.55613	1.79563	3.38639	4.07672	1.51549	0.0110854
-	XR_002475020.1	unnamed protein product [Oncorhynchus mykiss]	4.77365	1.72924	1.339	37.1518	40.9873	0.800862	-3.33148	0.0110854
gemin2;gemin2	NM_001160644.1;XR_002470864.1;XM_021582987.1;XM_021582986.1;XR_002470863.1	unnamed protein product [Oncorhynchus mykiss];PREDICTED: gem-associated protein 2-like [Salmo salar]	9.28552	7.5816	7.85394	4.95568	3.44794	3.24178	1.08598	0.0110854
sstr2	XM_021622437.1	PREDICTED: somatostatin receptor type 2-like [Salmo salar]	0.128125	0.0823954	0.125579	0.429464	1.16125	0.158158	-2.37946	0.0110878
itgb4	XM_021567297.1	PREDICTED: integrin beta-4-like [Salmo salar]	8.09221	11.45	8.07737	15.4417	27.4084	16.1937	-1.0961	0.0110883
-	XM_021619842.1;XM_021619843.1	PREDICTED: uncharacterized protein LOC106602741 [Salmo salar]	0	0	0	0.549374	0.570244	0	-inf	0.0111165
orc6	XM_021585931.1;XM_021585934.1	unnamed protein product [Oncorhynchus mykiss]	18.564	12.6188	11.8654	7.69324	4.62325	5.7238	1.25473	0.0111701
-	XM_021586567.1	unnamed protein product [Oncorhynchus mykiss]	17.5299	15.5781	21.2057	8.14085	6.65143	8.5917	1.2158	0.0111705
cmtr1	XM_021600793.1	PREDICTED: cap-specific mRNA (nucleoside-2'-O-)-methyltransferase 1 isoform X3 [Salmo salar]	4.30111	2.29279	2.09707	11.0682	11.7205	3.60951	-1.60285	0.0111961
lamb2	XM_021614427.1	PREDICTED: laminin subunit beta-2-like isoform X1 [Salmo salar]	0.278704	0.357287	0.350035	0.584027	0.795817	0.914263	-1.21824	0.0112514
hrh3	XM_021585938.1	unnamed protein product [Oncorhynchus mykiss]	0.900428	0.894546	0.260266	0.139625	0.036913	0.118605	2.79982	0.0113166
ndrg1	XM_021572679.1	PREDICTED: protein NDRG1-like isoform X1 [Salmo salar]	2.98931	2.31864	2.8406	9.75953	9.6815	3.34811	-1.48373	0.0113371
usp25	XM_021623505.1;XM_021623500.1;XM_021623507.1;XM_021623503.1;XM_021623502.1;XM_021623499.1;XM_021623501.1;XM_021623506.1	PREDICTED: ubiquitin carboxyl-terminal hydrolase 25-like isoform X8 [Salmo salar];PREDICTED: ubiquitin carboxyl-terminal hydrolase 25-like isoform X5 [Salmo salar];PREDICTED: ubiquitin carboxyl-terminal hydrolase 25-like isoform X6 [Salmo salar];PREDICTED: ubiquitin carboxyl-terminal hydrolase 25-like isoform X9 [Salmo salar]	2.76391	2.27413	1.83703	6.78105	11.3022	2.74198	-1.59889	0.0113413
-	XM_021588721.1;XM_021588720.1	unnamed protein product [Oncorhynchus mykiss]	1.30121	1.15004	0.916314	3.11054	2.35056	1.52038	-1.05183	0.0113774
sox5	XM_021578542.1	PREDICTED: transcription factor SOX-5-like isoform X6 [Salmo salar]	0.252848	0.376289	0.269455	0.751494	0.78537	0.512663	-1.18955	0.0113835
mzt1	XR_002474086.1	PREDICTED: mitotic-spindle organizing protein 1 [Salmo salar]	7.13534	5.02851	5.62912	3.23421	1.97284	2.03728	1.29638	0.0113835
impa1	XM_021620817.1;XM_021620816.1	unnamed protein product [Oncorhynchus mykiss]	1.14663	0.561332	0.631304	2.68518	4.17708	0.977609	-1.74478	0.0113835
hint3	XM_021592475.1;XM_021592478.1	unnamed protein product [Oncorhynchus mykiss]	5.41631	4.97468	4.19217	2.7698	2.3421	1.52343	1.13606	0.0113835
fam69b	XM_021590564.1;XM_021590569.1;XM_021590565.1	FAM69B precursor [Salmo salar]	0.375313	0.339263	0.334855	0.112292	0.124713	0.134693	1.4974	0.0114136
srfbp1	XM_021572767.1	PREDICTED: serum response factor-binding protein 1-like [Salmo salar]	0.824043	1.20648	0.866948	1.88701	2.1862	1.76612	-1.01101	0.0114136
brwd3	XM_021618345.1;XM_021618344.1	unnamed protein product [Oncorhynchus mykiss]	1.23906	1.00759	1.07378	1.64419	3.01346	2.00091	-1.00384	0.0114136
shbg	NM_001124237.1	sex hormone-binding globulin precursor [Oncorhynchus mykiss]	0.074626	0.103953	0.05451	0.213486	0.103213	2.60666	-3.64868	0.0114386
spcs1	NM_001165223.1;XM_021608247.1	Signal peptidase complex subunit 1 [Oncorhynchus mykiss]	16.319	14.4279	13.9497	7.84891	4.25294	6.06789	1.29863	0.0114545
tmem141	XM_021602378.1	unnamed protein product [Oncorhynchus mykiss]	20.5371	16.9346	13.4536	9.51961	7.60931	4.8393	1.21296	0.011472
phyhd1	XM_021601858.1;XM_021601857.1	unnamed protein product [Oncorhynchus mykiss]	6.77862	4.5679	5.07587	2.41409	2.80757	2.68381	1.05474	0.011472
phactr4	XR_002470404.1	PREDICTED: phosphatase and actin regulator 2 [Pteropus vampyrus]	1.98098	1.59243	1.36556	5.03338	7.66923	2.05541	-1.57922	0.011472
phf2	XM_021610824.1	PREDICTED: lysine-specific demethylase phf2-like [Salmo salar]	1.90834	2.04564	2.21053	0.714025	0.864599	0.99901	1.25794	0.011472
-	XM_021614048.1;XM_021614054.1;XM_021614049.1;XM_021614053.1;XM_021614051.1;XM_021614052.1	PREDICTED: uncharacterized protein LOC106569613 isoform X1 [Salmo salar];unnamed protein product [Oncorhynchus mykiss]	1.0304	0.484587	0.818407	4.63782	6.30854	0.715871	-2.32134	0.011472
fam196b,fam196a	XM_021622754.1;XM_021622753.1	PREDICTED: proline-rich extensin-like protein EPR1 isoform X2 [Salmo salar];PREDICTED: proline-rich extensin-like protein EPR1 isoform X1 [Salmo salar]	0.260948	0.206573	0.203396	1.54236	2.02643	0.204904	-2.49177	0.0114939
hbp1	XM_021577426.1	PREDICTED: HMG box-containing protein 1-like isoform X1 [Salmo salar]	0.442976	0.554463	0.28727	1.04487	1.23198	0.78599	-1.25343	0.0115094
tp53bp2	XM_021568296.1;XM_021568297.1;XM_021568298.1	PREDICTED: apoptosis-stimulating of p53 protein 2-like isoform X1 [Salmo salar]	0.8497	1.3616	1.22492	0.433336	0.413079	0.494117	1.35802	0.0115099
ifnb1	XM_021625905.1	type I interferon c1 [Oncorhynchus mykiss]	0	0	0	0.156938	0.167954	0.068162	-inf	0.0115183
trpm4	XM_021565561.1	PREDICTED: transient receptor potential cation channel subfamily M member 4-like isoform X6 [Salmo salar]	2.05754	1.64827	1.2833	2.36475	4.63715	3.66571	-1.09638	0.0115797
-	XM_021556378.1	PREDICTED: BAH and coiled-coil domain-containing protein 1-like, partial [Salmo salar]	0.215292	0.102103	0.154948	0.481229	0.80146	0.437899	-1.86499	0.0116069
sumo3	XM_021608626.1	PREDICTED: small ubiquitin-related modifier 3 [Salmo salar]	61.8448	51.3932	43.338	32.2037	23.5144	21.9714	1.01107	0.0116069
adprh	XM_021597319.1	unnamed protein product [Oncorhynchus mykiss]	2.36427	2.1495	1.30869	8.33748	10.5472	2.02118	-1.84421	0.0116767
pcca	XM_021570580.1	unnamed protein product [Oncorhynchus mykiss]	0.787634	0.898189	0.763952	3.67965	1.68964	2.96806	-1.76694	0.0117367
st14	XM_021591836.1	PREDICTED: suppressor of tumorigenicity 14 protein homolog isoform X1 [Salmo salar]	1.87862	2.35174	1.08335	3.85963	4.4352	3.00124	-1.08803	0.0117398
sema6a	XM_021605042.1	PREDICTED: semaphorin-6A-like isoform X1 [Salmo salar]	2.22038	2.30284	2.57411	1.06137	1.24392	1.16708	1.03135	0.0117398
hrh3	XM_021613439.1	PREDICTED: histamine H3 receptor-like isoform X1 [Salmo salar]	0.069981	0.072202	0.023633	0	0	0	inf	0.0117499
usp53	XM_021578056.1;XM_021578057.1;XM_021578055.1	unnamed protein product [Oncorhynchus mykiss]	1.84531	1.47467	1.21152	9.19723	4.20085	1.96979	-1.76186	0.0117499
actc1	XM_021604338.1	PREDICTED: actin, alpha cardiac muscle 1-like [Salmo salar]	1.7078	0.057601	1.20549	16.4775	0.679362	25.2232	-3.83442	0.0117924
-	XM_021618286.1	interleukin-27alpha-1 precursor [Oncorhynchus mykiss]	0.4817	0.482075	0.37431	1.11658	1.29308	0.699836	-1.21651	0.0117924
sec22bb	XM_021612852.1	unnamed protein product [Oncorhynchus mykiss]	5.66074	7.06832	6.82233	3.25558	2.16829	2.80618	1.2483	0.0117924
slc7a1	XM_021617308.1	PREDICTED: high affinity cationic amino acid transporter 1 [Esox lucius]	0.026563	0	0.024251	0.307062	0.288003	0.120129	-3.81504	0.0117924
-	XM_021578098.1;XM_021578099.1;XM_021578097.1;XM_021578096.1	PREDICTED: CJ011 protein isoform X1 [Salmo salar];CJ011 protein [Salmo salar]	3.71799	3.87561	3.99342	1.86057	1.75235	1.85687	1.08295	0.0117924
siglec1	XM_021591906.1	unnamed protein product [Oncorhynchus mykiss]	4.84595	0.670926	0.59037	34.0985	31.4223	1.12345	-3.44789	0.0117924
-	XM_021616619.1;XM_021616622.1;XM_021616624.1;XM_021616629.1;XM_021616623.1;XM_021616625.1;XM_021616626.1;XM_021616627.1	PREDICTED: uncharacterized protein LOC106572561 isoform X1 [Salmo salar];PREDICTED: uncharacterized protein LOC106572561 isoform X2 [Salmo salar]	3.90154	2.28598	2.40159	1.41921	1.13103	1.09233	1.23755	0.0117924
-	XR_002471274.1		0.373519	0.280045	0.248951	1.0027	1.2642	0.746075	-1.73916	0.0117924
stxbp6	XM_021612319.1;XM_021612320.1	unnamed protein product [Oncorhynchus mykiss]	0.434555	0.427973	0.413797	2.35169	1.38365	0.564487	-1.75228	0.0117924
gltp	XM_021621006.1	unnamed protein product [Oncorhynchus mykiss]	2.92375	2.68355	2.52793	1.54836	0.968656	1.11224	1.16451	0.0117924
vcam1	NM_001124517.1	PREDICTED: LOW QUALITY PROTEIN: vascular cell adhesion protein 1 [Salmo salar]	0.537185	0.339412	0.539095	1.64577	6.75713	0.523112	-2.65651	0.0117944
-	XM_021568011.1;XM_021568012.1	PREDICTED: keratin, type I cytoskeletal 18-A-like [Salmo salar]	0.245955	0.216708	0.201656	0.651331	0.882805	0.418286	-1.55532	0.0118372
-	XM_021570921.1	PREDICTED: zinc finger protein OZF-like isoform X3 [Salmo salar]	1.52718	1.26805	0.883639	0.609858	0.438965	0.45633	1.28935	0.0118547
bcl7bb	XM_021587717.1;XM_021587718.1	unnamed protein product [Oncorhynchus mykiss]	9.57059	6.46861	6.7361	3.59266	2.91791	3.80626	1.14247	0.0118631
-	XM_021610914.1		0.708667	0.678033	0.601729	0.222349	0.209644	0.284778	1.47204	0.0118955
rbm4b;-	NM_001160608.1;XR_002474737.1;XM_021614369.1;XM_021617098.1	unnamed protein product [Oncorhynchus mykiss]	2.79333	2.2516	2.58668	1.51552	1.06541	1.00108	1.09122	0.0119422
hebp2	XM_021624462.1;NM_001165108.1	PREDICTED: heme-binding protein 2-like [Salmo salar];heme-binding protein 2 precursor [Oncorhynchus mykiss]	173.419	159.043	194.507	90.705	60.529	80.9379	1.18253	0.011977
nrcam	XM_021604540.1	PREDICTED: neuronal cell adhesion molecule-like isoform X1 [Salmo salar]	0.637379	0.405447	0.513022	0.838356	2.10827	1.11267	-1.38353	0.0119785
mecr	XM_021600334.1	PREDICTED: trans-2-enoyl-CoA reductase, mitochondrial-like [Salmo salar]	0.400625	0.431593	0.249075	1.9657	5.05775	0.314737	-2.76267	0.01204
shroom3	XM_021604899.1	unnamed protein product [Oncorhynchus mykiss]	0.016741	0.063392	0.048544	0.277368	0.284104	0.297168	-2.7383	0.0120574
dck	XM_021601268.1;NM_001165138.1;XM_021601269.1	unnamed protein product [Oncorhynchus mykiss];Deoxycytidine kinase [Salmo salar]	7.0689	1.90091	1.58822	46.2298	33.6376	2.19498	-2.95838	0.0120724
ampd3	XM_021603323.1;XM_021603330.1	unnamed protein product [Oncorhynchus mykiss]	3.82359	4.32755	3.03045	7.16724	13.1814	5.51003	-1.20952	0.0120977
zfyve21	XM_021574239.1;XM_021574237.1;XM_021574238.1	PREDICTED: zinc finger FYVE domain-containing protein 21 isoform X4 [Salmo salar];PREDICTED: zinc finger FYVE domain-containing protein 21 isoform X2 [Salmo salar]	6.89608	3.99605	6.75164	2.06682	1.7045	2.62518	1.4638	0.0121005
fam26e	XM_021563200.1	PREDICTED: protein FAM26E-like [Salmo salar]	3.50642	3.05426	2.3307	6.04053	8.80914	3.93745	-1.07926	0.0121089
art1	XM_021619157.1;XM_021619156.1	PREDICTED: ecto-ADP-ribosyltransferase 4-like [Salmo salar]	0.311393	0.256324	0.444667	0.723072	1.17381	1.76076	-1.85316	0.0121089
rnf213a	XM_021610666.1	PREDICTED: E3 ubiquitin-protein ligase RNF213-like [Salmo salar]	6.67655	2.07905	1.05281	34.912	64.9829	1.22818	-3.36595	0.0121149
syt2	XM_021566253.1;XM_021566252.1	PREDICTED: synaptotagmin-2-like isoform X1 [Salmo salar]	0.509839	1.01577	0.583647	0.18844	0.170071	0.286265	1.70986	0.0121297
pla2g15	XM_021568592.1	unnamed protein product [Oncorhynchus mykiss]	11.5985	9.14623	9.26208	6.06769	4.38361	4.44704	1.01014	0.0121719
cnep1r1	XM_021586555.1;XM_021586553.1;XM_021586554.1	PREDICTED: nuclear envelope phosphatase-regulatory subunit 1-like [Cyprinus carpio];PREDICTED: nuclear envelope phosphatase-regulatory subunit 1 isoform X1 [Esox lucius]	4.62659	3.96165	4.24828	2.19023	1.29948	1.80876	1.27661	0.0123239
-	XM_021591983.1	PREDICTED: uncharacterized protein LOC106605611 isoform X1 [Salmo salar]	6.27555	2.79236	3.6016	1.76271	1.80319	1.33389	1.37057	0.0123628
-	XM_021556402.1	PREDICTED: zinc finger protein 501-like [Salmo salar]	0.676792	1.21036	0.410597	0.125303	0.220798	0.126441	2.2817	0.0123654
cd9	XM_021569995.1	PREDICTED: CD9 antigen-like [Salmo salar]	1.08084	2.01925	3.14818	0.294966	0.28191	0.701932	2.28866	0.012412
gcnt4	XM_021622772.1	PREDICTED: beta-1,3-galactosyl-O-glycosyl-glycoprotein beta-1,6-N-acetylglucosaminyltransferase 4-like [Salmo salar]	0.999912	0.520454	0.514331	6.40703	8.61192	0.290989	-2.91158	0.0124531
pcif1	XM_021568453.1	PREDICTED: phosphorylated CTD-interacting factor 1-like isoform X1 [Salmo salar]	5.49565	4.96908	3.39009	2.52633	2.04729	2.19213	1.03407	0.0124624
dlc	XM_021582046.1	unnamed protein product [Oncorhynchus mykiss]	0.548785	0.668388	0.647378	3.64391	4.83437	0.550476	-2.2757	0.0124894
-	NM_001124386.1;XM_021622404.1	unnamed protein product [Oncorhynchus mykiss]	0.138871	0.149044	0.0639277	0.0768753	0.197636	5.8646	-4.12503	0.0125038
steap1	XM_021620565.1;XM_021620566.1;XM_021620564.1	PREDICTED: STEAP family member 1B-like isoform X2 [Salmo salar]	2.53247	3.17609	2.6962	0.572603	0.266703	1.09226	2.12143	0.0125109
-	XM_021571147.1	PREDICTED: uncharacterized protein LOC106574588 [Salmo salar]	0	0.019292	0	0.226711	0.328814	0.044377	-4.95865	0.0125535
parp14	XM_021624358.1;XM_021624359.1;XM_021624357.1	PREDICTED: poly [ADP-ribose] polymerase 14-like isoform X1 [Salmo salar];PREDICTED: poly [ADP-ribose] polymerase 14-like isoform X2 [Salmo salar]	10.201	4.01635	3.23386	39.3128	59.2063	4.37569	-2.55977	0.0125535
vps52	XM_021560548.1	PREDICTED: vacuolar protein sorting-associated protein 52 homolog [Esox lucius]	1.5171	0.660174	0.921303	2.04713	4.75697	2.15651	-1.53199	0.0125698
cd9	XM_021599826.1	PREDICTED: CD9 antigen-like isoform X1 [Salmo salar]	0.995799	0.788241	1.04851	0.101886	0	0	4.79707	0.0126081
bbx	XM_021623833.1;XM_021623835.1;XM_021623836.1;XM_021623834.1	PREDICTED: HMG box transcription factor BBX-like isoform X2 [Salmo salar];unnamed protein product [Oncorhynchus mykiss]	1.4093	0.796201	0.685806	2.42573	2.99202	1.42884	-1.24366	0.0126367
-	XR_002472946.1		2.24639	1.95582	1.86846	0.275581	0.341927	0.866013	2.03283	0.0126657
b3gnt2	XM_021581656.1	unnamed protein product [Oncorhynchus mykiss]	0.544928	0.63471	0.524968	1.47918	2.79793	0.86466	-1.59282	0.0126701
-	XM_021569206.1	unnamed protein product [Oncorhynchus mykiss]	0.821153	0.772759	1.12054	0.165862	0.081436	0.275161	2.37727	0.0126869
-	XM_021569688.1	PREDICTED: heat shock factor-binding protein 1-like [Salmo salar]	21.8849	10.5988	12.6056	6.84946	4.72239	5.76458	1.37898	0.0127006
bahcc1	XM_021557439.1	PREDICTED: BAH and coiled-coil domain-containing protein 1-like [Salmo salar]	0.650307	0.825553	0.670256	1.31106	1.36623	1.73884	-1.04105	0.0127137
polr3h	XM_021625140.1;XM_021625142.1;XM_021625143.1	unnamed protein product [Oncorhynchus mykiss]	7.7546	5.3983	5.68465	3.58506	2.67561	2.74813	1.0642	0.0127349
rybp	XM_021569810.1	PREDICTED: RING1 and YY1-binding protein B-like isoform X1 [Salmo salar]	2.05302	2.28631	2.41129	1.23738	0.910085	0.941722	1.12779	0.0127349
gchfr	XM_021584749.1	unnamed protein product [Oncorhynchus mykiss]	47.817	45.7024	38.2716	22.0533	16.6096	23.3105	1.08853	0.0127575
mefv	XM_021576928.1;XM_021576930.1	PREDICTED: E3 ubiquitin-protein ligase TRIM39-like [Salmo salar]	1.46253	0.332517	0.382274	12.9641	6.80823	0.320769	-3.20607	0.0128031
angptl4	XM_021589830.1	Angiopoietin-related protein 4 precursor [Salmo salar]	2.96473	3.89352	3.56239	13.5653	18.5173	3.84278	-1.78556	0.0129287
vps37a	XM_021573340.1;XM_021573341.1	vacuolar protein sorting-associated protein 37A [Salmo salar]	1.26345	1.10379	1.59098	4.86806	3.5688	1.98812	-1.39712	0.012956
-	XR_002475135.1;XR_002475134.1	unnamed protein product [Oncorhynchus mykiss]	0	0	0.0398681	0.316062	0.391913	0.382635	-4.77376	0.0129618
mycbp	XM_021595369.1	C-Myc-binding protein [Oncorhynchus mykiss]	10.1042	9.58167	7.92642	4.444	2.00282	3.38756	1.4894	0.0129618
-	XR_002473761.1	unnamed protein product [Oncorhynchus mykiss]	1.46087	0.964668	1.72936	0.204123	0.290509	0.406281	2.20536	0.0129873
tlr13	XM_021620422.1;XM_021620423.1	unnamed protein product [Oncorhynchus mykiss]	2.42566	1.96025	1.26722	0.830805	0.878531	0.833371	1.15269	0.0130185
polr2h	XM_021609160.1	DNA-directed RNA polymerases I, II, and III subunit RPABC3 [Salmo salar]	8.39242	5.59063	5.8494	1.9407	3.12061	2.89385	1.3179	0.0130401
bola2	NM_001160518.1	BolA-like protein 2 [Oncorhynchus mykiss]	11.4094	10.5367	8.78719	6.27313	4.12416	3.9286	1.10117	0.0130589
nav3	XM_021578462.1	PREDICTED: neuron navigator 3-like isoform X6 [Salmo salar]	0.325776	0.19522	0.45839	0.810086	1.65677	0.87019	-1.76862	0.0131433
-	XR_002467976.1	unnamed protein product [Oncorhynchus mykiss]	8.71946	7.44796	5.6525	4.12747	2.98061	2.41614	1.19597	0.0132199
ociad1	XM_021604319.1	unnamed protein product [Oncorhynchus mykiss]	30.8491	26.6312	28.4404	17.5339	11.8989	12.1217	1.048	0.0132377
-	XM_021577892.1	PREDICTED: uncharacterized protein LOC106608843 [Salmo salar]	6.78066	1.81296	2.22585	51.3192	35.7013	1.72318	-3.03601	0.0132676
uba52	XM_021612981.1	PREDICTED: ubiquitin-60S ribosomal protein L40 isoform X1 [Leptonychotes weddellii]	113.179	99.2383	109.708	64.7202	45.7002	47.9497	1.02432	0.013334
-;il6st	XM_021624279.1;XM_021624278.1	unnamed protein product, partial [Oncorhynchus mykiss];PREDICTED: interleukin-6 receptor subunit beta-like [Salmo salar]	3.54946	2.94142	2.97088	1.77444	1.28628	1.49439	1.05462	0.013363
mfsd11;mfsd11	XM_021624965.1;XM_021625927.1	PREDICTED: UNC93-like protein MFSD11 [Salmo salar]	37.2511	30.4328	35.2019	20.2407	11.7631	9.71872	1.30214	0.0133662
atg2a	XM_021559668.1	PREDICTED: autophagy-related protein 2 homolog A-like isoform X2 [Salmo salar]	1.9555	2.14391	1.77908	5.54019	4.4658	2.50565	-1.08976	0.0133662
slc17a5	XM_021571857.1;XM_021571858.1	PREDICTED: sialin-like [Salmo salar]	2.66949	2.84279	2.07342	10.5318	15.7941	2.47194	-1.92461	0.0134446
-	XR_002475817.1		1.99981	1.88188	1.29102	0.844897	0.57749	0.379427	1.52147	0.0134669
dnajb1	XM_021556464.1	PREDICTED: dnaJ homolog subfamily B member 1-like [Salmo salar]	0.868442	1.04708	0.817033	1.71288	2.89222	1.49052	-1.15752	0.0135429
-	XM_021589667.1;XM_021589668.1	unnamed protein product [Oncorhynchus mykiss]	0.361668	2.12446	0.992795	2.939	2.6418	23.0239	-3.03954	0.0135436
pfkp	XM_021620591.1;XM_021620585.1;XM_021620589.1;XM_021620586.1;XM_021620588.1;XM_021620590.1	PREDICTED: ATP-dependent 6-phosphofructokinase, platelet type-like isoform X6 [Salmo salar];PREDICTED: ATP-dependent 6-phosphofructokinase, platelet type-like isoform X2 [Salmo salar];PREDICTED: ATP-dependent 6-phosphofructokinase, platelet type-like isoform X4 [Salmo salar];PREDICTED: ATP-dependent 6-phosphofructokinase, platelet type-like isoform X1 [Salmo salar];PREDICTED: ATP-dependent 6-phos…	3.78345	3.97954	3.09572	9.59165	11.3892	4.34381	-1.22169	0.0135445
coch	XM_021573986.1;XM_021573985.1	PREDICTED: cochlin [Salmo salar]	0.231018	0.486435	0.272805	0.601902	1.12517	1.59017	-1.74411	0.0135453
shank2	XM_021604353.1	PREDICTED: SH3 and multiple ankyrin repeat domains protein 2-like [Salmo salar]	0.003197	0.020346	0.024349	0	0	0	inf	0.0135956
gramd4	XM_021563381.1;XM_021563384.1;XM_021563383.1;XM_021563380.1	PREDICTED: GRAM domain-containing protein 4-like isoform X2 [Salmo salar];unnamed protein product [Oncorhynchus mykiss];PREDICTED: GRAM domain-containing protein 4-like isoform X1 [Salmo salar]	1.04944	0.731058	0.831764	0.431193	0.26697	0.363876	1.29846	0.0136745
znf704	XM_021559844.1	PREDICTED: zinc finger protein 704 [Esox lucius]	0.501767	0.113764	0.170321	2.05417	1.37901	0.417418	-2.29275	0.013676
zbtb7b	XM_021622243.1;XM_021622236.1	PREDICTED: zinc finger and BTB domain-containing protein 7B-like isoform X1 [Salmo salar]	0.670598	0.546506	0.425947	1.03288	1.39895	0.854996	-1.00032	0.013676
zgc:73324	XM_021624854.1	unnamed protein product [Oncorhynchus mykiss]	0.777064	0.636785	0.730474	4.39075	3.48058	0.73605	-2.00505	0.013676
cks1b	XM_021603850.1	Cyclin-dependent kinases regulatory subunit 1 [Salmo salar]	6.54283	4.93195	4.05817	2.43791	1.58389	2.24086	1.31048	0.0136925
-	XM_021615393.1	unnamed protein product [Oncorhynchus mykiss]	2.34748	1.89286	2.07752	0.826705	1.22691	0.898552	1.09766	0.0137623
zcchc11	XM_021604543.1;XM_021604542.1;XM_021604545.1;XM_021604544.1;XM_021604541.1	PREDICTED: terminal uridylyltransferase 4-like isoform X2 [Salmo salar];PREDICTED: terminal uridylyltransferase 4-like isoform X1 [Salmo salar];PREDICTED: terminal uridylyltransferase 4-like isoform X4 [Salmo salar];PREDICTED: terminal uridylyltransferase 4-like isoform X3 [Salmo salar]	1.96955	1.22488	1.3922	5.17899	6.08692	1.78442	-1.50858	0.0137635
-	XM_021559317.1	unnamed protein product [Oncorhynchus mykiss]	1.81852	0.941125	1.13274	0.494803	0.246604	0.447015	1.71161	0.0137655
zcchc11	XM_021599627.1;XM_021599628.1	PREDICTED: terminal uridylyltransferase 4-like isoform X2 [Salmo salar];PREDICTED: terminal uridylyltransferase 4-like isoform X3 [Salmo salar]	2.19201	1.11162	0.901064	5.18117	6.39662	1.7478	-1.66413	0.0137655
-	XM_021586874.1	PREDICTED: CUB and zona pellucida-like domain-containing protein 1 [Salmo salar]	0.624136	1.90454	0.233842	76.8068	74.3555	0.114388	-5.77506	0.0137655
-	XM_021598846.1	unnamed protein product [Oncorhynchus mykiss]	2.39677	1.38414	2.27156	0.737036	0.572022	0.853685	1.48466	0.0137824
timm9	XR_002470867.1;XR_002470870.1;XR_002470869.1	unnamed protein product [Oncorhynchus mykiss]	7.86713	6.70998	6.01109	4.04981	2.9926	2.09179	1.17247	0.0138049
impg1	XM_021575003.1	PREDICTED: interphotoreceptor matrix proteoglycan 1-like isoform X1 [Salmo salar]	0.007836	0.013457	0	0.048046	0.166905	0.078413	-3.78424	0.0138108
wdr82	XM_021570327.1	PREDICTED: WD repeat-containing protein 82-like isoform X1 [Salmo salar]	9.52584	8.03814	5.44538	3.56771	1.95689	3.17389	1.40338	0.0138824
-;capn8,capn1;capn9	XR_002471121.1;XM_021587374.1;XM_021587376.1;XM_021587377.1	PREDICTED: calpain-8-like [Salmo salar];unnamed protein product [Oncorhynchus mykiss]	2.6728	2.03435	1.7557	3.64289	6.31533	3.19308	-1.02496	0.0138824
-	XM_021585628.1	PREDICTED: integrin beta-like protein A, partial [Salmo salar]	0.373475	0.822197	0.110425	43.5108	31.668	0.0435081	-5.84783	0.0139043
oxld1	XM_021576589.1	PREDICTED: oxidoreductase-like domain-containing protein 1 [Salmo salar]	1.84193	1.14062	1.93661	0.669933	0.495505	0.532263	1.53483	0.0139196
nlgn2	XM_021590294.1	PREDICTED: neuroligin-2-like isoform X1 [Salmo salar]	0.227024	0.188612	0.292797	0.012476	0.039005	0.07108	2.53113	0.0139196
smg6	XM_021567285.1	unnamed protein product [Oncorhynchus mykiss]	0.265907	0.246448	0.231414	0.430866	0.592397	0.585063	-1.11263	0.0139236
ism2	XM_021598514.1	PREDICTED: isthmin-2-like isoform X1 [Salmo salar]	0.945353	1.35213	1.27078	2.20489	3.0313	2.98231	-1.20365	0.0139358
-	XM_021619602.1	unnamed protein product [Oncorhynchus mykiss]	0.072537	0.137117	0.096526	0.327469	0.710453	0.303482	-2.13129	0.0139372
ildr2	XM_021597953.1	PREDICTED: immunoglobulin-like domain-containing receptor 2 isoform X2 [Salmo salar]	0.293153	0.287502	0.28208	0.676153	1.10173	0.485337	-1.39139	0.0139372
irs1-b	XM_021623408.1	PREDICTED: insulin receptor substrate 1-B-like isoform X2 [Salmo salar]	0.004601	0.007967	0.013678	0.120505	0.215299	0.008625	-3.71404	0.0139559
ranbp3	XM_021614084.1;XM_021614085.1	PREDICTED: ran-binding protein 3-like isoform X2 [Salmo salar];PREDICTED: ran-binding protein 3-like isoform X9 [Salmo salar]	3.07876	2.21764	1.96896	4.8712	6.56223	3.2574	-1.01581	0.0139946
casq2	XM_021571193.1	Calsequestrin-1 precursor [Salmo salar]	2.1568	2.14172	2.52417	0.466907	0.408205	1.01733	1.85009	0.013996
ggt	XM_021599781.1	PREDICTED: putative gamma-glutamyltransferase YwrD [Salmo salar]	3.49671	3.32301	3.33694	1.21134	0.939622	1.74149	1.38367	0.013996
cntn1	XM_021576852.1	PREDICTED: contactin-1-like [Salmo salar]	0.111485	0.019628	0.02203	0	0	0	inf	0.0140158
-	XR_002473547.1	unnamed protein product [Oncorhynchus mykiss]	2.0634	2.12352	1.737	1.0389	0.785665	0.520926	1.33666	0.0140318
mdfic	XM_021563501.1	PREDICTED: myoD family inhibitor domain-containing protein-like [Salmo salar]	0.648137	0.73053	0.628785	1.23605	1.78182	1.14447	-1.05203	0.0141195
mrpl46	XM_021562286.1	PREDICTED: 39S ribosomal protein L46, mitochondrial [Salmo salar]	1.59269	2.2054	1.4786	3.96093	6.58394	3.07172	-1.36766	0.0141237
b3galt2	XM_021612810.1;XM_021612808.1;XM_021612807.1	PREDICTED: beta-1,3-galactosyltransferase 2-like [Salmo salar]	0.613873	0.57405	0.397281	0.957257	1.79548	0.888219	-1.19965	0.0141323
-	XR_002468485.1		228.957	159.061	169.482	94.5332	43.6174	71.1267	1.41356	0.0141425
mul1	NM_001281364.1;XM_021614389.1;XM_021614390.1	unnamed protein product [Oncorhynchus mykiss]	1.69158	0.983003	1.05768	2.8997	2.66421	1.96027	-1.01148	0.0141478
ccdc74b	XM_021602300.1;XM_021602301.1;XM_021602302.1	PREDICTED: coiled-coil domain-containing protein 74B-like isoform X1 [Salmo salar];PREDICTED: coiled-coil domain-containing protein 74A-like isoform X2 [Salmo salar];PREDICTED: coiled-coil domain-containing protein 74A-like isoform X3 [Salmo salar]	1.37246	1.08662	0.933337	0.498611	0.368334	0.550114	1.25941	0.0141591
cactin	XM_021613924.1	PREDICTED: cactin-like isoform X1 [Salmo salar]	1.04779	1.09023	0.73937	1.42441	2.40135	1.97333	-1.01107	0.0141669
thbs1	XM_021566443.1	properdin P factor 3, partial [Oncorhynchus mykiss]	0	0.016098	0	0.084421	0.08519	3.72389	-7.91804	0.0141684
pdia3	XM_021566005.1	unnamed protein product [Oncorhynchus mykiss]	27.7777	22.0738	20.8536	73.2929	53.4852	29.7206	-1.14626	0.0141818
scarf2	XM_021587826.1	PREDICTED: scavenger receptor class F member 1-like isoform X2 [Salmo salar]	0.110614	0.080855	0.029034	0.17475	0.294486	0.371924	-1.93158	0.0142037
-	XM_021569207.1	PREDICTED: probable G-protein coupled receptor [Salmo salar]	0	0	0	0.077456	0.101626	0.012291	-inf	0.014205
borcs7	XM_021599833.1	unnamed protein product [Oncorhynchus mykiss]	4.08007	3.5617	2.4925	5.47285	8.79701	6.77544	-1.05425	0.0142174
hsp90b1	NM_001195009.2	unnamed protein product [Oncorhynchus mykiss]	44.5141	49.2125	51.3313	70.6788	134.918	94.7875	-1.05018	0.014236
sgpl1	XM_021580178.1;XR_002470308.1;XM_021580177.1	unnamed protein product [Oncorhynchus mykiss]	3.53233	3.93107	1.92925	9.34846	16.9379	4.00509	-1.6893	0.0143155
lgals9	XM_021618429.1;XM_021618430.1	unnamed protein product [Oncorhynchus mykiss]	15.1144	6.48253	2.89818	68.734	102.734	4.90784	-2.84809	0.01432
-	XM_021610514.1;XM_021610511.1;XM_021610512.1	unnamed protein product [Oncorhynchus mykiss]	3.5421	2.93198	2.74364	1.76743	1.28816	1.49406	1.01865	0.01432
clcn4	XM_021608808.1	PREDICTED: H(+)/Cl(-) exchange transporter 4 [Salmo salar]	0.23779	0.181359	0.252691	0.676451	0.448939	0.508947	-1.28252	0.0143788
lzts1	XM_021605497.1;XM_021605498.1	unnamed protein product [Oncorhynchus mykiss]	1.28601	1.15593	0.615208	2.3527	2.91837	1.5836	-1.1649	0.0143999
-	XM_021576883.1	PREDICTED: uncharacterized protein LOC106609633, partial [Salmo salar]	0.263647	0.464653	0.454949	0.035336	0.060256	0.102357	2.57955	0.0144007
-	XR_002475833.1;XR_002475832.1		2.05662	1.46338	1.46527	0.432127	0.834598	0.225168	1.74053	0.0144007
mst1r	XM_021609291.1	PREDICTED: macrophage-stimulating protein receptor-like [Salmo salar]	1.51403	1.81507	1.66833	7.88972	7.84783	1.70109	-1.80303	0.0144171
-	XR_002468801.1		0	0	0	0.106216	0.119114	0.09032	-inf	0.0144171
capn5	XM_021623883.1	unnamed protein product [Oncorhynchus mykiss]	0.192256	0.251227	0.298686	0.031662	0.037918	0.092446	2.19552	0.0144171
ndufa4	XM_021625603.1	NADH dehydrogenase 1 alpha subcomplex subunit 4 [Oncorhynchus mykiss]	225.578	197.057	192.575	115.336	69.7189	94.7639	1.13658	0.0144303
acvr1b	XM_021609938.1	PREDICTED: activin receptor type-1B-like [Salmo salar]	0.496247	0.490884	0.360667	0.232489	0.222807	0.160986	1.12894	0.0144696
-	XM_021578118.1	unnamed protein product [Oncorhynchus mykiss]	1.79239	0.786548	0.514832	6.94989	11.2585	0.708447	-2.61224	0.0144742
flot1	XM_021571988.1	unnamed protein product [Oncorhynchus mykiss]	0.832672	0.920488	0.525293	0.138046	0.310232	0.205279	1.80167	0.0144921
-	XR_002470446.1		1.07859	1.17213	1.19044	0.308742	0.192918	0.454106	1.84817	0.0145277
-	XR_002473866.1	PREDICTED: uncharacterized protein LOC106585521 isoform X1 [Salmo salar]	0.108287	0.522789	0.411596	0.038107	0.017745	0	4.22253	0.0146107
-	XR_002472997.1;XR_002472996.1	unnamed protein product [Oncorhynchus mykiss]	2.03697	0.937351	1.08036	0.428552	0.41848	0.327545	1.78745	0.0146256
mrpl43	XM_021565064.1	39S ribosomal protein L43, mitochondrial precursor [Oncorhynchus mykiss]	21.5904	17.4358	14.813	10.157	5.58849	7.01137	1.24236	0.0146305
-;fbxo3	NM_001124497.1;XM_021585880.1	CD59-like protein precursor [Oncorhynchus mykiss];unnamed protein product [Oncorhynchus mykiss]	42.9423	41.1192	46.8539	24.9463	13.4897	16.4566	1.25395	0.0146347
foxg1	XM_021582800.1	PREDICTED: forkhead box protein G1-like [Salmo salar]	0.109143	0.245765	0.123925	1.33261	0.603414	0.284439	-2.21326	0.0146433
-;mmp25	XR_002468807.1;XR_002468806.1;XM_021564691.1;XM_021564690.1	unnamed protein product [Oncorhynchus mykiss]	2.14093	2.12534	3.32357	0.776755	0.466331	1.05758	1.72201	0.0146629
sh3bp1	XM_021581225.1	PREDICTED: SH3 domain-binding protein 1-like [Salmo salar]	2.05635	1.04435	1.28286	0.496753	0.730591	0.469355	1.36937	0.0146841
fbn2	XM_021607948.1	PREDICTED: fibrillin-2-like, partial [Salmo salar]	7.82331	7.92928	8.50038	11.6231	21.0169	28.0351	-1.32294	0.0147402
cd28	NM_001124533.1	CTLA4-like protein precursor [Oncorhynchus mykiss]	0.840369	0.228282	0.298939	0	0.028518	0	5.58362	0.0148539
nfkbid	XM_021592121.1	PREDICTED: NF-kappa-B inhibitor delta-like [Salmo salar]	0.147986	0.148729	0.30889	2.7645	5.34307	0.037304	-3.74944	0.0148879
atp2a1	XM_021598453.1	PREDICTED: sarcoplasmic/endoplasmic reticulum calcium ATPase 1-like [Salmo salar]	0.205893	0.192551	0.120213	1.92615	0.035905	3.83985	-3.48367	0.0148913
rcor1	XM_021585188.1;XM_021585187.1	unnamed protein product [Oncorhynchus mykiss]	5.99871	5.16424	4.83072	2.5064	1.62763	2.65564	1.23609	0.0148923
acsl3	XM_021588349.1	PREDICTED: long-chain-fatty-acid--CoA ligase 3 [Esox lucius]	0.440788	0.294092	0.340086	0.640831	1.73585	0.734014	-1.53295	0.0149132
c4bpa	XM_021568116.1	unnamed protein product [Oncorhynchus mykiss]	0.026576	0.145971	0.078469	0.103161	0.206403	4.04921	-4.11807	0.0149174
l3mbtl1	XM_021615666.1;XM_021615664.1;XM_021615667.1	unnamed protein product [Oncorhynchus mykiss]	0.310788	0.301052	0.155938	0.0269749	0.0699111	0.0674226	2.22428	0.0149663
urgcp	XM_021619243.1	unnamed protein product [Oncorhynchus mykiss]	4.19484	3.50391	0	0	0	0	inf	0.0149947
shmt2	XM_021566591.1;XM_021566589.1;XM_021566590.1	PREDICTED: serine hydroxymethyltransferase, mitochondrial [Lepisosteus oculatus]	0.220793	0.256056	0.258872	0.0525456	0.0310738	0.0426966	2.54212	0.0150439
rab36	XM_021602589.1	unnamed protein product [Oncorhynchus mykiss]	0.676929	0.271712	0.543142	0	0.059441	0.053533	3.72297	0.0150439
st3gal4	XM_021617620.1;XM_021617617.1;XM_021617618.1;XM_021617619.1;XM_021617621.1	unnamed protein product [Oncorhynchus mykiss];PREDICTED: CMP-N-acetylneuraminate-beta-galactosamide-alpha-2,3-sialyltransferase 4 isoform X1 [Salmo salar]	0.329184	0.542583	0.617862	1.11907	1.76196	1.00299	-1.3826	0.0150461
-	XM_021605404.1;XM_021605806.1	PREDICTED: uncharacterized protein LOC106585477 isoform X2 [Salmo salar];PREDICTED: uncharacterized protein LOC106585477 isoform X1 [Salmo salar]	0.103839	0.149908	0.13613	0.0335511	0.0369212	0.040121	1.81776	0.01518
tarsl2	XM_021586525.1	unnamed protein product [Oncorhynchus mykiss]	3.02813	3.51329	2.21084	1.06758	1.6522	1.22596	1.14936	0.0151921
macf1	XM_021596128.1	PREDICTED: microtubule-actin cross-linking factor 1, isoforms 1/2/3/5-like isoform X1 [Salmo salar]	0.196142	0.204061	0.224015	0.609264	1.02021	0.274965	-1.60924	0.0152198
-	XR_002471204.1		1.11287	0.905593	0.721713	0.426081	0.261143	0.218067	1.59782	0.0152906
cldn1	XM_021619544.1;XM_021619471.1	PREDICTED: claudin-1-like [Salmo salar]	0.405099	0.183392	0.174467	3.33362	2.05133	0.154662	-2.86011	0.0153114
-	XM_021612213.1	PREDICTED: cytochrome c oxidase subunit 8B, mitochondrial-like [Salmo salar]	4.28296	1.36371	3.16867	0.122798	0.568974	0.70876	2.65404	0.0153379
klhl25	XM_021568319.1	unnamed protein product [Oncorhynchus mykiss]	0.196067	0.332139	0.22909	0.591676	0.600157	0.593643	-1.23738	0.0153448
psmf1	XM_021609072.1	proteasome inhibitor PI31 subunit [Salmo salar]	4.8409	3.14447	2.68388	15.551	17.6115	3.54732	-1.7827	0.0153723
fam110b	XM_021567065.1;XM_021567066.1;XM_021567064.1	unnamed protein product, partial [Oncorhynchus mykiss]	0.341319	0.346763	0.42629	0.802999	0.850651	0.704663	-1.08152	0.0153755
ip6k2	XM_021609976.1;XM_021609974.1	PREDICTED: inositol hexaphosphate kinase 2 isoform X1 [Salmo salar]	8.25176	5.29881	5.91481	36.5339	28.6155	6.19809	-1.87395	0.0153771
inpp4b	XM_021575289.1;XM_021575052.1	PREDICTED: type II inositol 3,4-bisphosphate 4-phosphatase-like isoform X2 [Salmo salar]	0.887528	1.04658	0.867659	1.68766	3.1218	1.40751	-1.14988	0.0153977
dtnbp1a	XM_021586037.1	Dysbindin [Salmo salar]	6.19939	4.16713	4.77067	2.98973	2.29821	1.95189	1.06407	0.0154853
csmd3	XM_021562115.1	PREDICTED: CUB and sushi domain-containing protein 3-like isoform X1 [Salmo salar]	0.002643	0.012439	0.007286	0.038752	0.192096	0.01626	-3.46563	0.0155076
pemt	XM_021564920.1	unnamed protein product [Oncorhynchus mykiss]	9.63464	8.25491	9.50178	3.42222	1.85147	4.15443	1.53868	0.0155353
adra1b	NM_001124675.1	PREDICTED: alpha-1A adrenergic receptor-like [Salmo salar]	0.634454	0.853945	0.571912	1.72608	1.48083	1.18136	-1.09079	0.0155898
grk7a	XM_021582218.1	unnamed protein product [Oncorhynchus mykiss]	0.063488	0.058033	0.029366	0.169977	0.148677	0.15124	-1.63887	0.0156037
-	XM_021559290.1	unnamed protein product, partial [Oncorhynchus mykiss]	1.83187	1.51274	1.43817	0.942935	0.704807	0.565562	1.11165	0.0156147
kansl1l	XM_021579608.1	PREDICTED: KAT8 regulatory NSL complex subunit 1-like protein isoform X1 [Salmo salar]	0.13232	0.173723	0.100506	0.021821	0.01935	0.03736	2.3721	0.0156241
dyrk1a	XM_021623712.1;XM_021623708.1;XM_021623711.1;XM_021623707.1;XM_021623714.1;XM_021623710.1;XM_021623715.1;XM_021623709.1	PREDICTED: dual specificity tyrosine-phosphorylation-regulated kinase 1A isoform X1 [Salmo salar];PREDICTED: dual specificity tyrosine-phosphorylation-regulated kinase 1A isoform X2 [Salmo salar]	0.643536	0.392309	0.535948	0.723335	1.67376	2.10298	-1.51754	0.0156249
ocln	NM_001190446.1;XM_021601275.1;XM_021601276.1	unnamed protein product [Oncorhynchus mykiss]	4.94373	6.00262	3.77511	12.0423	12.9085	6.26085	-1.08416	0.0156377
ifih1	XM_021578585.1;NM_001195179.1	melanoma differentiation associated gene 5 [Oncorhynchus mykiss]	13.3703	4.71571	3.26987	47.1324	76.7001	5.29396	-2.59608	0.0156819
asic4	XM_021596999.1;XM_021596998.1	PREDICTED: acid-sensing ion channel 4-like isoform X1 [Salmo salar];PREDICTED: acid-sensing ion channel 4-like isoform X2 [Salmo salar]	0.0792142	0.0457247	0.0714812	0.348672	0.459535	0.111054	-2.22653	0.0157242
rpl11	XM_021562053.1	PREDICTED: 60S ribosomal protein L11 isoform X2 [Salmo salar]	48.4436	49.8262	40.6197	61.7074	110.724	115.588	-1.05223	0.0157276
gabpb2	XM_021593851.1;XM_021593855.1;XM_021593845.1	PREDICTED: GA-binding protein subunit beta-1-like isoform X1 [Salmo salar];PREDICTED: GA-binding protein subunit beta-1-like isoform X3 [Salmo salar]	2.87715	2.80662	2.61732	1.34307	1.25906	1.5155	1.01148	0.0157388
kndc1	XM_021607996.1	PREDICTED: protein very KIND-like isoform X1 [Salmo salar]	0	0	0	0	0.0501554	0.143273	-inf	0.0157388
ankrd52	XM_021568988.1	unnamed protein product [Oncorhynchus mykiss]	1.12863	0.581267	0.639735	1.60543	1.60575	1.54442	-1.01719	0.0158243
-	XM_021620223.1	PREDICTED: LOW QUALITY PROTEIN: lymphocyte antigen 86 [Salmo salar]	1.49655	1.20593	0.789553	0.089321	0.461955	0.157227	2.30122	0.0158243
pry3,glipr2	XM_021621210.1;XM_021621209.1;XM_021621208.1	unnamed protein product, partial [Oncorhynchus mykiss]	2.99529	5.38395	1.35089	0.509129	0.730268	0.950445	2.15163	0.0158243
c3orf14	XM_021569598.1;XM_021569600.1	unnamed protein product [Oncorhynchus mykiss];PREDICTED: uncharacterized protein C3orf14 homolog isoform X1 [Salmo salar]	1.79413	1.22192	1.80006	0.798684	0.490376	0.590344	1.35759	0.015836
cyp27a1	XM_021597464.1	unnamed protein product [Oncorhynchus mykiss]	0.307416	0.748694	0.339448	1.06592	1.72882	1.37919	-1.58057	0.015851
zcchc10	XM_021624133.1	PREDICTED: zinc finger CCHC domain-containing protein 10-like isoform X1 [Salmo salar]	5.17294	4.81006	4.45311	2.8592	1.84276	2.13906	1.0774	0.015851
gimap2	XM_021619485.1	PREDICTED: GTPase IMAP family member 7-like [Salmo salar]	0.238732	0.128995	0.037012	1.271	1.39148	0.149406	-2.79648	0.015944
gys2	XM_021563420.1	PREDICTED: glycogen [starch] synthase, liver-like [Salmo salar]	0	0	0	0	0.127089	0.24127	-inf	0.0159706
taok3	XM_021623015.1	unnamed protein product, partial [Oncorhynchus mykiss]	0.740976	0.494925	0.510553	0.0873191	0.23485	0.199018	1.74456	0.0159707
chst7	XM_021584115.1	PREDICTED: carbohydrate sulfotransferase 7 [Salmo salar]	2.75083	2.66694	2.25463	1.522	1.20605	1.00659	1.03871	0.016074
rapgef5	XM_021559835.1	PREDICTED: rap guanine nucleotide exchange factor 5-like isoform X1 [Salmo salar]	0.314599	0.29281	0.112025	0.642664	1.10214	0.8992	-1.87779	0.0160982
arhgap15	XM_021597314.1;XM_021597315.1;XM_021597318.1;XM_021597316.1	unnamed protein product [Oncorhynchus mykiss]	6.80767	4.16448	4.40614	2.40652	2.9086	2.02707	1.06661	0.0161493
-	XR_002471355.1		0.448109	0.258855	0.380419	0.087802	0.026627	0.049268	2.73176	0.0161699
tf2-11	XR_002469935.1	PREDICTED: uncharacterized protein LOC109084860 isoform X1 [Cyprinus carpio]	0.544127	0.526971	0.697461	0.146102	0.249849	0.18306	1.61091	0.0161699
-	XM_021611113.1	Magnesium transporter protein 1 [Larimichthys crocea]	0.016341	0.017605	0.06722	0.266877	0.582217	0.109877	-3.24476	0.0161794
rpl30	XM_021559733.1	PREDICTED: 60S ribosomal protein L30 [Salmo salar]	659.255	580.096	538.447	374.322	235.114	236.668	1.07118	0.0162206
umod	XM_021616571.1	PREDICTED: fibrillin-1-like [Salmo salar]	0.009445	0.02203	0	0.081944	0.109794	0.169085	-3.51901	0.0162206
fcer1g	XM_021613754.1;XM_021613753.1	unnamed protein product [Oncorhynchus mykiss]	12.3436	5.49614	3.55365	2.41374	2.14721	1.83429	1.7421	0.0162469
f7	XM_021573016.1	unnamed protein product [Oncorhynchus mykiss]	0.337558	0.1616	0.179063	0.630194	0.559084	2.34783	-2.38274	0.0163865
helz2;stmn3	XR_002474271.1;XM_021610647.1;XM_021610648.1	PREDICTED: helicase with zinc finger domain 2-like [Salmo salar];unnamed protein product [Oncorhynchus mykiss]	10.8641	7.57619	5.6759	48.4528	75.8838	4.93366	-2.42231	0.0163865
slc16a12,slc16a7	XM_021605566.1;XM_021605567.1	unnamed protein product [Oncorhynchus mykiss]	3.46123	1.52233	2.49014	0.991655	0.926333	0.959118	1.37721	0.0163865
-	XM_021584708.1;XM_021584707.1;XM_021584706.1;XM_021584709.1	PREDICTED: uncharacterized transmembrane protein DDB_G0289901-like [Salmo salar];PREDICTED: spidroin-1-like [Salmo salar]	5.6138	2.41961	2.35771	17.7115	25.607	3.04677	-2.1577	0.0164062
-	XM_021606180.1	PREDICTED: activin receptor type-1C-like isoform X2 [Salmo salar]	0	0	0	0.125285	0.118298	0.082939	-inf	0.0164231
colec12	XM_021619897.1	unnamed protein product [Oncorhynchus mykiss]	8.74947	8.31769	10.5653	38.5742	18.5316	14.6972	-1.37768	0.0164502
-	XM_021589081.1	PREDICTED: zinc finger protein 34-like [Salmo salar]	4.63984	3.42791	3.34503	2.24047	1.5619	1.32372	1.15472	0.016469
pik3r4	XM_021620495.1	unnamed protein product, partial [Oncorhynchus mykiss]	0.857261	0.825961	0.92045	1.80724	1.83541	1.79606	-1.06272	0.016469
tab1	XM_021556694.1	PREDICTED: TGF-beta-activated kinase 1 and MAP3K7-binding protein 1-like [Salmo salar]	0.071629	0.167058	0.101154	0.365752	0.688514	0.511621	-2.20405	0.0164704
crb1	XM_021621180.1	PREDICTED: protein crumbs homolog 1-like [Salmo salar]	0.0291996	0.0360903	0.0310495	0	0.0032443	0.00317826	3.90691	0.0165019
ndufa1	NM_001160667.1	PREDICTED: NADH dehydrogenase [ubiquinone] 1 alpha subcomplex subunit 1-like [Salmo salar]	61.7959	66.7433	58.2322	37.2571	22.4169	25.7415	1.1287	0.0165019
ift80	XM_021582324.1	unnamed protein product, partial [Oncorhynchus mykiss]	1.68842	1.47735	1.26593	0.854485	0.611685	0.668862	1.0536	0.016525
mknk2	XM_021614190.1	PREDICTED: MAP kinase-interacting serine/threonine-protein kinase 2-like [Salmo salar]	1.94471	2.41046	3.02301	9.26962	7.02952	3.47733	-1.42245	0.016525
cd38	XM_021562832.1	PREDICTED: ADP-ribosyl cyclase/cyclic ADP-ribose hydrolase 1-like [Salmo salar]	1.61248	0.295473	0.563281	10.4985	7.51504	0.53823	-2.90825	0.0165948
ehd2	XM_021588575.1;XM_021588574.1	PREDICTED: EH domain-containing protein 2-like isoform X1 [Salmo salar]	1.11423	0.970978	1.00719	1.28452	3.51502	4.32724	-1.56138	0.0166266
sema6d	XM_021559031.1	PREDICTED: semaphorin-6D-like isoform X1 [Salmo salar]	4.3695	3.93812	3.11477	5.09837	10.6516	7.79295	-1.04343	0.0166442
tanc1	XM_021608755.1	PREDICTED: protein TANC1-like isoform X1 [Salmo salar]	0.27773	0.159372	0.123464	2.12277	1.80727	0.0850275	-2.84047	0.0166442
rps27	XM_021603661.1;XM_021603660.1	40S ribosomal protein S27 [Oncorhynchus mykiss]	45.4243	25.3963	40.7385	16.3164	6.18999	12.4913	1.67248	0.0166492
tnnt2	XM_021563528.1;XM_021563529.1	PREDICTED: troponin T, cardiac muscle-like isoform X1 [Salmo salar];Troponin T, cardiac muscle [Salmo salar]	0.588578	0.0971698	0.840509	8.25336	0.183897	10.2545	-3.61433	0.0166534
dusp7	XM_021570159.1	PREDICTED: dual specificity protein phosphatase 7-like [Salmo salar]	0.697819	0.809039	0.791834	1.79027	3.38316	1.1544	-1.4609	0.0166534
gng8	XM_021618688.1	unnamed protein product [Oncorhynchus mykiss]	0.613729	0.233293	0.130225	0	0	0	inf	0.0166884
-	NM_001124263.1	T-cell surface glycoprotein CD8 alpha precursor [Oncorhynchus mykiss]	8.05454	3.26514	3.51623	1.72029	2.02697	1.0778	1.62047	0.0167225
lonp1	XR_002473221.1	lon protease-like, partial [Ictalurus punctatus]	1.91898	1.43855	1.47835	0.728473	0.597466	0.734716	1.23068	0.0167279
mcur1	XM_021620204.1	PREDICTED: mitochondrial calcium uniporter regulator 1 isoform X1 [Salmo salar]	7.23885	5.15162	5.6173	3.53109	2.38276	2.32242	1.12856	0.0167968
actc1	XM_021576970.1	PREDICTED: actin, alpha cardiac muscle 1-like [Salmo salar]	1.30768	0.498026	1.15731	6.72252	0.386968	19.4824	-3.16585	0.0168418
mthfs	XM_021586765.1;XM_021586766.1;XM_021586769.1	PREDICTED: 5-formyltetrahydrofolate cyclo-ligase [Salmo salar]	2.43872	1.76754	1.76715	0.804172	0.780619	1.04359	1.18438	0.0168597
stat1	XM_021579196.1;XM_021579195.1;XM_021579194.1;XM_021579193.1	unnamed protein product [Oncorhynchus mykiss]	17.3826	2.44459	1.92746	87.391	130.067	3.41135	-3.3438	0.0169242
mrc1	XM_021588693.1	PREDICTED: macrophage mannose receptor 1-like, partial [Salmo salar]	0.340403	0.100248	0.24766	0.821716	1.02522	0.499355	-1.76925	0.0169354
-	XM_021606262.1	unnamed protein product [Oncorhynchus mykiss]	1.35328	0.687818	0.510007	7.91849	8.85784	0.373822	-2.74903	0.0169597
-	XM_021598981.1	unnamed protein product [Oncorhynchus mykiss]	114.572	117.452	149.561	67.5426	50.9311	57.5589	1.11616	0.0170507
ceacam1	XM_021623739.1	unnamed protein product [Oncorhynchus mykiss]	0.475472	0.494374	0.302378	0.74436	0.864987	0.987224	-1.02925	0.0170781
irf2	NM_001124438.1	PREDICTED: interferon regulatory factor 2 isoform X1 [Salmo salar]	3.42255	4.44805	2.34456	16.7036	19.7822	3.14444	-1.95589	0.0170781
lamp3	XM_021604147.1	unnamed protein product [Oncorhynchus mykiss]	5.61838	4.01143	3.52689	2.31748	1.25877	0.834766	1.57661	0.0170863
hcn2	XM_021601253.1;NM_001124448.1	PREDICTED: potassium/sodium hyperpolarization-activated cyclic nucleotide-gated channel 2-like [Salmo salar];potassium/sodium hyperpolarization-activated cyclic nucleotide-gated channel 2 [Oncorhynchus mykiss]	0	0	0	0.0213122	0.0330799	0.0179101	-inf	0.0171688
npdc1	XM_021622107.1	unnamed protein product [Oncorhynchus mykiss]	2.04877	2.79721	3.34713	0.43023	0.479528	1.20823	1.95172	0.0171923
tap2	XM_021572003.1	ABCB3 [Oncorhynchus mykiss]	6.43305	1.42953	1.20612	26.9692	35.2436	2.05883	-2.82521	0.0172294
ifitm5	XM_021564290.1;XM_021564287.1	unnamed protein product [Oncorhynchus mykiss];PREDICTED: interferon-induced transmembrane protein 5-like isoform X1 [Salmo salar]	8.53747	5.79576	2.81876	0.069158	1.15201	0.994835	2.95235	0.0172582
-	XM_021624473.1	PREDICTED: adenosine receptor A1-like [Salmo salar]	0.0203882	0.0544625	0.0500996	0	0	0	inf	0.017358
capn2	XM_021564575.1	PREDICTED: calpain-2 catalytic subunit-like [Esox lucius]	1.22239	2.59244	1.47819	3.38736	8.51112	3.86755	-1.57466	0.0173803
tmem236	XM_021614204.1	PREDICTED: transmembrane protein 236-like [Salmo salar]	1.51161	1.30736	1.27696	0.150903	0.477416	0.524264	1.82932	0.0173879
spata7	XM_021585104.1	unnamed protein product [Oncorhynchus mykiss]	0.46691	0.476416	0.320107	0.181071	0.181378	0.113096	1.4097	0.017483
polr2l	XM_021586456.1	DNA-directed RNA polymerases I, II, and III subunit RPABC5 [Chelonia mydas]	27.572	23.4303	25.9551	13.1889	5.90051	9.76195	1.41542	0.0174963
ceacam5	XM_021623733.1	PREDICTED: hemicentin-1-like isoform X2 [Salmo salar]	0.047679	0.209189	0.016388	0.649467	1.46183	0.196983	-3.07849	0.0175481
ptprf	XM_021567078.1	PREDICTED: receptor-type tyrosine-protein phosphatase F-like, partial [Salmo salar]	1.53477	1.65196	1.48681	2.44822	3.53269	3.37368	-1.00116	0.0175481
ncbp2-as2	XR_002473663.1	unnamed protein product [Oncorhynchus mykiss]	16.1066	14.3538	11.5449	8.11865	3.78138	3.93996	1.407	0.0175575
adgrf5;-	XM_021585342.1;XR_002470898.1	PREDICTED: adhesion G-protein coupled receptor F1-like isoform X1 [Salmo salar]	2.26106	3.32407	1.80574	1.28303	0.727861	0.829739	1.37954	0.0175667
amy1	XM_021590098.1	unnamed protein product [Oncorhynchus mykiss]	0	0	0.020925	0.043822	0.107478	0.801821	-5.50936	0.0175791
-;fsip2	XM_021567619.1;XM_021579539.1	PREDICTED: uncharacterized protein LOC106560954 [Salmo salar]	1.20426	1.21541	0.788604	0.504021	0.175698	0.108651	2.02485	0.0176024
tinagl1	XM_021562104.1	PREDICTED: tubulointerstitial nephritis antigen-like [Esox lucius]	0.794749	0.949626	0.393001	1.45876	2.05626	2.57274	-1.51007	0.0176024
gnb1,gnb4	XM_021617219.1	PREDICTED: guanine nucleotide-binding protein subunit beta-4 [Esox lucius]	1.27496	1.43482	0.966776	2.08211	3.79537	1.94014	-1.08838	0.0176024
ulk2	XM_021588260.1;XM_021588261.1	PREDICTED: serine/threonine-protein kinase ULK2-like isoform X1 [Salmo salar];PREDICTED: serine/threonine-protein kinase ULK2-like isoform X2 [Salmo salar]	2.99784	2.23609	2.61537	1.57964	1.02369	0.974721	1.13339	0.0176024
-	XM_021588597.1	PREDICTED: uncharacterized protein LOC106600195 isoform X1 [Salmo salar]	8.87472	4.0619	3.38752	31.021	36.7105	4.57902	-2.1472	0.0176683
-	XR_002470349.1	PREDICTED: uncharacterized protein LOC109201290 isoform X1 [Oreochromis niloticus]	0.352544	0.46353	0.375255	0.072245	0.091053	0.132242	2.01115	0.0176951
rap1gap	XM_021616400.1;XM_021616406.1;XM_021616403.1;XM_021616405.1;XM_021616404.1;XM_021616409.1;XM_021616408.1;XM_021616401.1;XM_021616402.1	PREDICTED: rap1 GTPase-activating protein 1-like isoform X1 [Salmo salar];PREDICTED: rap1 GTPase-activating protein 1-like isoform X9 [Salmo salar];PREDICTED: rap1 GTPase-activating protein 1-like isoform X4 [Salmo salar];PREDICTED: rap1 GTPase-activating protein 1-like isoform X7 [Salmo salar];PREDICTED: rap1 GTPase-activating protein 1-like isoform X5 [Salmo salar];PREDICTED: rap1 GTPase-activa…	1.34696	1.23702	1.37052	3.36343	3.15146	1.64951	-1.04585	0.0177446
hla-dpa1	XM_021569416.1	MHC class II alpha [Oncorhynchus mykiss]	650.791	260.142	226.027	131.108	151.995	61.7549	1.72111	0.0177702
fam169a	XM_021602973.1;XM_021602971.1	PREDICTED: soluble lamin-associated protein of 75 kDa-like isoform X1 [Salmo salar]	7.08013	5.12483	9.02247	2.4053	3.86143	2.232	1.32061	0.0178223
atoh8	XM_021583537.1;XM_021583538.1	unnamed protein product [Oncorhynchus mykiss]	9.39826	9.07738	11.4784	4.57568	3.95953	5.08523	1.13698	0.0178414
zgc:77739	XM_021573195.1;XM_021573200.1;XM_021573194.1;XM_021573196.1;XM_021573197.1;XM_021573193.1;XM_021573199.1	PREDICTED: UPF0462 protein C4orf33 homolog [Salmo salar];PREDICTED: UPF0462 protein C4orf33 homolog isoform X2 [Salmo salar];PREDICTED: UPF0462 protein C4orf33 homolog isoform X1 [Salmo salar]	5.48007	4.08745	4.01538	2.72993	1.62305	1.41482	1.2357	0.0178604
irf1	NM_001124293.1;XM_021622398.1	interferon regulatory factor 1 [Oncorhynchus mykiss];unnamed protein product [Oncorhynchus mykiss]	14.7642	8.54476	4.70612	54.3654	98.9079	5.98912	-2.50713	0.0178705
ankrd33b	XM_021564332.1	PREDICTED: ankyrin repeat domain-containing protein 33B-like [Salmo salar]	0.097892	0.181047	0.238575	1.86495	1.14437	0.166274	-2.61736	0.0179152
gbp1	XM_021579481.1;XM_021579478.1;XM_021579480.1	Interferon-induced guanylate-binding protein 1 [Salmo salar]	2.32985	0.857967	0.805886	7.6185	14.9986	0.892323	-2.55744	0.0179243
rnf213b	XM_021581065.1;XM_021581063.1;XM_021581066.1;XM_021581068.1;XM_021581067.1;XM_021581062.1;XM_021581070.1;XM_021581071.1;XM_021581064.1;XM_021581069.1	PREDICTED: E3 ubiquitin-protein ligase RNF213 [Salmo salar]	10.879	2.98311	2.47915	29.2776	69.563	4.38337	-2.65919	0.0179243
bcl7bb	XM_021582216.1	unnamed protein product [Oncorhynchus mykiss]	8.43178	5.26501	6.48641	2.31774	1.37993	3.14086	1.5614	0.0179677
lamtor1	XM_021588446.1	unnamed protein product [Oncorhynchus mykiss]	3.89628	3.97453	3.19185	11.0728	6.88296	5.15175	-1.06267	0.017994
gimap4	XM_021625099.1	unnamed protein product [Oncorhynchus mykiss]	0.220902	0.029786	0.12152	0.003587	0.015822	0	4.26131	0.018089
hras	XM_021572989.1;XM_021572982.1	GTPase HRas [Salmo salar]	1.14068	2.51907	0.652429	5.94012	8.21551	2.15173	-1.91903	0.0181232
-	XR_002470044.1;XM_021578524.1	unnamed protein product [Oncorhynchus mykiss]	2.33536	2.19134	1.57185	0.977491	0.89029	0.373363	1.44423	0.0181232
ciart	XM_021589190.1	PREDICTED: uncharacterized protein LOC106575046 [Salmo salar]	0.387656	0.206514	0.194565	0.637121	0.739698	0.56358	-1.29874	0.0181303
dgat2	XM_021618214.1	unnamed protein product [Oncorhynchus mykiss]	5.88023	4.68368	4.78388	3.0651	2.06952	2.23672	1.05803	0.0181961
slc44a1	XM_021619281.1	unnamed protein product [Oncorhynchus mykiss]	4.2642	3.92376	2.93392	10.6296	5.43831	6.82232	-1.04133	0.0182553
art5	XM_021619384.1	PREDICTED: erythroblast NAD(P)(+)--arginine ADP-ribosyltransferase-like [Salmo salar]	4.98152	5.10887	9.44881	0.940607	0.493138	2.40152	2.34897	0.0182661
-	XM_021558830.1	unnamed protein product [Oncorhynchus mykiss]	1.13992	2.02241	1.3988	8.54847	9.04304	1.80295	-2.08818	0.0182661
tmem14c	XM_021620129.1;XM_021620130.1;XM_021620131.1	PREDICTED: transmembrane protein 14C-like isoform X1 [Salmo salar];Transmembrane protein 14C [Oncorhynchus mykiss]	17.2233	17.1188	15.3323	7.42092	2.55111	5.95875	1.64068	0.0182928
med31	XM_021617187.1;NM_001160598.1	Mediator of RNA polymerase II transcription subunit 31 [Salmo salar];unnamed protein product [Oncorhynchus mykiss]	25.152	22.3315	17.0141	13.3597	10.0054	8.49861	1.01733	0.0182961
-	XM_021613791.1;XM_021613790.1	PREDICTED: zinc finger protein 540-like [Salmo salar]	1.26934	0.852946	0.77017	2.12828	3.3041	1.33542	-1.22639	0.0183067
nkx6-1	XM_021602809.1;XM_021602808.1	PREDICTED: homeobox protein Nkx-6.1 isoform X2 [Salmo salar];PREDICTED: homeobox protein Nkx-6.1 isoform X1 [Salmo salar]	0	0	0	0.295337	0.164642	0	-inf	0.0183067
mtmr4	XM_021619777.1	PREDICTED: myotubularin-related protein 4-like [Salmo salar]	0.739477	0.295335	0.916803	2.42624	2.5775	1.41413	-1.71743	0.0183232
-	XR_002473540.1	unnamed protein product [Oncorhynchus mykiss]	1.02933	1.44518	1.08772	0.489775	0.131515	0.228078	2.06832	0.0183563
-	XM_021609036.1	unnamed protein product [Oncorhynchus mykiss]	1.08308	0.964731	0.94753	0.481002	0.404716	0.300345	1.33654	0.0183592
khk	XM_021574866.1;XM_021574868.1;XM_021574865.1;XM_021574867.1;XM_021574864.1	PREDICTED: ketohexokinase isoform X5 [Salmo salar];PREDICTED: ketohexokinase isoform X6 [Salmo salar];ketohexokinase [Salmo salar];PREDICTED: ketohexokinase isoform X1 [Salmo salar]	1.87582	1.72441	1.18819	0.358911	0.333134	0.703935	1.77827	0.0185169
-	XM_021597037.1;XM_021597036.1;XM_021597039.1;XM_021597038.1	PREDICTED: CG057 protein isoform X2 [Salmo salar];PREDICTED: CG057 protein isoform X1 [Salmo salar];PREDICTED: CG057 protein isoform X4 [Salmo salar];PREDICTED: CG057 protein isoform X3 [Salmo salar]	80.6271	59.5173	73.8216	41.0896	21.4276	26.5056	1.26513	0.0185562
chl1	XM_021616094.1;XM_021616093.1;XM_021616091.1;XM_021616096.1;XM_021616092.1	PREDICTED: neural cell adhesion molecule L1-like protein isoform X3 [Salmo salar];PREDICTED: neural cell adhesion molecule L1-like protein isoform X1 [Salmo salar]	4.82515	3.37248	2.54487	5.73386	15.5725	6.47086	-1.37057	0.0185975
-	XM_021564126.1	Chymotrypsin B precursor [Salmo salar]	0	0.021727	0	0.049923	0.284512	0.637673	-5.48356	0.0186043
-	XM_021560107.1;XM_021560108.1	PREDICTED: uncharacterized protein LOC106570357 [Salmo salar];unnamed protein product [Oncorhynchus mykiss]	0.808521	0.638833	0.622539	4.10658	5.38004	0.467253	-2.2657	0.0187002
cdh6	XM_021613320.1;XM_021613319.1;XM_021613321.1	PREDICTED: cadherin-6-like [Salmo salar]	1.81396	0.906116	0.781687	1.89251	3.49063	2.85178	-1.23367	0.0187002
celf3	XR_002475407.1	CUGBP Elav-like family member 3, partial [Larimichthys crocea]	0	0	0	0.100101	0.432929	0.032696	-inf	0.0187585
sstr3	XM_021570412.1	PREDICTED: somatostatin receptor type 5-like [Salmo salar]	0.02278	0.098854	0.035721	0	0	0	inf	0.0187648
bach1	XM_021617335.1	PREDICTED: transcription regulator protein BACH2-like, partial [Salmo salar]	0.145586	0.247691	0.223363	0.651775	1.22198	0.377966	-1.86853	0.0187774
plce1	XM_021613680.1	PREDICTED: 1-phosphatidylinositol 4,5-bisphosphate phosphodiesterase epsilon-1-like isoform X1 [Salmo salar]	0.264029	0.152042	0.196372	0.613828	0.697864	0.270471	-1.36925	0.01879
cetn3	XM_021602091.1	centrin-3 [Salmo salar]	4.92785	2.5878	3.90382	1.72096	0.743088	1.1995	1.64018	0.0188179
dusp3	XM_021564970.1	unnamed protein product [Oncorhynchus mykiss]	1.44379	2.46833	2.78619	0.234847	0.243874	0.898702	2.28182	0.0188542
plcl2	XM_021624837.1	PREDICTED: inactive phospholipase C-like protein 2 isoform X1 [Salmo salar]	0.877708	0.861043	0.906903	1.69594	2.65881	1.21744	-1.07462	0.0188701
-	XM_021579469.1;XM_021579470.1	PREDICTED: serine-aspartate repeat-containing protein I-like isoform X1 [Salmo salar];PREDICTED: serine-aspartate repeat-containing protein I-like isoform X2 [Salmo salar]	1.24734	3.15108	0.933522	8.6235	9.92034	2.46752	-1.97844	0.0189237
lgmn	XM_021585457.1	unnamed protein product [Oncorhynchus mykiss]	11.5817	10.7125	9.03378	20.0813	39.6954	14.4056	-1.24362	0.0189423
-	XM_021582429.1;XM_021582430.1	PREDICTED: protein LIAT1 [Salmo salar]	2.85382	2.29216	3.75247	1.40689	0.855347	0.901833	1.49177	0.0189615
-	XM_021600747.1;XR_002473304.1;XM_021600748.1	PREDICTED: protein DEK-like [Salmo salar]	1.15112	1.04323	0.8948	0.402907	0.318155	0.381067	1.48692	0.0189615
tmed4	XM_021567099.1;XM_021567100.1	unnamed protein product [Oncorhynchus mykiss]	11.7185	8.92802	11.1142	6.27491	3.9153	4.16401	1.14577	0.0189615
brd1	XM_021598807.1;XM_021598809.1	PREDICTED: bromodomain-containing protein 1 isoform X1 [Salmo salar];unnamed protein product [Oncorhynchus mykiss]	1.29281	1.11981	1.00026	3.0728	3.7183	1.30835	-1.24683	0.0189615
-	XM_021593635.1;XM_021593643.1;XM_021593640.1;XM_021593628.1;XM_021593623.1	PREDICTED: uncharacterized protein LOC106605365 [Salmo salar]	1.00502	0.244123	0.171671	6.42002	8.68756	0.100971	-3.4201	0.0190307
samd9l;-	XM_021625735.1;XR_002475816.1;XM_021625737.1	PREDICTED: sterile alpha motif domain-containing protein 9-like [Salmo salar];PREDICTED: uncharacterized protein LOC106595186 [Salmo salar]	4.90745	0.454935	0.930587	20.4368	27.9826	1.72305	-2.99422	0.0190708
rasgrf1	XM_021571414.1	PREDICTED: ras-specific guanine nucleotide-releasing factor 1 [Salmo salar]	0.008665	0.011281	0.014543	2.30325	1.63387	0	-6.83486	0.019079
eif1ax	XM_021591383.1	PREDICTED: eukaryotic translation initiation factor 1A, X-chromosomal-like [Salmo salar]	83.8688	73.7715	85.5469	49.6913	31.8485	33.2225	1.08342	0.0191323
-	XM_021605805.1	PREDICTED: uncharacterized protein LOC106585521 isoform X1 [Salmo salar]	0.0779893	0.0774199	0.0591856	0.0177619	0.00689606	0.00665729	2.77668	0.0192016
elof1	XM_021625037.1;XR_002475727.1;XR_002475726.1;XR_002475721.1	PREDICTED: transcription elongation factor 1 homolog [Salmo salar];PREDICTED: uncharacterized protein LOC106601363 isoform X3 [Salmo salar]	1.56464	1.81281	1.48825	0.355558	0.365863	0.789037	1.68766	0.0192026
-	XM_021613909.1;XM_021613911.1;XR_002474569.1	PREDICTED: uncharacterized protein LOC106590896 [Salmo salar];PREDICTED: uncharacterized protein LOC106583755 [Salmo salar]	2.69309	0.612641	0.466182	12.9744	18.744	0.508386	-3.09489	0.0192682
trafd1	XM_021606077.1;XM_021606076.1	PREDICTED: TRAF-type zinc finger domain-containing protein 1-like [Salmo salar]	2.26163	2.05316	1.90059	7.82541	10.381	2.02554	-1.70272	0.0192682
myo5b	XM_021622948.1	PREDICTED: unconventional myosin-Vb-like isoform X1 [Salmo salar]	5.37798	8.44069	5.62625	16.7378	25.3109	8.3083	-1.3728	0.0193164
-	XM_021594017.1	unnamed protein product [Oncorhynchus mykiss]	7.99801	5.9281	6.82882	1.81407	2.20964	3.62841	1.43952	0.0193216
-	XR_002471397.1;XR_002471398.1	unnamed protein product [Oncorhynchus mykiss]	0.114528	0.100754	0.120927	0	0	0	inf	0.0193332
st8sia3	XM_021605528.1	PREDICTED: sia-alpha-2,3-Gal-beta-1,4-GlcNAc-R:alpha 2,8-sialyltransferase-like isoform X1 [Salmo salar]	0.883019	2.09138	2.07989	0.467836	0.698476	0.462025	1.63411	0.0193674
ahr	NM_001124252.1	aryl hydrocarbon receptor beta [Oncorhynchus mykiss]	3.22538	2.97519	2.84731	9.96291	6.09008	3.96428	-1.14559	0.0193674
fam136a	NM_001160643.1;XM_021601259.1	YOU2 protein [Oncorhynchus mykiss]	7.80868	5.7216	5.36966	3.21331	1.36036	2.24114	1.47164	0.0193698
hmbox1	XM_021611298.1	PREDICTED: homeobox-containing protein 1-like isoform X2 [Salmo salar]	0.22192	0.261053	0.142801	0.344638	0.974839	0.592168	-1.6111	0.0193698
bnip1	NM_001165207.1	unnamed protein product [Oncorhynchus mykiss]	15.7576	14.9656	15.0252	9.32423	5.73263	6.36878	1.09438	0.0193951
ube4b	XM_021565705.1	ubiquitin conjugation factor E4 B [Salmo salar]	0.944471	0.744556	0.786015	1.13242	2.25421	1.86034	-1.08403	0.0194163
dhx30	XM_021613516.1	unnamed protein product [Oncorhynchus mykiss]	0.441431	0.354789	0.313789	0.816872	0.919661	0.499715	-1.01051	0.0194893
cntd1	XM_021576277.1	PREDICTED: cyclin N-terminal domain-containing protein 1 [Salmo salar]	1.6962	0.85134	2.27752	0.472778	0.36003	0.49988	1.85621	0.019518
chchd7	NM_001160690.1;XM_021562207.1;XM_021562206.1	unnamed protein product [Oncorhynchus mykiss]	10.3244	7.0005	7.02301	4.67482	2.70527	3.11622	1.21391	0.0195526
ranbp2	XM_021579442.1;XM_021579440.1;XM_021579443.1;XM_021579441.1	PREDICTED: E3 SUMO-protein ligase RanBP2-like isoform X3 [Salmo salar]	4.26432	1.69313	1.64496	6.75423	11.6751	3.7731	-1.54619	0.0195547
-	NM_001124285.1	VIG-2 protein [Oncorhynchus mykiss]	20.168	7.79502	3.43597	148.892	149.626	2.37477	-3.26046	0.0195668
ssb	XM_021579057.1	unnamed protein product [Oncorhynchus mykiss]	22.1059	16.6884	13.8515	10.6834	6.77479	6.47997	1.13701	0.0196218
ccdc53	XM_021577180.1	unnamed protein product [Oncorhynchus mykiss]	5.36484	3.14365	4.18793	2.33894	1.74046	1.3757	1.21875	0.0196554
rab25	XM_021572584.1	unnamed protein product [Oncorhynchus mykiss]	2.89709	2.98868	1.48616	13.4353	7.28884	3.21725	-1.69939	0.0197113
-	XR_002474873.1		6.63044	5.35268	6.01422	2.40654	3.80378	1.98545	1.13483	0.0197407
csnk1g1	XM_021586849.1	PREDICTED: casein kinase I isoform gamma-1-like [Salmo salar]	1.05099	0.649441	0.799783	1.9452	1.64761	2.15532	-1.20104	0.0197432
sorcs3	XM_021567876.1;XM_021567877.1	PREDICTED: VPS10 domain-containing receptor SorCS3-like isoform X3 [Salmo salar];PREDICTED: VPS10 domain-containing receptor SorCS3-like isoform X4 [Salmo salar]	0.113966	0.185394	0.112836	0.02494	0.008599	0.040236	2.48213	0.0197758
yipf6	XM_021618379.1	unnamed protein product [Oncorhynchus mykiss]	12.1159	10.9545	12.8935	7.26303	4.74251	4.93997	1.08565	0.0197789
-	XR_002468733.1		38.145	25.3883	27.8416	16.961	9.37509	5.69332	1.5124	0.019781
-	XM_021592284.1;XM_021592293.1;XM_021592290.1	PREDICTED: uncharacterized protein LOC106605543 isoform X2 [Salmo salar];PREDICTED: uncharacterized protein LOC106605543 isoform X1 [Salmo salar];PREDICTED: uncharacterized protein LOC106579133 [Salmo salar]	14.2266	9.03687	7.37647	5.1414	4.23403	2.13419	1.41257	0.0198103
-	XM_021584675.1	unnamed protein product [Oncorhynchus mykiss]	5.09334	1.80805	2.1147	24.0848	15.637	2.60232	-2.23091	0.0198137
cda	XM_021609163.1	unnamed protein product [Oncorhynchus mykiss]	0	0.2736	0.202393	2.34473	2.01626	1.10967	-3.5227	0.0198372
-	XM_021564999.1;XM_021564998.1;XM_021564997.1	unnamed protein product [Oncorhynchus mykiss]	8.05181	7.57009	10.8436	1.52994	1.50237	4.09814	1.89205	0.0198514
gbp2	XM_021579971.1	unnamed protein product [Oncorhynchus mykiss]	0.188993	0.0842048	0.140448	0.848232	1.1832	0.12996	-2.38549	0.0198558
jak1	XM_021612780.1;XM_021612779.1	PREDICTED: tyrosine-protein kinase JAK1-like [Salmo salar]	4.97461	3.97803	3.65702	15.5996	21.6138	3.96716	-1.70743	0.0198558
-	XR_002474547.1	unnamed protein product [Oncorhynchus mykiss]	2.15246	1.1306	1.17918	0.398158	0.592998	0.200481	1.90482	0.0198682
irlb-1;plo1	XM_021578089.1;XM_021578090.1;XM_021578091.1;XM_021578399.1;XM_021578087.1	PREDICTED: uncharacterized protein LOC106608618 isoform X1 [Salmo salar];PREDICTED: serine/threonine-protein kinase ppk4-like [Salmo salar]	5.60569	4.6943	2.58094	2.16226	1.87302	1.14013	1.31549	0.0198881
-	XM_021576166.1	Parvalbumin, thymic [Salmo salar]	0.967511	0.341184	0.468667	14.2598	5.65699	0.129705	-3.49554	0.0199469
f7	XM_021570822.1	unnamed protein product [Oncorhynchus mykiss]	0.287384	0.0835692	0.113554	0.438738	0.403437	1.95775	-2.5308	0.0199469
golt1b	XM_021577552.1;XM_021577553.1	Vesicle transport protein GOT1B [Oncorhynchus mykiss];PREDICTED: vesicle transport protein GOT1B isoform X2 [Esox lucius]	10.9254	8.37518	11.6797	4.62866	2.67052	4.70548	1.36775	0.0200267
gstp1	XM_021561454.1	unnamed protein product, partial [Oncorhynchus mykiss]	129.208	156.291	95.7477	71.7789	41.8959	51.454	1.20713	0.0200267
dtx3l;esyt1	XM_021569150.1;XM_021569152.1;XM_021569153.1;XM_021569149.1;XM_021569154.1;XM_021569148.1;XM_021569151.1;XM_021569155.1	unnamed protein product [Oncorhynchus mykiss];PREDICTED: extended synaptotagmin-1-like [Salmo salar]	11.789	8.97499	12.4638	25.2209	40.3078	14.4813	-1.26779	0.0201158
tmem107;krtcap2	XM_021621852.1;XM_021621861.1;XM_021621876.1;XM_021621845.1	PREDICTED: transmembrane protein 107-like isoform X3 [Salmo salar];PREDICTED: transmembrane protein 107-like isoform X2 [Salmo salar];unnamed protein product [Oncorhynchus mykiss];PREDICTED: transmembrane protein 107-like isoform X1 [Salmo salar]	23.7139	26.3219	31.2197	13.1085	11.5833	13.7729	1.07893	0.0202273
shroom2	XM_021610948.1	PREDICTED: protein Shroom2-like isoform X3 [Salmo salar]	0.05467	0.066823	0.046149	0.19842	0.248807	0.083954	-1.66382	0.0202273
k12h4.7	XM_021588343.1	PREDICTED: putative serine protease K12H4.7 [Salmo salar]	3.55748	5.96021	2.87953	9.35131	9.58872	7.00406	-1.06539	0.0203079
igfbp3	XM_021608285.1	unnamed protein product [Oncorhynchus mykiss]	0.233691	0.243878	0.14085	1.23345	2.73009	0.147121	-2.73271	0.0203271
iars	XM_021611198.1	PREDICTED: isoleucine--tRNA ligase, cytoplasmic-like [Salmo salar]	0.549169	0.726473	0.277673	1.18929	1.69118	2.54362	-1.80403	0.0203397
-	XM_021576246.1	PREDICTED: zinc finger BED domain-containing protein 1-like [Pygocentrus nattereri]	2.5001	0.425554	0.532147	10.4957	13.4158	0.759351	-2.83488	0.0205004
sv2a	XM_021594142.1	PREDICTED: synaptic vesicle glycoprotein 2A-like [Salmo salar]	0.0295138	0.0204968	0.0091611	0	0	0	inf	0.0205486
selh	XR_002468488.1;XR_002468487.1;XR_002468489.1;XR_002468490.1	PREDICTED: selenoprotein H-like [Salmo salar]	12.4044	8.24025	8.97597	5.39583	3.22365	4.35409	1.19103	0.0205486
psmb9	NM_001124258.1;XM_021570528.1	proteasome subunit [Oncorhynchus mykiss]	26.6336	8.48662	5.42016	99.9524	112.861	10.6959	-2.4629	0.0205678
-	XM_021565447.1;XM_021565446.1;XM_021565448.1;XM_021565450.1	PREDICTED: zinc finger protein 90-like isoform X2 [Salmo salar];PREDICTED: zinc finger protein 90-like isoform X1 [Salmo salar]	3.45729	2.41851	2.09675	1.25749	1.61739	1.00594	1.03868	0.0205678
nlrp3	XM_021610651.1	PREDICTED: NACHT, LRR and PYD domains-containing protein 12-like isoform X2 [Esox lucius]	2.49241	1.894	1.40301	13.3854	13.6281	1.16367	-2.28304	0.0205678
slc7a8	XM_021614925.1	PREDICTED: large neutral amino acids transporter small subunit 2-like [Salmo salar]	0.590891	0.600699	0.583829	2.44125	1.48155	0.785554	-1.40706	0.0205838
slc16a12b	XM_021564804.1	PREDICTED: monocarboxylate transporter 12-B-like isoform X1 [Salmo salar]	0.176718	0.0189208	0.0311839	0.192546	1.71071	0.155612	-3.18221	0.0205976
itm2c	XM_021588383.1	unnamed protein product [Oncorhynchus mykiss]	3.62582	2.74567	2.35145	10.458	15.611	2.81273	-1.72727	0.0205995
sacs	XM_021623309.1	unnamed protein product [Oncorhynchus mykiss]	3.64033	3.84244	1.18172	15.1353	21.8095	2.51926	-2.18735	0.020604
znf593	NM_001165086.1	Zinc finger protein 593 [Oncorhynchus mykiss]	46.973	30.217	39.0051	20.3399	12.0532	16.9309	1.23619	0.0206192
parp12	XM_021577221.1	unnamed protein product [Oncorhynchus mykiss]	11.9679	3.82591	2.41147	40.779	56.5241	4.7751	-2.48724	0.020669
-	XM_021609037.1	PREDICTED: SPX domain-containing membrane protein At4g11810-like [Salmo salar]	3.10671	2.8198	3.51728	1.08789	1.88265	0.943126	1.27085	0.0206736
vrk2	XM_021610750.1	PREDICTED: serine/threonine-protein kinase VRK1-like isoform X1 [Salmo salar]	6.35858	3.72668	2.63116	15.9839	24.1823	4.28191	-1.80543	0.0207113
dnajc3	XM_021591620.1;XM_021591621.1	PREDICTED: dnaJ homolog subfamily C member 3-like [Salmo salar]	1.4353	0.152004	0.0677576	39.7027	33.7864	0.154363	-5.4756	0.0207113
casq2	XM_021578578.1;NM_001160499.1	unnamed protein product [Oncorhynchus mykiss]	0.0244512	0.018181	0.0279877	0.287484	0.0206598	0.486281	-3.49176	0.0207331
tmcc3	XM_021563835.1;XM_021563834.1	PREDICTED: transmembrane and coiled-coil domains protein 3-like isoform X3 [Salmo salar];PREDICTED: transmembrane and coiled-coil domains protein 3-like isoform X1 [Salmo salar]	0.428553	0.437455	0.237527	1.19049	1.19346	0.515857	-1.39383	0.0207785
cnih1	XM_021574897.1	PREDICTED: protein cornichon homolog 1 [Astyanax mexicanus]	8.8073	6.89039	9.81525	4.58569	3.07171	3.6105	1.17901	0.0207929
-	XM_021587313.1	unnamed protein product [Oncorhynchus mykiss]	0	0	0	0.0219384	0.192578	0.075969	-inf	0.0207949
znf395	XM_021611405.1	PREDICTED: zinc finger protein 395-like isoform X1 [Salmo salar]	0.136118	0.159886	0.052816	1.25812	0.764109	0.10858	-2.61085	0.0208007
-	XM_021590192.1	PREDICTED: dynein heavy chain 11, axonemal isoform X3 [Oreochromis niloticus]	0	0	0	0.010751	0	0.066007	-inf	0.0208872
zfpm2	XM_021582213.1	PREDICTED: zinc finger protein ZFPM2-like isoform X1 [Salmo salar]	0	0	0	0.145945	0.208288	0.182923	-inf	0.0209059
-	XM_021573556.1	PREDICTED: E3 ubiquitin-protein ligase TRIM39-like [Salmo salar]	0.710242	0.166441	0.079922	5.79524	4.37414	0.106917	-3.42525	0.0209756
sox9-b	XM_021575875.1	PREDICTED: transcription factor Sox-9-A-like [Salmo salar]	0.989015	0.82378	0.615809	1.91809	1.90234	1.04221	-1.00161	0.0209868
dhfr	XM_021601322.1;XM_021601326.1	PREDICTED: dihydrofolate reductase-like [Salmo salar];unnamed protein product [Oncorhynchus mykiss]	15.3576	18.6248	10.0794	7.94533	7.18333	4.8741	1.13933	0.0209911
pros1	XM_021572926.1	PREDICTED: vitamin K-dependent protein S [Salmo salar]	0.057051	0.16204	0.03577	0.890323	0.979571	0.337242	-3.11439	0.0209987
stat1	NM_001124707.1	unnamed protein product [Oncorhynchus mykiss]	49.1079	21.0367	15.2729	172.669	279.364	17.7256	-2.45932	0.0210214
asgr2	XM_021571881.1;XM_021571882.1	PREDICTED: hepatic lectin-like isoform X1 [Salmo salar]	1.77819	2.0159	2.11952	0.315041	1.0003	0.496767	1.70637	0.0210214
c3	XM_021595453.1	PREDICTED: complement C3 [Salmo salar]	0.296634	0.317229	0.364922	0.559311	0.319443	7.15788	-3.03753	0.0210282
myoz1	XM_021575699.1;XM_021575701.1;XM_021575698.1	PREDICTED: myozenin-1-like isoform X2 [Salmo salar];PREDICTED: myozenin-1-like isoform X4 [Salmo salar];PREDICTED: myozenin-1-like isoform X1 [Salmo salar]	0	0	0	0.0634875	0	1.13813	-inf	0.0210959
hpx	XM_021608647.1	unnamed protein product [Oncorhynchus mykiss]	0	0.008419	0.020541	0	0.016349	80.9829	-11.4496	0.0211077
bzw1a	XM_021571447.1	unnamed protein product [Oncorhynchus mykiss]	30.6759	24.0749	24.878	12.7828	7.67527	13.2794	1.23894	0.0211112
mrpl22	XM_021623615.1;XM_021623614.1	PREDICTED: 39S ribosomal protein L22, mitochondrial isoform X1 [Salmo salar]	17.6798	19.9665	13.2744	10.2425	6.64677	6.36253	1.13091	0.0211827
papd5	XM_021586556.1	unnamed protein product [Oncorhynchus mykiss]	7.46279	5.56226	4.78978	28.2302	29.0075	5.07933	-1.80655	0.0212606
golga5	XM_021585465.1	PREDICTED: golgin subfamily A member 5 [Salmo salar]	1.18958	0.803199	0.693714	1.29684	2.23641	2.5765	-1.18539	0.0212813
trim2	XM_021619101.1;XM_021619099.1;XM_021619100.1;XM_021619102.1	PREDICTED: tripartite motif-containing protein 2 isoform X1 [Salmo salar]	0.902557	0.894855	0.550371	1.17087	3.07888	1.68931	-1.33893	0.0212836
txlna	XM_021572775.1	unnamed protein product, partial [Oncorhynchus mykiss]	2.90952	2.92485	3.80344	9.22887	8.38792	5.19529	-1.24302	0.0213168
-	XM_021581302.1	unnamed protein product [Oncorhynchus mykiss]	11.714	1.55678	1.4069	51.295	70.1437	2.92341	-3.08286	0.0213333
dpm3	NM_001165125.1	dolichol-phosphate mannosyltransferase subunit 3 [Oncorhynchus mykiss]	6.24119	6.09453	7.4259	3.41644	3.00253	3.15212	1.04595	0.0213775
fbln5	XM_021574925.1	PREDICTED: fibulin-5 [Salmo salar]	1.04395	1.90647	2.04762	3.8256	4.80044	4.14803	-1.35378	0.0214356
swt1	XM_021604680.1	unnamed protein product, partial [Oncorhynchus mykiss]	0.698107	0.584246	0.382792	0.848193	1.31633	1.62823	-1.1876	0.0214482
nectin2	XM_021571983.1	PREDICTED: poliovirus receptor-like isoform X1 [Salmo salar]	3.16958	2.93927	3.01377	11.6225	6.39033	4.01709	-1.27195	0.0214567
slc13a5	XM_021618154.1;XM_021618153.1;XM_021618155.1	PREDICTED: solute carrier family 13 member 5 [Salmo salar]	0.013437	0	0.027996	0.015232	0.096016	1.07967	-4.84515	0.0214627
-	XM_021579189.1	PREDICTED: hemicentin-1 isoform X1 [Salmo salar]	0.382965	0.14838	0.119928	0.840128	0.582059	0.564988	-1.60938	0.0215543
rusc2	XM_021605157.1;XM_021605159.1;XM_021605158.1	PREDICTED: iporin-like isoform X1 [Salmo salar]	0.364642	0.314424	0.364181	1.30507	0.617655	0.632672	-1.29247	0.0215578
-	XR_002474057.1		0.575435	0.700854	0.84573	2.33993	2.33425	0.956032	-1.40775	0.0215932
rnf152	XM_021563088.1	unnamed protein product [Oncorhynchus mykiss]	0.599675	0.576366	0.408023	0.106894	0.252825	0.071702	1.87646	0.0216058
dhrs3	XM_021566493.1;XM_021566494.1	unnamed protein product [Oncorhynchus mykiss]	0.202497	0.253579	0.37548	0.465032	2.73822	0.710486	-2.23466	0.0216563
serpinb6	XM_021620062.1	PREDICTED: leukocyte elastase inhibitor-like [Salmo salar]	0.378924	0.195212	0.119695	1.19342	2.86238	0.160164	-2.60321	0.0216767
-	XR_002473832.1;XR_002473834.1;XR_002473836.1	PREDICTED: dedicator of cytokinesis protein 9-like [Clupea harengus]	0.51235	0.421341	0.491682	1.02459	1.33479	0.639371	-1.07302	0.0216781
-	XM_021591422.1	unnamed protein product [Oncorhynchus mykiss]	343.026	365.994	215.483	128.145	188.636	127.314	1.05781	0.0217149
tap1	XM_021559784.1	TAP1 protein [Oncorhynchus mykiss]	11.3582	4.82301	4.39126	38.8967	46.5783	5.35872	-2.14251	0.0218348
adgrg5	XM_021607026.1;XM_021607025.1	unnamed protein product [Oncorhynchus mykiss]	1.58505	2.25394	1.99422	0.514017	0.638418	0.969484	1.45892	0.0218653
tlr8	XM_021602089.1	unnamed protein product [Oncorhynchus mykiss]	0.021915	0.016916	0	0.122928	0.24369	0.054578	-3.43921	0.0218653
tmed3	NM_001124409.1	membrane protein p24B precursor [Oncorhynchus mykiss]	62.172	63.544	79.2187	14.6086	14.6785	34.6558	1.68031	0.0218979
-	XR_002471175.1		5.39258	2.83882	1.80786	1.36366	1.02999	0.766637	1.66753	0.0219987
tnfsf10	NM_001124565.1	TNF superfamily member 10-like protein [Oncorhynchus mykiss]	14.3282	9.40694	9.52604	53.1743	41.4777	10.713	-1.66348	0.022041
hoxa4	XM_021559876.1	unnamed protein product [Oncorhynchus mykiss]	0.334511	0.349739	0.144188	0.638441	1.06065	0.566117	-1.45118	0.022041
an3	XM_021597968.1;XM_021597966.1;XM_021597970.1;XM_021597969.1	unnamed protein product [Oncorhynchus mykiss];PREDICTED: ATP-dependent RNA helicase DDX3X isoform X4 [Salmo salar]	7.42643	5.95195	6.98141	15.3514	19.2728	8.15412	-1.07116	0.0220486
art1	XM_021617267.1	PREDICTED: erythroblast NAD(P)(+)--arginine ADP-ribosyltransferase-like [Salmo salar]	0.048086	0	0	0.242626	0.538313	0.33585	-4.5376	0.0220987
rpl30	XM_021572809.1	PREDICTED: 60S ribosomal protein L30 [Salmo salar]	1118.1	987.967	967.249	670.359	454.113	382.632	1.02802	0.0221032
nop16	XM_021623622.1	unnamed protein product [Oncorhynchus mykiss]	25.1329	15.7755	14.9458	10.9045	6.61209	6.69965	1.20569	0.0221451
acot4	XM_021601215.1	unnamed protein product [Oncorhynchus mykiss]	0.41424	0.287069	0.610822	0	0.056431	0.036976	3.81224	0.0221451
reep6	XM_021611092.1;XM_021611091.1	unnamed protein product [Oncorhynchus mykiss]	0.598067	1.07254	0.592436	0.267275	0.227698	0.087991	1.95678	0.022163
kcnip3	XM_021602635.1;XM_021602636.1;XM_021602634.1	PREDICTED: calsenilin-like isoform X1 [Salmo salar];PREDICTED: calsenilin-like isoform X3 [Salmo salar]	0.292156	0.224185	0.0871658	0.790961	1.10268	0.295456	-1.8589	0.0221794
pstpip1	XM_021607785.1;XM_021607784.1	PREDICTED: proline-serine-threonine phosphatase-interacting protein 1-like [Salmo salar]	1.56593	1.17447	1.10237	0.625089	0.750072	0.502728	1.03303	0.0222264
rnls	XM_021575760.1	PREDICTED: renalase isoform X2 [Salmo salar]	1.3335	0.881831	1.30898	0.391304	0.466919	0.412834	1.47131	0.0222541
-	XM_021609029.1	unnamed protein product [Oncorhynchus mykiss]	1.55461	1.33618	1.1551	0.775266	0.600588	0.464538	1.13644	0.0223067
tmem254	XM_021580270.1	unnamed protein product [Oncorhynchus mykiss]	19.819	21.1254	20.4204	12.3884	7.2891	8.54711	1.12046	0.0223067
ccdc85b	XM_021583900.1	unnamed protein product [Oncorhynchus mykiss]	5.90847	5.14505	6.02954	3.53177	2.61123	2.10839	1.04986	0.0223067
rheb	XM_021620165.1	PREDICTED: GTP-binding protein Rheb isoform X1 [Salmo salar]	1.05121	0.728421	0.607335	0.224864	0.367602	0.323024	1.38256	0.0223097
cpeb2	XM_021599337.1;XM_021599338.1	PREDICTED: cytoplasmic polyadenylation element-binding protein 2 isoform X1 [Esox lucius];PREDICTED: cytoplasmic polyadenylation element-binding protein 2 isoform X2 [Esox lucius]	0.258798	0.175894	0.14968	0.406291	0.64864	0.318925	-1.23327	0.0223132
ogfr	XM_021611127.1;XM_021609551.1	PREDICTED: uncharacterized protein LOC100136421 isoform X1 [Salmo salar]	6.41063	1.65822	1.58176	22.8704	37.8703	1.83411	-2.69689	0.0223818
cecr5	XM_021610835.1	PREDICTED: cat eye syndrome critical region protein 5 homolog [Salmo salar]	2.35234	0.793658	2.71876	0.158697	0.56287	0.566649	2.1867	0.0224025
kif3b	XM_021567082.1;XM_021567080.1	PREDICTED: kinesin-like protein KIF3B isoform X1 [Salmo salar]	0.967465	0.975174	0.821255	1.32758	1.97297	2.26336	-1.0094	0.0224366
myl3	XM_021613635.1	myosin light chain 1-2 [Salmo salar]	6.74513	4.47425	5.01398	39.5457	1.82312	70.5725	-2.78571	0.0224633
-	XM_021574611.1	unnamed protein product [Oncorhynchus mykiss]	0.471341	0.300968	0.453333	0.702871	1.31718	1.825	-1.64947	0.0224633
as3mt	XM_021582405.1;XR_002470529.1;XM_021582406.1;XR_002470530.1;XR_002470528.1	unnamed protein product [Oncorhynchus mykiss];PREDICTED: C-type lectin domain family 4 member F-like [Esox lucius]	0.838234	0.751974	0.597219	0.246554	0.168427	0.324911	1.56385	0.0224823
nupr1	XM_021624391.1	unnamed protein product [Oncorhynchus mykiss]	154.131	85.5833	107.13	1034.5	749.244	60.7369	-2.41085	0.0225197
-	XR_002471464.1;XR_002471463.1		0.35041	0.20803	0.233847	0.0909215	0.0801057	0.0616759	1.76753	0.0225327
litaf	XM_021557858.1;XM_021557859.1	unnamed protein product [Oncorhynchus mykiss]	0.88302	0.758004	0.573495	0.361132	0.194623	0.230342	1.49422	0.0225429
-	XM_021625501.1	unnamed protein product [Oncorhynchus mykiss]	3.8761	1.88087	2.02471	12.5681	9.66749	2.76069	-1.68356	0.0225677
vamp1	XM_021590660.1	PREDICTED: vesicle-associated membrane protein 1-like [Salmo salar]	2.00178	0.945388	1.2032	7.8742	4.90435	1.49906	-1.78244	0.0225688
ubb	NM_001124609.1;XM_021606157.1	ubiquitin-like protein [Oncorhynchus mykiss]	20.2251	0.66666	0.61156	506.724	395.174	7.24352	-5.40187	0.022592
arhgef9	XM_021561731.1	PREDICTED: uncharacterized protein LOC106612186 isoform X5 [Salmo salar]	0.425211	0.581303	0.484979	0.810736	1.26608	0.913824	-1.0037	0.0227066
syt6	XM_021616633.1	unnamed protein product [Oncorhynchus mykiss]	0.075745	0.111105	0.037612	0	0	0	inf	0.0227261
vamp1	XM_021590671.1	PREDICTED: vesicle-associated membrane protein 1-like [Salmo salar]	0.140315	0.190672	0.093893	1.37123	0.996352	0.109745	-2.54366	0.0227969
-	XR_002473612.1		31.2047	8.77744	13.1235	5.24114	6.8732	2.45426	1.866	0.0228418
-	XR_002469191.1	hypothetical protein EH28_08853 [Larimichthys crocea]	0.404457	0.420956	0.429612	0.181521	0.203037	0.142077	1.25284	0.0228639
-	XM_021556769.1;XM_021556771.1;XM_021556770.1	PREDICTED: uncharacterized protein LOC106589901 isoform X1 [Salmo salar];PREDICTED: uncharacterized protein LOC106589669 isoform X2 [Salmo salar]	0.0670146	0.113076	0	0.0797765	0.116126	4.728	-4.77301	0.0229032
parp12	XM_021577146.1	unnamed protein product [Oncorhynchus mykiss]	3.12008	1.97124	1.32014	8.97912	11.5666	2.02882	-1.81597	0.0229131
-	XM_021565009.1	unnamed protein product [Oncorhynchus mykiss]	3.0477	0.192091	0.348732	16.0088	17.7554	0.784061	-3.26715	0.0229144
nfya	XM_021567148.1;XM_021567147.1;XM_021567146.1	PREDICTED: nuclear transcription factor Y subunit alpha-like isoform X3 [Salmo salar];PREDICTED: nuclear transcription factor Y subunit alpha-like isoform X1 [Salmo salar]	0.807439	1.04218	0.868088	1.74294	1.71003	2.78398	-1.19845	0.0229832
ltbp2	XM_021574408.1	PREDICTED: latent-transforming growth factor beta-binding protein 2-like [Salmo salar]	0.108557	0.136415	0.164815	0.29313	0.410375	0.256372	-1.22798	0.0229967
-	XM_021585476.1;XM_021585468.1	PREDICTED: membrane-spanning 4-domains subfamily A member 4D-like [Salmo salar]	1.81705	1.33964	1.02761	0.190758	0.505381	0.489319	1.81954	0.023077
nup88	XM_021623690.1	unnamed protein product [Oncorhynchus mykiss]	5.42884	3.37118	4.02256	10.7722	11.4103	5.18468	-1.09376	0.0232272
iqgap1	XM_021606225.1	PREDICTED: ras GTPase-activating-like protein IQGAP1 isoform X1 [Salmo salar]	0.563304	0.42758	0.333242	0.611966	1.13411	1.11629	-1.11217	0.0232272
dpm3	XM_021561888.1	dolichol-phosphate mannosyltransferase subunit 3 [Oncorhynchus mykiss]	3.97198	2.68166	3.22419	1.65784	1.15013	1.43075	1.22057	0.0232742
sec62	XM_021589988.1	unnamed protein product [Oncorhynchus mykiss]	4.77637	4.50768	4.5296	16.1543	5.85354	11.2579	-1.26794	0.0233155
-	XM_021570489.1;XR_002469386.1		0.448489	0.116379	0.135466	0.291065	2.00305	2.03124	-2.6267	0.0233242
igsf9b	XM_021582649.1;XM_021582653.1	PREDICTED: protein turtle homolog B-like isoform X1 [Salmo salar];PREDICTED: protein turtle homolog B-like isoform X3 [Salmo salar]	0.0397266	0.0281138	0.0535819	0.00559363	0.00865487	0.0096844	2.34297	0.0233836
-	XM_021576431.1		0	0.049828	0	0.36332	0.526048	0.313842	-4.59379	0.0234002
nek1	XM_021577777.1;XM_021577776.1;XM_021577774.1;XM_021577773.1;XM_021577775.1	unnamed protein product [Oncorhynchus mykiss];PREDICTED: serine/threonine-protein kinase kin-29-like isoform X1 [Salmo salar]	2.1541	1.2912	0.761559	10.3936	5.16388	1.35314	-2.00712	0.0234325
uba1	XM_021569941.1	PREDICTED: ubiquitin-like modifier-activating enzyme 1 [Salmo salar]	4.42813	1.03279	1.01644	19.1246	23.2756	1.13546	-2.74872	0.0234325
srgap1	XM_021601464.1	unnamed protein product [Oncorhynchus mykiss]	6.92096	6.75081	6.14451	2.48602	3.15736	3.82187	1.06597	0.0234751
stmn2	XM_021560268.1	PREDICTED: stathmin-like [Salmo salar]	61.1617	60.7879	46.6128	20.4875	12.4869	28.863	1.44673	0.0234953
egln3	XM_021573964.1	unnamed protein product [Oncorhynchus mykiss]	1.11036	0.834047	1.67115	0.448244	0.151231	0.337476	1.94817	0.0234953
-	XR_002470756.1		0	0	0	0	0.0266939	0.946221	-inf	0.0235091
-	XM_021616943.1	PREDICTED: uncharacterized protein LOC106572853 isoform X1 [Salmo salar]	1.53999	0.356499	0.581489	0.160432	0.22868	0.109097	2.31434	0.023517
tap2	NM_001124243.1	unnamed protein product [Oncorhynchus mykiss]	4.63785	3.1622	3.24695	11.5592	10.636	4.116	-1.25202	0.0235365
sash1	XM_021573775.1;XM_021573776.1;XM_021573774.1;XM_021573772.1	PREDICTED: SAM and SH3 domain-containing protein 1-like isoform X1 [Salmo salar];PREDICTED: SAM and SH3 domain-containing protein 1-like isoform X3 [Salmo salar]	0.245299	0.212242	0.195523	0.770973	0.650918	0.265918	-1.36986	0.0235501
c8orf76	XM_021587123.1	CH076 protein [Salmo salar]	1.24058	1.43507	1.29839	0.645701	0.354603	0.593227	1.31838	0.0235501
dlc1	XM_021619666.1	PREDICTED: uncharacterized protein LOC106602165 [Salmo salar]	0.290101	0.307939	0.394236	0.586044	0.823948	0.938808	-1.24311	0.0235501
cald1	XM_021577444.1;XM_021577440.1;XM_021577439.1;XM_021577442.1;XM_021577443.1;XM_021577441.1	PREDICTED: caldesmon, smooth muscle-like isoform X3 [Salmo salar];PREDICTED: non-muscle caldesmon-like isoform X2 [Salmo salar];unnamed protein product [Oncorhynchus mykiss];PREDICTED: non-muscle caldesmon-like isoform X1 [Salmo salar]	0.680037	0.518185	0.559247	0.998395	1.25793	2.40755	-1.40803	0.0236225
f2	NM_001124384.1	unnamed protein product [Oncorhynchus mykiss]	0.765008	0.447366	0.50914	0.754988	0.671204	12.4161	-3.00734	0.0236225
tmem71	XM_021612632.1;XM_021612631.1	unnamed protein product [Oncorhynchus mykiss]	7.38472	6.54511	7.537	3.98152	2.86894	3.66872	1.02909	0.0236429
prkra	XM_021597239.1	unnamed protein product [Oncorhynchus mykiss]	9.34369	6.49722	8.32608	4.67497	3.36065	3.67761	1.0449	0.0236666
-	XM_021603324.1	PREDICTED: urotensin-2B-like [Salmo salar]	0.047442	0.100008	0.022567	0	0	0	inf	0.0236666
tmed10	XM_021574383.1	unnamed protein product [Oncorhynchus mykiss]	50.4374	52.9343	62.5914	31.1314	22.0351	25.9416	1.06897	0.0236666
nanos1	XM_021584064.1;XM_021584065.1	PREDICTED: nanos homolog 1-like [Salmo salar]	9.46923	9.3977	8.63029	5.65086	3.50723	4.16089	1.0458	0.0236666
med22	XM_021590417.1;XM_021590415.1;XM_021590416.1	PREDICTED: mediator of RNA polymerase II transcription subunit 22 isoform X4 [Salmo salar];PREDICTED: mediator of RNA polymerase II transcription subunit 22 isoform X1 [Oreochromis niloticus];unnamed protein product [Oncorhynchus mykiss]	7.36355	6.75601	4.67661	3.63521	2.92968	1.83386	1.16219	0.0237412
ndufs1	XM_021610873.1	PREDICTED: NADH-ubiquinone oxidoreductase 75 kDa subunit, mitochondrial-like, partial [Salmo salar]	1.47355	1.19787	1.25251	8.1534	1.89267	2.81987	-1.71319	0.0237726
pkd1	XM_021559143.1	PREDICTED: polycystin-1-like, partial [Salmo salar]	1.80865	2.59033	3.12888	5.91819	5.85957	4.22306	-1.08783	0.0238047
tmem63b	XM_021576701.1	PREDICTED: CSC1-like protein 2 isoform X3 [Ictalurus punctatus]	0.623002	0.807233	0.923601	1.62793	2.05492	1.39757	-1.10993	0.023872
fundc2	XM_021591170.1	unnamed protein product [Oncorhynchus mykiss]	39.215	32.0755	35.6625	20.0594	9.17371	14.0466	1.30521	0.0238736
-	XM_021609384.1	Tumor necrosis factor receptor 2B, partial [Oncorhynchus mykiss]	0.728354	0.7803	0.381244	2.54563	4.26846	0.619997	-1.97585	0.0239215
tmem167a	XM_021605319.1	PREDICTED: protein kish-A-like [Salmo salar]	15.9341	18.8563	17.2648	9.24947	4.00793	6.6611	1.38593	0.0239401
p2ry8	XM_021578657.1	PREDICTED: P2Y purinoceptor 8-like isoform X1 [Salmo salar]	0.146385	0.16819	0.173356	0.0347587	0.046287	0.0626391	1.76377	0.023962
egflam	XM_021602759.1;XM_021602760.1	PREDICTED: pikachurin isoform X2 [Esox lucius];PREDICTED: pikachurin isoform X1 [Esox lucius]	0.0784181	0.0237509	0.084873	0.404835	0.266579	0.152476	-2.13909	0.023962
grip2	XM_021566849.1;XM_021566848.1	PREDICTED: glutamate receptor-interacting protein 2-like isoform X4 [Salmo salar];PREDICTED: glutamate receptor-interacting protein 2-like isoform X2 [Salmo salar]	0.290557	0.172229	0.176397	0.359966	0.626453	0.389217	-1.1058	0.024097
-	XR_002468228.1		6.83716	4.60553	5.02519	3.22969	2.73574	2.01172	1.04571	0.024097
eif2ak3	XM_021583079.1	PREDICTED: eukaryotic translation initiation factor 2-alpha kinase 3 [Salmo salar]	0.216748	0.24738	0.246431	0.553623	0.487648	0.880545	-1.43544	0.0240972
mybpc2	XM_021565245.1	PREDICTED: myosin-binding protein C, fast-type-like [Salmo salar]	1.04887	1.39992	0.815475	3.82457	0.383108	23.7281	-3.09728	0.024143
-	XR_002474486.1	unnamed protein product [Oncorhynchus mykiss]	0.024831	0.176309	0.124671	0	0	0	inf	0.024143
ankrd50	XM_021579808.1	PREDICTED: ankyrin repeat domain-containing protein 50-like [Salmo salar]	0.119014	0.204171	0.250145	0.528776	0.423473	0.611342	-1.44743	0.0241574
-	XR_002468439.1;XR_002468440.1;XR_002468442.1		23.9716	20.6991	13.8844	10.1285	5.3455	8.35345	1.29717	0.0242121
vps52	XM_021572021.1	unnamed protein product [Oncorhynchus mykiss]	4.90122	1.89248	1.72484	16.5946	11.6091	3.02169	-1.87404	0.0242131
mertk	XM_021576385.1	PREDICTED: tyrosine-protein kinase Mer-like [Salmo salar]	1.83205	1.58778	1.63271	7.16592	3.81102	2.12008	-1.37415	0.0242768
olah	NM_001160595.1	unnamed protein product [Oncorhynchus mykiss]	10.4644	9.0497	9.76525	5.38136	3.86436	5.20286	1.01896	0.0243668
myef2	XM_021586669.1	PREDICTED: myelin expression factor 2-like isoform X2 [Salmo salar]	1.2645	0.859644	0.936185	2.81583	2.02552	1.82204	-1.12257	0.0244166
foxg1	XM_021585193.1	PREDICTED: forkhead box protein G1 [Salmo salar]	0	0	0	0.035448	0.093673	0.025163	-inf	0.0244283
helz	XM_021557258.1;XM_021557259.1;XM_021557257.1;XM_021557256.1	PREDICTED: probable helicase with zinc finger domain isoform X2 [Salmo salar];PREDICTED: probable helicase with zinc finger domain isoform X3 [Salmo salar];PREDICTED: probable helicase with zinc finger domain isoform X1 [Salmo salar]	1.11911	0.719382	0.985739	1.444	3.22299	1.69392	-1.17137	0.024479
dynlt1	NM_001165233.1	PREDICTED: dynein light chain Tctex-type 1 isoform X1 [Salmo salar]	15.451	10.773	12.9896	7.4572	3.13591	3.87244	1.43873	0.0244895
-	XM_021570979.1	unnamed protein product [Oncorhynchus mykiss]	4.46469	5.21517	4.69205	1.84735	2.00808	2.62405	1.1493	0.0244971
-	XM_021570398.1	PREDICTED: alpha-2-macroglobulin-like [Salmo salar]	0	0.010588	0.031674	0.036678	0.223424	0.572659	-4.30047	0.0245355
strn4	XM_021587428.1	PREDICTED: striatin-4 [Salmo salar]	1.66263	1.53733	1.86892	2.40533	4.80748	3.38072	-1.06344	0.0245647
vil1	XM_021579239.1	unnamed protein product [Oncorhynchus mykiss]	0.34615	0.255402	0.19224	0.105452	0.0790335	0.0419851	1.80944	0.0245766
gag-pol	XR_002470824.1	PREDICTED: protein NYNRIN-like [Larimichthys crocea]	0.0145952	0.0109693	0.0236944	0.0551452	0.0438304	0.077283	-1.83924	0.0247365
slmap	XM_021570171.1	PREDICTED: sarcolemmal membrane-associated protein-like isoform X1 [Salmo salar]	2.17549	2.09396	1.26624	2.88551	5.71461	3.22705	-1.09527	0.0247452
h6pd	XM_021609316.1	unnamed protein product [Oncorhynchus mykiss]	1.04754	1.21753	0.586475	1.74727	1.84463	4.23512	-1.45672	0.0248569
mgat4a	XM_021583473.1	PREDICTED: alpha-1,3-mannosyl-glycoprotein 4-beta-N-acetylglucosaminyltransferase A-like isoform X2 [Salmo salar]	1.37136	1.012	0.939929	0.367015	0.381619	0.595622	1.3058	0.0248569
tomm6	XM_021568853.1	PREDICTED: mitochondrial import receptor subunit TOM6 homolog [Salmo salar]	38.2112	31.973	40.3304	20.9676	9.82512	13.3755	1.32315	0.0248621
-	XM_021612027.1;XM_021612028.1	unnamed protein product [Oncorhynchus mykiss]	8.98621	3.53891	4.53282	39.1903	43.5374	3.34661	-2.33514	0.0248753
tmed7	XM_021620865.1;XM_021620863.1;XM_021620864.1	unnamed protein product [Oncorhynchus mykiss]	12.7168	9.34323	10.6345	6.76686	4.69015	4.78186	1.00959	0.0249311
-	NM_001124313.1	glutamine synthetase [Oncorhynchus mykiss]	14.7482	18.1014	14.1567	48.7907	59.2208	16.3939	-1.40413	0.0249622
slc25a11	XM_021614132.1	unnamed protein product [Oncorhynchus mykiss]	1.06344	1.39132	0.710557	1.64561	3.12716	3.93567	-1.46007	0.0249913
hhip	XM_021575295.1	PREDICTED: hedgehog-interacting protein [Salmo salar]	0.437237	0.39869	0.511598	0.683666	1.30143	1.29292	-1.28251	0.0250204
8-mar	XM_021614026.1	PREDICTED: E3 ubiquitin-protein ligase MARCH8 isoform X1 [Kryptolebias marmoratus]	1.61317	0.829895	0.869327	2.1773	3.0821	1.68484	-1.06794	0.0250507
vamp727	NM_001165148.1	vesicle-associated membrane protein 8 [Oncorhynchus mykiss]	5.47422	4.3442	3.13427	2.16139	1.97903	1.11345	1.3018	0.0250815
gnai1	XM_021563891.1	PREDICTED: guanine nucleotide-binding protein G(i) subunit alpha-1 [Sinocyclocheilus grahami]	2.97123	3.79497	2.33584	9.5661	12.1683	3.26774	-1.45779	0.0250855
ccni2	XR_002474953.1	PREDICTED: cyclin-I-like [Salmo salar]	2.32223	2.22132	1.79351	0.837456	0.583456	1.08524	1.33834	0.0250855
clns1a	XM_021617721.1;XR_002474963.1;XM_021617722.1;XM_021617720.1;XM_021617719.1	unnamed protein product [Oncorhynchus mykiss]	0.741059	0.922002	0.521279	0.183176	0.347026	0.173061	1.63506	0.0252196
thoc5	XM_021606186.1	PREDICTED: THO complex subunit 5 homolog [Salmo salar]	1.22257	1.2856	0.81191	1.74208	2.18169	2.93616	-1.04697	0.0252415
-	XM_021556937.1	unnamed protein product [Oncorhynchus mykiss]	1.18032	2.32824	1.05072	5.44215	3.9632	2.39186	-1.37157	0.0252415
pigy	NM_001160512.1	phosphatidylinositol N-acetylglucosaminyltransferase subunit Y [Salmo salar]	7.63735	6.74709	5.7224	4.06889	2.75598	1.95025	1.1962	0.0252871
-	XR_002469180.1	unnamed protein product [Oncorhynchus mykiss]	1.35001	1.37418	0.951894	0.500701	0.146508	0.308308	1.94382	0.0253028
-	XR_002469552.1;XR_002469553.1;XR_002469550.1		16.3971	13.6894	17.32	9.43638	8.25881	5.81288	1.01193	0.0253584
ifi44l	XM_021560396.1	unnamed protein product [Oncorhynchus mykiss]	32.595	20.0968	15.5743	171.014	174.86	10.9158	-2.38583	0.0254351
papd5	XM_021607692.1	unnamed protein product [Oncorhynchus mykiss]	8.94909	6.83282	4.92782	35.0713	40.7795	4.99708	-1.9649	0.025499
tmem230	NM_001165120.1	PREDICTED: transmembrane protein 230-like [Salmo salar]	6.6372	5.61522	4.49084	3.28668	1.81138	1.32977	1.38118	0.0255727
msln	XM_021557817.1;XM_021557819.1;XM_021557816.1	unnamed protein product [Oncorhynchus mykiss]	0.077893	0.086238	0.162253	2.03776	0.560456	0.055882	-3.02358	0.0255849
mpdu1	XM_021591233.1	unnamed protein product [Oncorhynchus mykiss]	5.70344	10.0056	9.14378	3.44728	2.86384	3.7789	1.30048	0.025607
mrto4	XM_021569445.1	unnamed protein product [Oncorhynchus mykiss]	26.4347	18.59	18.1313	12.1929	5.05476	6.33411	1.42125	0.025607
-	NM_001124356.1	unnamed protein product [Oncorhynchus mykiss]	45.7033	29.3548	25.5695	18.1593	16.1749	8.73423	1.22432	0.0256322
trafd1	XM_021587572.1	unnamed protein product [Oncorhynchus mykiss]	5.50203	1.23334	1.02635	29.4377	25.8686	1.16239	-2.863	0.0257129
usp25	XM_021618117.1;XM_021618114.1;XM_021618112.1;XM_021618111.1	PREDICTED: ubiquitin carboxyl-terminal hydrolase 25-like isoform X4 [Salmo salar];PREDICTED: ubiquitin carboxyl-terminal hydrolase 25-like isoform X1 [Salmo salar];PREDICTED: ubiquitin carboxyl-terminal hydrolase 25-like isoform X2 [Salmo salar]	2.53947	2.44092	1.90455	5.87794	10.0664	2.50061	-1.42171	0.0257304
sestd1	XM_021579545.1;XM_021579546.1;XM_021579547.1	PREDICTED: SEC14 domain and spectrin repeat-containing protein 1 isoform X1 [Salmo salar];PREDICTED: SEC14 domain and spectrin repeat-containing protein 1 isoform X2 [Salmo salar]	4.5377	4.90962	5.34235	0.853939	1.7852	2.36355	1.56381	0.0257626
acad11	XR_002468642.1;XR_002468643.1	unnamed protein product, partial [Oncorhynchus mykiss]	0.262599	0.14312	0.176696	0.602513	0.966554	0.418357	-1.77078	0.0257818
-	XR_002475658.1	unnamed protein product [Oncorhynchus mykiss]	0.655496	1.28802	0.854742	0.169448	0.366498	0.340919	1.6741	0.026016
sec61g	NM_001160688.1;XM_021588582.1	PREDICTED: protein transport protein Sec61 subunit gamma isoform X1 [Otolemur garnettii];protein transport protein Sec61 subunit gamma isoform 1 [Mus musculus]	86.9417	105.586	169.579	29.9482	23.2741	56.0892	1.72797	0.0260445
cks1b	XM_021599009.1	PREDICTED: cyclin-dependent kinases regulatory subunit 1-like [Salmo salar]	6.16243	6.17293	5.20762	2.68027	1.93226	3.04779	1.19541	0.0260464
-	XR_002473088.1;XR_002473087.1		7.82994	5.23381	3.88396	3.15276	2.05828	1.67046	1.3003	0.0262017
ifi44l	XM_021611052.1	PREDICTED: interferon-induced protein 44-like [Salmo salar]	2.08144	2.91575	1.04959	4.71427	5.42471	3.45417	-1.16864	0.0262017
-	XR_002467932.1;XR_002467931.1		0.679855	0.880772	1.14295	0.194705	0.111844	0.330933	2.08441	0.0262045
apod	XM_021589994.1	unnamed protein product [Oncorhynchus mykiss]	180.428	142.088	206.943	49.9407	106.882	61.3406	1.27911	0.0262155
sacs	XM_021584972.1;XM_021584973.1	PREDICTED: sacsin-like isoform X1 [Salmo salar];unnamed protein product [Oncorhynchus mykiss]	47.2685	3.60955	4.2084	187.788	471.087	5.10371	-3.59137	0.0262599
fam212a	XM_021609290.1	unnamed protein product [Oncorhynchus mykiss]	1.27408	1.58861	1.73469	2.64902	3.10961	3.99959	-1.08581	0.0262599
bco2	XM_021605060.1	beta-carotene oxygenase 2 like [Salmo salar]	0	0	0	0	0.061124	0.297934	-inf	0.0262726
ppp1r14b	XM_021618569.1	unnamed protein product [Oncorhynchus mykiss]	1.08437	1.23846	1.29046	0.290355	0.446761	0.571883	1.46485	0.0262804
cnn1	XM_021558111.1	unnamed protein product [Oncorhynchus mykiss]	2.66326	3.40823	3.46114	9.8422	17.53	3.348	-1.68824	0.0262804
ephx1	XM_021576688.1;XM_021576683.1	PREDICTED: epoxide hydrolase 1 [Esox lucius];unnamed protein product, partial [Oncorhynchus mykiss]	0.707672	0.377736	0.807003	0.0293117	0.110227	0.20454	2.45941	0.0262804
-	XR_002471336.1		0.770195	1.32585	1.20633	0.181281	0	0.095108	3.57873	0.0263645
tacc1;tacc1	XM_021621722.1;XM_021619950.1	PREDICTED: transforming acidic coiled-coil-containing protein 1-like isoform X1 [Salmo salar]	2.86874	2.82119	3.37579	9.29829	8.13011	3.58382	-1.21273	0.0265324
prdm4	XM_021577467.1;XM_021577468.1	PREDICTED: PR domain zinc finger protein 4-like isoform X1 [Salmo salar]	1.29196	0.742932	0.844715	2.00451	2.98963	1.34051	-1.13739	0.0265618
ddah1	XM_021604588.1	PREDICTED: N(G),N(G)-dimethylarginine dimethylaminohydrolase 1 [Salmo salar]	2.2608	3.03998	2.43221	10.7181	7.76092	2.82092	-1.46175	0.0266006
slc8b1	XM_021606170.1	unnamed protein product [Oncorhynchus mykiss]	3.00152	2.16119	2.7229	6.80173	7.07955	3.12431	-1.10871	0.0266036
-	XM_021558828.1	PREDICTED: uncharacterized protein LOC108241875 [Kryptolebias marmoratus]	0.149469	0.217007	0.038453	0	0	0.0076	5.73553	0.0266268
obscn	XM_021601400.1	PREDICTED: obscurin-like isoform X5 [Salmo salar]	0.071376	0.049749	0.014095	0.043354	0.115035	0.839473	-2.88353	0.0266437
hcea	XM_021607001.1	unnamed protein product [Oncorhynchus mykiss]	3.24924	1.47968	2.18444	0.071311	0	0.386998	3.91499	0.026748
aim1	XM_021574640.1;XM_021574639.1	PREDICTED: absent in melanoma 1 protein-like isoform X3 [Salmo salar];PREDICTED: absent in melanoma 1 protein-like isoform X2 [Salmo salar]	3.29299	4.05456	2.60053	8.28659	13.019	3.76504	-1.33351	0.0268163
lgals8	XM_021584597.1	unnamed protein product [Oncorhynchus mykiss]	0.371968	0.330352	0.1676	0.091052	0.038939	0.021645	2.52027	0.0268167
cyp27a1	XM_021579237.1;XM_021579238.1	PREDICTED: uncharacterized protein LOC106581857 isoform X1 [Salmo salar];PREDICTED: sterol 26-hydroxylase, mitochondrial-like [Salmo salar]	1.21188	1.20328	1.19896	0.419286	0.382148	0.604429	1.36219	0.0268373
nrxn2	XM_021578204.1	PREDICTED: neurexin-1-like isoform X1 [Salmo salar]	0.039515	0.010833	0	0.322684	0.042221	0.268116	-3.65225	0.0268402
-	XM_021577893.1	unnamed protein product [Oncorhynchus mykiss]	23.2611	5.64412	3.96353	107.409	131.564	4.31326	-2.88787	0.0268893
dlg3;gdpd2	XM_021583880.1;XM_021583877.1;XM_021583879.1;XM_021583878.1	PREDICTED: disks large homolog 3-like isoform X6 [Salmo salar];unnamed protein product [Oncorhynchus mykiss]	1.95193	2.36821	1.50833	7.0679	9.65673	1.77617	-1.6664	0.0269506
srpk2	XM_021567824.1	PREDICTED: SRSF protein kinase 2-like isoform X3 [Salmo salar]	0.779223	0.452669	0.577401	1.71687	1.46026	0.839284	-1.15048	0.0269521
pcbd2	XM_021617366.1	unnamed protein product [Oncorhynchus mykiss]	8.85871	7.25869	7.26759	3.6555	1.34407	2.96477	1.55395	0.0269788
-;cd22	XM_021559170.1;XM_021559168.1;XR_002467939.1;XM_021559172.1	unnamed protein product [Oncorhynchus mykiss];PREDICTED: sialoadhesin-like [Salmo salar];PREDICTED: B-cell receptor CD22-like [Salmo salar];unnamed protein product, partial [Oncorhynchus mykiss]	1.63366	1.70964	1.97732	0.828861	1.08724	0.567436	1.0992	0.0270149
-	XM_021586935.1	unnamed protein product [Oncorhynchus mykiss]	1.78222	1.73723	1.05696	2.52977	4.3815	2.45664	-1.03351	0.0270666
rsad2	XM_021582972.1;NM_001124253.1	unnamed protein product [Oncorhynchus mykiss]	24.7441	0.678823	1.26846	484.68	558.95	5.8736	-5.29719	0.0271232
-	XR_002470643.1		2.46814	2.19278	1.7905	0.735221	1.24523	0.548	1.35136	0.0271397
zzef1	XM_021624240.1;XM_021624238.1;XM_021624239.1;XM_021624242.1;XM_021624241.1	PREDICTED: zinc finger ZZ-type and EF-hand domain-containing protein 1 isoform X3 [Salmo salar];PREDICTED: zinc finger ZZ-type and EF-hand domain-containing protein 1 isoform X5 [Salmo salar]	1.36798	1.08188	2.07057	2.82205	4.4881	2.98407	-1.1873	0.027208
arl14ep	XM_021585763.1	unnamed protein product [Oncorhynchus mykiss]	20.7535	15.6921	16.921	9.87858	5.42509	8.12085	1.18792	0.0272489
-	XM_021623424.1	unnamed protein product [Oncorhynchus mykiss]	2.88966	1.04413	0.998615	18.9052	13.3381	0.649353	-2.7374	0.0272975
-	XM_021570423.1	PREDICTED: zinc finger protein 2 homolog [Salmo salar]	1.558	0.896144	1.43053	0.315878	0.439451	0.585456	1.53472	0.0273497
hint1	XM_021601566.1	unnamed protein product [Oncorhynchus mykiss]	52.864	47.6707	44.5653	20.9266	10.7806	23.9446	1.38255	0.0273549
mb21d1	XM_021610650.1	unnamed protein product [Oncorhynchus mykiss]	0.212881	0.529943	0.073821	2.03083	3.35078	0.242261	-2.78378	0.0273561
plin3	XM_021603908.1;XM_021603909.1;XM_021603910.1;XM_021603911.1	unnamed protein product [Oncorhynchus mykiss]	1.86817	0.721622	1.03904	7.77429	6.24262	1.01591	-2.05054	0.0274348
ndufs8	XM_021573547.1	unnamed protein product [Oncorhynchus mykiss]	2.56154	1.48311	2.17985	5.68934	4.23566	2.98306	-1.05224	0.0274676
-	XM_021608353.1;XM_021608354.1	unnamed protein product [Oncorhynchus mykiss]	11.6405	7.96103	12.0177	6.00242	3.42959	3.94287	1.24128	0.0274676
-	XM_021570243.1;XM_021570244.1	PREDICTED: zinc finger protein 879-like, partial [Salmo salar]	0.935037	0.415589	0.485681	0.171524	0.172733	0.175721	1.82028	0.02749
myom3	XM_021595286.1;XR_002472509.1;XM_021595284.1;XM_021595293.1	PREDICTED: myomesin-3-like [Salmo salar]	0.120289	0.100716	0.122459	0.737854	0.0410707	1.80662	-2.91224	0.0275141
cblb	XM_021563295.1;XM_021563294.1;XM_021563293.1;XR_002468661.1	PREDICTED: E3 ubiquitin-protein ligase CBL-B isoform X2 [Salmo salar];PREDICTED: E3 ubiquitin-protein ligase CBL-B isoform X1 [Salmo salar]	1.26402	1.33633	0.982253	2.44127	4.19479	1.48394	-1.18047	0.0275639
pim1	XM_021567007.1	unnamed protein product [Oncorhynchus mykiss]	3.57123	2.27546	4.27166	21.3926	19.5331	2.51449	-2.10206	0.0275733
zc3h3	XM_021604535.1	unnamed protein product, partial [Oncorhynchus mykiss]	0.575459	0.557395	0.405193	1.37885	1.7993	0.611961	-1.30114	0.0275733
susd6	XM_021582188.1;XM_021582187.1	PREDICTED: sushi domain-containing protein 6-like isoform X2 [Salmo salar];PREDICTED: sushi domain-containing protein 6-like isoform X1 [Salmo salar]	0.478995	0.454457	0.326849	2.42557	3.15589	0.34618	-2.23369	0.0276447
ifi44	XM_021610516.1	PREDICTED: interferon-induced protein 44-like isoform X1 [Salmo salar]	29.195	2.698	6.43719	414.804	609.155	3.7118	-4.74475	0.0277667
pafah1b3	XM_021582034.1	PREDICTED: platelet-activating factor acetylhydrolase IB subunit gamma-like isoform X1 [Salmo salar]	0	0	0	1.37499	0.504783	0	-inf	0.027783
lrfn1l	XM_021587451.1;XM_021587453.1;XM_021587454.1	PREDICTED: leucine-rich repeat and fibronectin type III domain-containing protein 1-like protein [Salmo salar];unnamed protein product [Oncorhynchus mykiss]	0.591791	0.377207	0.423496	0.616337	1.39796	1.24466	-1.22674	0.0277929
dao	XM_021621691.1;XM_021621690.1;XM_021621689.1	unnamed protein product [Oncorhynchus mykiss]	2.38934	2.98806	3.52286	0.984227	0.947613	1.49652	1.37633	0.0277947
cask	XM_021583548.1	PREDICTED: peripheral plasma membrane protein CASK-like isoform X8 [Salmo salar]	1.05983	0.901292	1.05084	6.15669	3.55562	0.961859	-1.82535	0.0277947
uqcc2	XM_021610277.1	unnamed protein product [Oncorhynchus mykiss]	10.1511	7.16045	7.81808	3.51644	2.39752	4.2511	1.30577	0.0278045
bmp2	XM_021581673.1	PREDICTED: bone morphogenetic protein 2-like isoform X1 [Salmo salar]	0	0	0	0.09715	0.061259	0.047508	-inf	0.0278677
lin52	NM_001124453.1	lin-52 homolog [Salmo salar]	21.1867	20.1773	23.0567	9.78563	6.14061	11.0301	1.2569	0.0278754
tmem229a	XM_021563571.1	PREDICTED: transmembrane protein 229A-like [Salmo salar]	0.318677	0.372307	0.359892	1.37177	0.88156	0.470003	-1.37378	0.0279001
twist2	XM_021579254.1	PREDICTED: twist-related protein 2 [Oryzias latipes]	37.7863	31.7976	55.9435	15.5559	13.7199	20.3159	1.33983	0.0279168
-	XM_021564338.1	PREDICTED: uncharacterized protein LOC106590528 [Salmo salar]	0.755375	0.281165	0.369234	1.98772	5.92199	0.404409	-2.5642	0.0279661
-	XM_021596135.1	PREDICTED: nuclear factor 7, brain-like [Salmo salar]	2.05362	0.72633	0.879483	11.686	14.4203	0.32936	-2.85279	0.0280301
-	XM_021556448.1	unnamed protein product, partial [Oncorhynchus mykiss]	0.527644	0.773085	0.441615	0.238761	0.233178	0.146162	1.49511	0.0280301
agap1,agap2	XM_021569054.1;XM_021569051.1;XM_021569053.1	PREDICTED: arf-GAP with GTPase, ANK repeat and PH domain-containing protein 2-like isoform X3 [Salmo salar];PREDICTED: arf-GAP with GTPase, ANK repeat and PH domain-containing protein 1-like isoform X1 [Salmo salar];PREDICTED: arf-GAP with GTPase, ANK repeat and PH domain-containing protein 1-like isoform X2 [Salmo salar]	0.520646	0.566908	0.43052	0.162493	0.228083	0.266929	1.20717	0.0280685
alad	XM_021590870.1;XM_021590871.1	unnamed protein product [Oncorhynchus mykiss]	17.9578	13.2226	13.946	9.56717	6.33792	6.52919	1.00827	0.0280723
jak2	XM_021622657.1	PREDICTED: tyrosine-protein kinase JAK2-like isoform X3 [Salmo salar]	0.879379	0.71042	0.746474	2.14128	6.70977	0.74716	-2.03856	0.0280769
tmem223	XM_021591187.1	PREDICTED: transmembrane protein 223 [Salmo salar]	5.14214	4.79666	4.33565	2.88039	1.83687	2.141	1.05752	0.0280769
traf3ip2	XM_021600280.1	PREDICTED: adapter protein CIKS-like [Salmo salar]	1.05061	1.48007	0.825293	4.38671	6.84319	1.02874	-1.869	0.028102
prg4	XM_021599453.1;XM_021599452.1;XM_021599455.1;XM_021599454.1	PREDICTED: proteoglycan 4-like isoform X1 [Salmo salar];PREDICTED: proteoglycan 4-like isoform X3 [Salmo salar]	0.0477094	0.0387421	0.0518285	0.059751	0.109424	1.04671	-3.13635	0.0281331
-	XM_021583200.1	PREDICTED: adhesion G-protein coupled receptor G4-like [Salmo salar]	0	0	0	0.061917	0.094709	0.175251	-inf	0.0282259
szrd1	XM_021610445.1;XM_021610446.1	unnamed protein product [Oncorhynchus mykiss]	0.801969	0.83716	0.904058	1.62497	1.43508	2.08142	-1.01554	0.0282259
-	XM_021556562.1	PREDICTED: zinc finger protein 345-like isoform X1 [Salmo salar]	1.66677	0.938299	1.25931	0.455584	0.249142	0.528193	1.64816	0.0283038
gimap7	XM_021619484.1	PREDICTED: GTPase IMAP family member 7-like [Salmo salar]	0.529942	0.109573	0.08013	2.01346	2.04274	0.324483	-2.6058	0.0283231
gpm6b	XM_021571256.1	PREDICTED: neuronal membrane glycoprotein M6-b-like isoform X2 [Salmo salar]	0.223517	0.200545	0.229637	0.053819	0.055993	0.085406	1.74354	0.028406
erlec1	XM_021576406.1;XM_021576405.1	unnamed protein product [Oncorhynchus mykiss]	4.70042	4.85109	4.43111	13.4134	16.2882	4.88284	-1.30649	0.0284824
cyp2k1	XM_021558866.1	PREDICTED: cytochrome P450 2K1-like isoform X1 [Salmo salar]	0	0	0	0	0.322787	0.061758	-inf	0.0285573
nol4	XM_021564463.1	PREDICTED: nucleolar protein 4-like isoform X1 [Salmo salar]	1.01292	0.644972	0.541111	0.301001	0.28667	0.290669	1.324	0.0285573
klhl23;chrna1	XM_021572973.1;XM_021572974.1	PREDICTED: kelch-like protein 23 [Salmo salar];PREDICTED: acetylcholine receptor subunit alpha [Salmo salar]	0	0	0	0.0428402	0.0296965	0.0171846	-inf	0.0285845
lect2	NM_001124309.1;XM_021582973.1	chemotaxin, partial [Oncorhynchus mykiss]	4.89216	1.20414	1.39743	5.27067	3.27312	184.06	-4.68381	0.0286479
syt11	XM_021557839.1	unnamed protein product [Oncorhynchus mykiss]	0.047284	0.132996	0.114433	0.01314	0.015411	0.022766	2.5218	0.02869
clec4f,cd209d	XM_021610349.1;XM_021610350.1;XM_021610348.1;XM_021610351.1	CD209 antigen-like protein D, isoform 1 [Oncorhynchus mykiss];CD209 antigen-like protein D [Oncorhynchus mykiss]	1.84131	1.20503	0.797966	0.471274	0.611048	0.364814	1.40952	0.02871
-	XM_021624983.1	IL-21 receptor precursor [Oncorhynchus mykiss]	2.33897	1.45156	1.48893	0.882574	0.79396	0.404069	1.34339	0.02871
-	XM_021580640.1	unnamed protein product [Oncorhynchus mykiss]	0.124191	0.237866	0.127346	0.881847	0.339322	0.466904	-1.78628	0.0287268
slirp	XM_021585373.1	SRA stem-loop-interacting RNA-binding protein, mitochondrial precursor [Oncorhynchus mykiss]	27.6473	25.9269	24.6788	16.9082	9.81744	9.65383	1.10502	0.0288844
efcab11	XM_021573708.1	PREDICTED: EF-hand calcium-binding domain-containing protein 11 [Salmo salar]	0.334371	0.219171	0.14277	0.0383626	0.0390894	0.0640047	2.29938	0.0289145
xpa	XR_002469672.1;XM_021573529.1;XR_002469671.1	xeroderma pigmentosum, complementation group A [Salmo salar]	1.24305	1.71406	0.740012	0.296019	0.411559	0.531624	1.57699	0.0289709
-	XM_021556957.1;XM_021556956.1	unnamed protein product [Oncorhynchus mykiss]	10.4967	16.5673	5.71805	34.0085	156.273	7.65694	-2.59408	0.0290753
pcdhga3	XM_021618511.1	PREDICTED: LOW QUALITY PROTEIN: protocadherin gamma-A11-like [Salmo salar]	0.798544	0.808154	0.913877	2.55257	1.14967	2.08415	-1.19891	0.0290971
nfe2l1	XM_021559863.1	PREDICTED: nuclear factor erythroid 2-related factor 1-like [Salmo salar]	3.51877	2.88534	2.46957	5.00476	8.84081	3.94795	-1.00375	0.0291858
ccdc88c	XM_021583448.1	PREDICTED: protein Daple-like isoform X2 [Salmo salar]	2.95923	1.88895	2.59739	0.868175	1.03949	1.17408	1.27264	0.0291999
myl2	NM_001124678.1	unnamed protein product [Oncorhynchus mykiss]	5.77125	0.625464	3.87616	32.6281	1.51019	49.6739	-3.02832	0.0292095
sat2	XM_021577985.1	PREDICTED: diamine acetyltransferase 2-like [Salmo salar]	3.07256	2.81681	3.50563	1.19731	0.467336	1.32241	1.65317	0.0292536
kdm8	XM_021624976.1;XM_021624975.1	unnamed protein product [Oncorhynchus mykiss]	3.44314	2.65132	2.91105	1.82804	1.21704	1.3138	1.04685	0.0292729
tti1	XM_021566292.1	unnamed protein product [Oncorhynchus mykiss]	0.38388	0.190614	0.148329	0.581242	0.683064	0.451034	-1.24678	0.0293895
cd274	XM_021622655.1;XM_021622654.1;XM_021622653.1	unnamed protein product [Oncorhynchus mykiss]	2.41405	1.08871	1.1582	11.1835	10.5069	0.903077	-2.27722	0.0294155
rab7	XM_021609589.1	PREDICTED: ras-related protein Rab-7a-like [Salmo salar]	9.55466	9.7184	7.2876	20.1718	23.2493	10.0232	-1.00874	0.0294626
c9	NM_001124426.1	unnamed protein product [Oncorhynchus mykiss]	0.252841	0.477991	0.401788	0.156706	0.320552	65.6506	-5.86752	0.0295025
map7	XM_021583821.1;XM_021583824.1;XM_021583820.1;XM_021583828.1;XM_021583826.1;XM_021583827.1;XM_021583819.1	PREDICTED: ensconsin-like isoform X1 [Salmo salar]	0.26497	0.198992	0.347804	0.419508	0.539939	2.9552	-2.26975	0.0295397
atp5e	XM_021615653.1	unnamed protein product [Oncorhynchus mykiss]	50.1456	96.3864	63.203	34.6582	29.0905	28.3329	1.18758	0.0295464
pttg1	XM_021584213.1;XM_021584214.1	unnamed protein product [Oncorhynchus mykiss]	12.6025	10.0396	7.62813	5.8887	4.28854	4.61033	1.03351	0.029559
jag2	XM_021584988.1	PREDICTED: protein jagged-2-like isoform X1 [Salmo salar]	0.265364	0.470656	0.214091	0.531798	1.11345	1.31677	-1.64041	0.029559
sugt1	XM_021588992.1;XM_021588990.1	PREDICTED: protein SGT1 homolog isoform X2 [Salmo salar]	12.2299	6.98564	6.33622	33.0607	32.8263	8.30653	-1.53787	0.0295757
coa3a	XM_021576278.1	unnamed protein product [Oncorhynchus mykiss]	31.3348	25.8601	22.8256	17.1905	10.0511	10.2087	1.09539	0.0295924
rps11	XM_021624921.1	40S ribosomal protein S11 [Caligus clemensi]	1002.1	842.299	968.523	602.037	355.879	374.024	1.07854	0.0296243
-	XM_021578761.1;XM_021578767.1;XM_021578762.1;XM_021578760.1;XM_021578764.1;XM_021578765.1;XM_021578766.1	unnamed protein product [Oncorhynchus mykiss];PREDICTED: uncharacterized protein LOC106582017 isoform X1 [Salmo salar];PREDICTED: uncharacterized protein LOC106582017 isoform X3 [Salmo salar]	0.279013	0.260947	0.179148	0.0440902	0.0256249	0.0937395	2.13732	0.0296846
rnf213a;-	XM_021558938.1;XM_021556366.1;XM_021558934.1;XM_021556365.1	PREDICTED: LOW QUALITY PROTEIN: E3 ubiquitin-protein ligase RNF213-like [Salmo salar];PREDICTED: E3 ubiquitin-protein ligase RNF213-like [Salmo salar];PREDICTED: E3 ubiquitin-protein ligase RNF213-like isoform X1 [Salmo salar]	6.91701	1.83717	1.80624	18.7323	36.5064	2.32115	-2.4464	0.0299002
ube2l3	XM_021622870.1	PREDICTED: ubiquitin-conjugating enzyme E2 L3-like [Salmo salar]	5.96876	5.59816	4.03371	15.6798	20.8183	5.1506	-1.41666	0.0299524
cks2	NM_001165235.1	PREDICTED: cyclin-dependent kinases regulatory subunit 2 [Salmo salar]	17.2441	11.7425	13.2433	7.05355	3.20481	6.0195	1.37536	0.030047
vcam1	XM_021557915.1;XM_021557914.1	PREDICTED: hemicentin-1-like isoform X1 [Salmo salar]	0.894427	0.525819	0.552566	1.84391	3.27613	0.716001	-1.56474	0.0301275
klf4	XM_021603149.1;XM_021603148.1;XM_021603150.1	unnamed protein product [Oncorhynchus mykiss]	1.61874	3.03986	35.2817	0.419205	1.1887	2.45834	3.29608	0.0301275
shtn1	XM_021577846.1	PREDICTED: shootin-1-like isoform X1 [Salmo salar]	2.23395	0.787235	1.02455	9.86653	8.69285	0.868383	-2.26365	0.0301534
-	XM_021587058.1	PREDICTED: L-amino-acid oxidase-like isoform X1 [Salmo salar]	3.2103	0.35383	0.340243	20.4634	19.0251	0.326371	-3.35014	0.030238
nr2c2ap	XM_021603719.1;XM_021603718.1	nuclear receptor 2C2-associated protein [Salmo salar];unnamed protein product [Oncorhynchus mykiss]	4.30839	2.94749	3.25507	1.62806	0.918568	1.62312	1.33386	0.0302408
isyna1-a	XM_021611045.1;XM_021611044.1	Inositol-3-phosphate synthase A [Salmo salar]	0.722876	0.897604	0.802931	1.11389	2.13431	2.4611	-1.23628	0.0302408
camkv	XM_021614502.1	PREDICTED: calcium/calmodulin-dependent protein kinase type IV-like isoform X1 [Sinocyclocheilus grahami]	1.08802	0.594619	0.940296	0.135302	0.197395	0.230398	2.21973	0.0302408
renbp	XM_021565721.1;XM_021565722.1	PREDICTED: N-acylglucosamine 2-epimerase [Salmo salar]	16.5134	11.1867	11.0475	8.164	5.79934	4.75504	1.04965	0.0302528
jockey\pol	XR_002470269.1;XR_002470270.1;XR_002470271.1;XM_021579754.1	unnamed protein product [Oncorhynchus mykiss]	3.2189	7.7388	7.83794	42.0847	28.4531	6.30648	-2.03154	0.0302605
vdac2	XM_021621804.1;XM_021621808.1;XM_021621806.1	PREDICTED: voltage-dependent anion channel 3 isoform X2 [Salmo salar];unnamed protein product [Oncorhynchus mykiss]	7.78464	3.33644	2.6545	40.0073	28.0628	2.49508	-2.35684	0.030269
gtf2h5	NM_001160561.1	general transcription factor IIH subunit 5 [Salmo salar]	25.8155	24.1507	23.4051	13.1789	6.10649	10.7159	1.29019	0.030269
-	XM_021624495.1	PREDICTED: zinc finger protein 572-like isoform X1 [Salmo salar]	0.984287	0.707611	0.877654	0.379366	0.397776	0.338615	1.20349	0.0303689
pabpc1	XM_021562062.1	PREDICTED: polyadenylate-binding protein 1-like [Salmo salar]	4.15608	3.40913	3.3622	5.18377	7.12615	11.085	-1.09824	0.0305666
tysnd1	XM_021613537.1	unnamed protein product [Oncorhynchus mykiss]	1.80714	0.963501	0.789308	4.05543	4.65121	1.32863	-1.49515	0.030597
plcxd3	XM_021606530.1	PREDICTED: PI-PLC X domain-containing protein 3 [Salmo salar]	0.121564	0.192104	0.09733	0.028351	0.004869	0.022857	2.87365	0.030597
ptges	XM_021590418.1	PREDICTED: prostaglandin E synthase-like [Salmo salar]	1.76068	1.13185	1.27065	5.51344	4.54101	1.58684	-1.4835	0.030597
itpr2	XR_002473363.1	unnamed protein product [Oncorhynchus mykiss]	0.49584	0.47105	0.338742	0.083603	0.159783	0.093082	1.95621	0.0306235
trim25	XM_021571706.1;XM_021571714.1	PREDICTED: E3 ubiquitin/ISG15 ligase TRIM25-like isoform X1 [Salmo salar]	1.5341	0.827117	0.719824	0.402585	0.432171	0.42157	1.29421	0.030655
ncam2	XM_021561306.1	unnamed protein product [Oncorhynchus mykiss]	1.06275	0.461278	0.708531	0.31597	0.161226	0.222981	1.67291	0.030758
rpl31	XM_021578580.1;NM_001165047.1;XM_021578581.1	60S ribosomal protein L31 [Salmo salar];60S ribosomal protein L31 [Oncorhynchus mykiss]	156.133	170.993	138.895	102.516	67.0225	54.526	1.05648	0.0307689
pik3r2	XM_021612962.1	PREDICTED: phosphatidylinositol 3-kinase regulatory subunit gamma-like isoform X2 [Salmo salar]	2.46234	2.21607	1.96819	2.72312	5.54092	7.00269	-1.1997	0.0307689
osbpl6	XM_021557550.1;XM_021557549.1;XM_021557551.1;XM_021557553.1	unnamed protein product [Oncorhynchus mykiss]	1.40414	2.15353	1.36872	3.46041	4.46761	2.21228	-1.0415	0.0308006
rap1gap2	XM_021590197.1;XM_021590199.1	PREDICTED: rap1 GTPase-activating protein 2-like [Salmo salar]	0.577039	0.16742	0.242786	0.0150243	0.0623153	0.0786481	2.66198	0.0308006
-	XM_021571105.1;XM_021571102.1;XM_021571100.1	unnamed protein product [Oncorhynchus mykiss];PREDICTED: tetraspanin-3-like isoform X3 [Salmo salar]	8.95208	6.86411	8.60131	4.36327	2.37963	3.73295	1.22085	0.0309361
prkar1a	XM_021556376.1	PREDICTED: cAMP-dependent protein kinase type I-alpha regulatory subunit-like isoform X2 [Esox lucius]	1.68639	1.03618	1.35501	3.65008	3.31926	2.76593	-1.25551	0.0309505
pcdhga3	XM_021583725.1	PREDICTED: protocadherin beta-16-like [Salmo salar]	0.15146	0.09319	0.320201	0.492906	1.76113	0.446733	-2.25743	0.0309505
-	XR_002474135.1	PREDICTED: uncharacterized protein LOC103376870 [Cynoglossus semilaevis]	2.05609	0.874947	1.14657	0.564118	0.489082	0.342868	1.54635	0.0309508
[truncated: 450 more rows]

## Sheet: DElncRNAs
Table S4 Differentially expressed lncRNAs between WR_S and YR_S groups.
lncRNA name	Class_code	Chr	Start	End	Length	FPKM.YR_S1	FPKM.YR_S2	FPKM.YR_S3	FPKM.WR_S1	FPKM.WR_S2	FPKM.WR_S3	log2(fc)	qvalue
MSTRG.21607.1	o	chr21	4956376	4970271	3149	25.9	21.2	20.5326	4.33362	4.53825	4.58744	2.33004	1e-36
MSTRG.30742.3	j	chr3	12381011	12457735	533	113	108	93.8112	0	0	0	inf	2e-32
MSTRG.22689.1	u	chr21	51617770	51617983	214	12.7	13.5	8.92215	0.762544	0.634182	0.545224	4.17587	1.24e-29
MSTRG.39237.2	o	chr8	2622023	2714270	525	0	0	0	221.499	533.053	716.782	-inf	7.7e-28
MSTRG.21395.1	x	chr20	39095827	39098632	2763	8.87	5.36	8.66869	0	0	0	inf	8.45e-23
MSTRG.42484.1	x	chr9	67775613	67775971	254	71.5	89.9	61.9317	0.051476	0.22867	0.455106	8.24703	1.24e-22
MSTRG.37309.2	o	chr6	79057800	79061525	1514	2.75	2.25	3.51068	0.000503	0.007745	0.017128	8.39097	2.15e-22
MSTRG.32548.4	x	chr4	13352576	13356634	2528	3.73	2.6	2.27468	0	0	0	inf	1.21e-19
MSTRG.15434.1	j	chr17	68238221	68241991	1148	1.93	2.54	1.69007	0.030893	0.087242	0.029399	5.38403	2.84e-19
MSTRG.4453.4	u	chr11	74339447	74345635	2547	0	0	0	1.52475	2.13037	1.81773	-inf	3.79e-18
MSTRG.35881.1	x	chr6	4804192	4813411	1335	2.98	3.39	2.62657	0.78166	0.674794	0.619106	2.11616	4.8e-18
MSTRG.37281.1	u	chr6	78236318	78238601	2284	3.03	2.28	1.57657	0.332119	0.303511	0.222407	3.00436	7.11e-18
MSTRG.40772.3	i	chr8	80243611	80253619	1874	3.13	3.45	1.75534	0	0	0	inf	1.1e-16
MSTRG.40040.1	u	chr8	48966486	48970216	2879	3.79	3.11	2.92193	1.52795	1.61304	1.34424	1.13085	1.68e-16
MSTRG.34663.1	u	chr5	40277480	40277815	336	4.71	6.47	4.67462	0.046503	0.07633	0	7.01227	1.77e-16
MSTRG.25447.1	j	chr25	18034072	18039359	3028	12.9	9.52	8.81316	3.77907	3.57023	3.148	1.57121	4.03e-16
MSTRG.32548.2	x	chr4	13352571	13357351	3340	0.308	0.161	0.145878	3.4355	2.21988	2.02922	-3.64321	4.12e-16
MSTRG.29159.1	u	chr28	37157772	37159437	1666	0	0	0	2.7793	3.98848	6.05011	-inf	5.03e-16
MSTRG.17080.8	x	chr18	51506187	51529327	595	64.4	73.4	11.8592	0	0	0	inf	3.32e-15
MSTRG.40044.2	j	chr8	49061964	49067977	2314	1.67	1.69	0.865768	0	0	0	inf	1.07e-14
MSTRG.35947.1	u	chr6	9097667	9100570	2878	2.55	2.82	2.11388	0.85594	0.910185	0.670084	1.61956	2.24e-14
MSTRG.850.2	j	chr1	43646098	43647312	916	2.01	1.82	1.95376	0	0	0	inf	5.87e-14
MSTRG.27359.1	i	chr26	35506192	35507751	1170	3.82	1.73	2.47306	0	0	0	inf	7.06e-14
MSTRG.6666.2	j	chr12	87277335	87378639	1099	2.79	1.79	1.44069	0	0	0	inf	1.28e-13
MSTRG.13694.1	o	chr16	67561785	67635266	876	2.28	4.3	3.91675	0.235432	0.207056	0.120283	4.22161	2.3e-13
MSTRG.21468.1	o	chr21	107940	111758	1228	0.834	0.711	0.600889	2.73167	2.54755	1.79188	-1.72055	3.07e-13
MSTRG.18819.1	i	chr2	2533225	2534917	398	2.35	2.58	2.42331	0.386566	0.277768	0.189974	3.10458	1.35e-12
MSTRG.239.2	u	chr1	10043659	10045623	1937	0	0	0	0.952324	1.10092	1.90203	-inf	2.19e-12
MSTRG.32328.3	u	chr4	3640629	3644452	275	2700	0	4019.76	0	0	0	inf	3.83e-12
MSTRG.39173.5	u	chr7	79693569	79695544	1198	0	0	1195.05	0	0	0	inf	3.83e-12
MSTRG.39173.3	u	chr7	79693569	79695544	1093	977	0	0	0	0	0	inf	3.83e-12
MSTRG.39236.3	o	chr8	2622023	2714267	459	2170	0	0	0	0	0	inf	3.83e-12
MSTRG.33702.5	o	chr4	82253359	82342621	550	0	0	0	23245.1	0	0	-inf	3.83e-12
MSTRG.33702.6	o	chr4	82253359	82342621	468	0	0	0	3881.88	0	10558.6	-inf	3.83e-12
MSTRG.39236.6	o	chr8	2622023	2714270	391	0	0	0	0	0	6347.27	-inf	3.83e-12
MSTRG.28676.8	u	chr28	14261691	14269115	306	0	0	0	0	3570.32	527.807	-inf	3.83e-12
MSTRG.33702.3	o	chr4	82253348	82342623	495	0	0	0	0	0	1803.69	-inf	3.83e-12
MSTRG.20656.2	u	chr20	18696	23852	1180	0	0	0	654.556	0	0	-inf	3.83e-12
MSTRG.5403.1	u	chr12	35506500	35506807	308	3.74	2.13	3.00036	0.031917	0.018389	0.027466	6.83349	5.25e-12
MSTRG.35831.1	u	chr6	3675572	3675819	248	2.52	2.82	2.27601	0.18054	0.193903	0.032835	4.22445	6e-12
MSTRG.10576.5	o	chr14	68478337	68484410	5904	0	72.1	0	0	0	0	inf	8.83e-12
MSTRG.39173.4	u	chr7	79693569	79695544	1122	377	0	0	0	0	0	inf	1.14e-11
MSTRG.11966.2	u	chr15	61167721	61168689	917	3.69	1.42	3.57214	0	0	0	inf	1.69e-11
MSTRG.8608.1	x	chr13	53577467	53577744	253	10.2	5.53	6.33087	0.061453	0	0	8.48775	1.73e-11
MSTRG.32327.6	u	chr4	3640631	3644448	278	0.112	0	1032.54	0	0	0	inf	1.75e-11
MSTRG.5784.1	o	chr12	60772637	60796277	969	0	0	0	2.33083	1.82918	0.879593	-inf	2.41e-11
MSTRG.41331.1	u	chr9	10757120	10757565	446	4.96	2.38	2.63678	0	0	0	inf	2.42e-11
MSTRG.40757.1	o	chr8	79363829	79446102	489	0	0	0	331.978	0	0	-inf	2.71e-11
MSTRG.25027.1	u	chr24	39119158	39119963	566	1.99	1.39	1.39149	0	0	0	inf	4.34e-11
MSTRG.21109.4	x	chr20	23733006	23756056	1332	0	0	131.137	0	0	0	inf	5.73e-11
MSTRG.11484.2	j	chr15	41312754	41350880	6977	0	0	0	0.178502	0.461364	0.598738	-inf	6.73e-11
MSTRG.22682.1	u	chr21	51507690	51509372	1683	0.81	0.728	1.34695	0	0	0	inf	6.96e-11
MSTRG.21109.5	x	chr20	23733006	23756056	1241	150	0	0	0	0	0	inf	8.04e-11
MSTRG.18152.2	j	chr19	34060079	34062368	926	26.4	21.8	27.9417	6.20254	7.61222	6.57766	1.90053	8.24e-11
MSTRG.39060.1	o	chr7	76251308	76336607	397	460	0	0.179213	0	0	0	inf	8.36e-11
MSTRG.4460.3	j	chr11	74522422	74531076	569	0	0	0	56.9459	103.786	0	-inf	1e-10
MSTRG.21440.2	x	chr20	40268877	40269352	374	417	0	0	0	0	0	inf	1.22e-10
MSTRG.30742.4	j	chr3	12381011	12457735	505	0	0	0	120.093	0	58.7375	-inf	1.3e-10
MSTRG.38763.1	u	chr7	61780587	61782627	609	1.98	1.16	1.43871	0	0	0	inf	1.33e-10
MSTRG.35368.1	i	chr5	76415190	76415482	293	9.57	8.15	6.3979	2.79213	2.27474	1.91152	1.78884	2.12e-10
MSTRG.39173.2	u	chr7	79693569	79694967	882	0	0	0	0	0	58.9125	-inf	2.49e-10
MSTRG.39169.3	o	chr7	79653863	79694909	855	263	0	0.071079	0	0	0	inf	3.62e-10
MSTRG.33703.3	o	chr4	82253359	82342621	377	0	0	0	131.25	0	0	-inf	3.85e-10
MSTRG.21109.6	x	chr20	23733006	23745364	1075	0	0	0	0	47.7171	0	-inf	3.86e-10
MSTRG.30426.1	x	chr3	5781777	5831787	445	3.88	3.42	4.47673	0.898822	0.897616	0.723665	2.22442	4.34e-10
MSTRG.32.3	u	chr1	868406	870928	2489	11.5	0.832	4.24911	0	0	0	inf	4.48e-10
MSTRG.5719.1	o	chr12	57870142	58001830	272	10.5	15.1	8.29805	2.01743	1.46961	1.58103	2.74109	4.67e-10
MSTRG.39060.2	o	chr7	76251308	76336607	394	221	0	0	0	0	0	inf	4.7e-10
MSTRG.9787.3	o	chr14	28593721	28622947	1567	9.65	0	35.1753	0	0	0	inf	5.91e-10
MSTRG.21109.3	x	chr20	23733006	23756056	1367	0	0	45.0886	0	0	0	inf	6.4e-10
MSTRG.25497.2	u	chr25	20303189	20305220	1992	0.359	0.308	0.413828	0	0	0	inf	8.31e-10
MSTRG.28622.3	j	chr28	11096889	11099045	1101	0	0	0	28.5902	0	2.47143	-inf	8.59e-10
MSTRG.21109.9	x	chr20	23733006	23756053	751	0	0	0	0	0	32.7512	-inf	1.31e-09
MSTRG.33934.1	x	chr5	5892361	5899328	545	2.4	3.05	2.44507	0.673472	0.513231	0.50068	2.22684	1.35e-09
MSTRG.6118.2	u	chr12	71166870	71174056	2590	0	0	0	0	0	8.79631	-inf	1.53e-09
MSTRG.39257.1	u	chr8	3193159	3197374	330	0	0	0	2.4163	3.21737	5.76147	-inf	1.54e-09
MSTRG.7258.1	i	chr13	9028606	9034984	471	1.25	1.99	1.79489	0	0	0	inf	1.64e-09
MSTRG.9177.1	i	chr13	58890762	58892560	522	1.18	2.02	1.35387	0	0	0	inf	1.78e-09
MSTRG.41332.1	u	chr9	10758870	10759212	343	3.4	1.6	2.72342	0	0	0	inf	1.79e-09
MSTRG.3261.1	x	chr11	2638639	2643175	815	0.0212	0.0372	0.023535	1.74251	2.09273	0.50737	-5.72697	2e-09
MSTRG.21678.1	u	chr21	7791704	7792101	398	0.0413	0	0.041061	1.32363	1.47701	0.957762	-5.51121	2.09e-09
MSTRG.18359.4	o	chr19	42388930	42394638	519	0	0	0	41.0961	0	0	-inf	2.63e-09
MSTRG.6759.2	x	chr12	88965066	88966184	921	1.65	0.55	1.79853	0.01532	0.01075	0.005254	6.99572	2.68e-09
MSTRG.6759.1	x	chr12	88943175	88966184	804	1.2	1.35	1.58661	0.216757	0.215558	0.108935	2.93347	2.72e-09
MSTRG.9178.1	i	chr13	58893234	58903500	271	3.56	5.58	4.3527	0.7505	0.544999	0.461066	2.94117	2.72e-09
MSTRG.18048.2	u	chr19	27470617	27471014	262	0	0	0	0	0	59.6851	-inf	3.28e-09
MSTRG.5262.1	i	chr12	28595984	28596416	433	2.09	1.05	1.59826	0.090334	0.14783	0.068617	3.94914	3.31e-09
MSTRG.39237.4	o	chr8	2622023	2714267	482	68.4	0	0	0	0	0	inf	3.79e-09
MSTRG.39912.1	u	chr8	40973039	40974199	454	0	0	0	1.30506	1.02634	0.84362	-inf	3.86e-09
MSTRG.17080.7	x	chr18	51506187	51529327	766	0	0	33.7126	0	0	0	inf	3.91e-09
MSTRG.28149.1	i	chr27	36514121	36517026	1352	0.876	0.586	0.564529	2.41447	2.6612	1.6294	-1.72622	4.42e-09
MSTRG.34050.5	u	chr5	10770137	10773830	1126	0	33.6	0.499735	0	0	0	inf	4.59e-09
MSTRG.19071.1	x	chr2	6427030	6490333	409	3.43	1.89	5.81861	0	0	0	inf	4.71e-09
MSTRG.17080.2	x	chr18	51484835	51512745	956	30	0	0	0	0	0	inf	5.05e-09
MSTRG.22839.1	j	chr22	9612444	9638917	1251	0.486	0.987	1.07004	0	0	0	inf	5.08e-09
MSTRG.9023.3	x	chr13	66017627	66018102	288	0	7e-05	0.000194	2.66702	2.40343	3.13143	-14.9231	5.25e-09
MSTRG.26447.1	i	chr25	75910077	75910534	458	0	0	0	43.2327	0	0	-inf	5.32e-09
MSTRG.4414.3	j	chr11	72559597	72564334	2212	0	0	0	6.3508	0.008039	0	-inf	5.35e-09
MSTRG.4460.5	j	chr11	74522422	74531076	569	0	0	0	24.7396	0	0	-inf	5.39e-09
MSTRG.1739.1	u	chr10	4765889	4766446	558	4.36	3.8	1.61706	0.353271	0.289754	0.286011	3.39458	5.46e-09
MSTRG.37288.1	x	chr6	78316129	78319801	1831	2.68	1.05	1.07143	0	9.1e-05	0.019171	7.96114	5.69e-09
MSTRG.1700.1	u	chr10	3400829	3408383	1457	2	2.2	1.96805	0.590167	0.779029	0.46131	1.75215	5.93e-09
MSTRG.26980.1	x	chr26	22232340	22232656	273	2.01	1.56	1.92014	0	0	0	inf	6.11e-09
MSTRG.24685.1	u	chr24	21748889	21749342	454	9.97	1.66	6.68744	0	0	0	inf	6.13e-09
MSTRG.28848.1	i	chr28	24963132	24963638	507	5.31	5.16	5.35142	1.39664	1.67417	1.69253	1.73178	6.86e-09
MSTRG.4461.4	x	chr11	74522422	74530965	1082	0	0	0	0	11.6227	0	-inf	7.12e-09
MSTRG.14631.1	i	chr17	28101234	28101980	747	0.128	0.0542	0.137244	0.999592	1.91093	1.12265	-3.65915	8.13e-09
MSTRG.38196.1	j	chr7	29698945	29704662	1650	0	0	10.3403	0	0	0	inf	9.35e-09
MSTRG.7269.7	j	chr13	9569959	9571246	518	0	36.2	0	0	0	0	inf	9.67e-09
MSTRG.39169.2	o	chr7	79636305	79694936	530	38.6	0	0	0	0	0	inf	9.85e-09
MSTRG.20642.1	x	chr2	83852170	83856856	233	10	10.2	11.5465	3.03771	2.61806	1.76086	2.09703	1.03e-08
MSTRG.36969.1	u	chr6	66861544	66861925	382	0.983	1.25	0.996356	0.081265	0.05511	0.074267	3.93746	1.04e-08
MSTRG.39050.4	u	chr7	76158406	76161124	2433	0	0	6.19364	0	0	0	inf	1.18e-08
MSTRG.41333.1	u	chr9	10759542	10760006	465	1.81	0.882	1.5397	0	0	0	inf	1.19e-08
MSTRG.2604.4	x	chr10	46791791	46802465	984	0	0	0	9.22729	0	0	-inf	1.23e-08
MSTRG.6729.7	u	chr12	88569290	88571002	1620	0	0	0	0	0	4.85192	-inf	1.24e-08
MSTRG.20040.1	i	chr2	54889867	54890358	492	3.25	1.39	2.70315	0.015774	0	0	8.86318	1.25e-08
MSTRG.38117.1	u	chr7	23832552	23833012	461	0	0	0	0.908629	1.46339	0.774734	-inf	1.27e-08
MSTRG.19432.1	u	chr2	18477027	18478572	1515	2.35	1.79	2.15684	0.669713	0.664084	0.681	1.64383	1.27e-08
MSTRG.9037.2	u	chr14	536987	540652	3638	0	0	0	0	3.05908	0	-inf	1.34e-08
MSTRG.32.2	u	chr1	868400	870853	2400	0	6.44	0	0	0	0	inf	1.4e-08
MSTRG.25190.1	x	chr25	6438737	6439866	251	0	0	53.861	0	0	0	inf	1.46e-08
MSTRG.13467.1	i	chr16	59006603	59011263	2865	0.426	0.446	0.381723	0.949677	1.15443	1.11911	-1.36212	1.5e-08
MSTRG.10389.2	o	chr14	55921121	55924681	3258	0	0	0	2.59774	0	0	-inf	1.53e-08
MSTRG.28318.2	u	chr27	43157050	43163540	2015	0.446	3.32	1.49485	0	0	0	inf	1.53e-08
MSTRG.4963.1	u	chr12	13696211	13697027	817	1.28	0.896	0.692903	0.153887	0.153688	0.164279	2.60244	1.64e-08
MSTRG.25366.2	u	chr25	13761537	13765755	4196	0	0	3.01451	0	0	0	inf	1.66e-08
MSTRG.11610.6	x	chr15	47896639	47939570	336	0	0	0	0	23.7583	0	-inf	1.7e-08
MSTRG.34473.1	x	chr5	32832016	32832903	888	0	0	0	0	0	7.2896	-inf	1.79e-08
MSTRG.39050.3	u	chr7	76158406	76161124	2363	0	0	5.00197	0	0	0	inf	1.89e-08
MSTRG.6729.5	u	chr12	88569285	88571000	1563	0	7.96	0	0	0	0	inf	2.11e-08
MSTRG.39176.1	o	chr8	13053	16122	2406	0	0	0	0	0	2.38709	-inf	2.23e-08
MSTRG.4860.1	u	chr12	9556358	9557468	1111	1.79	1.42	1.44302	0.585939	0.579326	0.380897	1.58847	2.35e-08
MSTRG.2805.3	j	chr10	57462305	57471290	3478	0	0	0	1.75832	0	0	-inf	2.58e-08
MSTRG.35962.2	x	chr6	10015246	10021760	489	1.56	0.765	1.45749	0	0	0	inf	2.61e-08
MSTRG.4453.5	u	chr11	74339454	74345635	2540	0	0	0	0	2.31405	0	-inf	2.99e-08
MSTRG.351.1	o	chr1	14146912	14189940	1560	1.69	1.13	1.28484	0.019065	0.100343	0.079702	4.36487	3.03e-08
MSTRG.28305.7	j	chr27	42768552	42775221	2335	0	0	4.10442	0	0	0	inf	3.06e-08
MSTRG.34050.8	u	chr5	10770137	10773830	1406	0	0	6.47583	0	0	0	inf	3.06e-08
MSTRG.6652.6	u	chr12	86786458	86789994	2393	0	0	0	0.627282	0.230196	0.231561	-inf	3.09e-08
MSTRG.6007.1	o	chr12	66807327	66812410	374	0.491	0.246	0.277259	2.64431	5.73818	2.40997	-3.41105	3.09e-08
MSTRG.4453.2	u	chr11	74339425	74345635	2587	0	0	0	2.11749	0	0	-inf	3.11e-08
MSTRG.28140.3	u	chr27	35776458	35779608	3004	0	0	0	1.82147	0	0	-inf	3.11e-08
MSTRG.32422.4	u	chr4	7349305	7352013	1696	0	0	0	3.16613	0	0	-inf	3.23e-08
MSTRG.25363.5	j	chr25	13681475	13692802	6697	0	0	0	1.3016	0	0	-inf	3.6e-08
MSTRG.13964.3	j	chr17	4367593	4401729	420	0.443	0.735	0.717659	3.88072	4.46863	2.54831	-2.52322	3.61e-08
MSTRG.35866.2	o	chr6	4355455	4357493	2004	0	0	0	0	0	2.17659	-inf	3.65e-08
MSTRG.37375.1	u	chr6	80652229	80652567	339	19.7	9.8	9.08893	2.41066	2.20455	1.52798	2.65121	3.66e-08
MSTRG.3472.1	j	chr11	13684252	13687269	385	2.35	1.62	0.853491	0	0	0	inf	3.66e-08
MSTRG.36202.1	x	chr6	20727240	20731792	4082	1.81	1.08	0.143408	0	0	0	inf	3.69e-08
MSTRG.1521.2	j	chr1	83146883	83199986	694	0	0	0	0	0	6.10996	-inf	3.79e-08
MSTRG.32.4	u	chr1	868434	870928	2439	4.04	0	0	0	0	0	inf	3.84e-08
MSTRG.11610.2	x	chr15	47896639	47939570	367	0	0	0	0	18.1311	0	-inf	3.95e-08
MSTRG.31308.1	x	chr3	33963245	33963568	298	0	0	0	7.86974	9.67002	1.37965	-inf	4.01e-08
MSTRG.12096.5	u	chr16	416069	419706	3059	0	0	0	1.53951	0	0	-inf	4.07e-08
MSTRG.39050.5	u	chr7	76159338	76161135	1608	0	5.48	0	0	0	0	inf	4.14e-08
MSTRG.32942.1	u	chr4	40603893	40605164	500	1.53	1.16	0.618605	0	0	0	inf	4.14e-08
MSTRG.34050.7	u	chr5	10770137	10773830	1086	8.67	0	0	0	0	0	inf	4.15e-08
MSTRG.33551.2	u	chr4	74392050	74396895	4796	0	1.73	0	0	0	0	inf	4.42e-08
MSTRG.9176.13	x	chr13	59388553	59480579	3463	0.0464	0.106	0.039093	1.47925	1.54054	0.484202	-4.19172	4.67e-08
MSTRG.32548.3	x	chr4	13352571	13356766	2665	0.405	0.356	0.122777	0	0	0	inf	5.16e-08
MSTRG.40137.2	u	chr8	53556597	53559586	2495	0	0	0	0	1.70205	0	-inf	5.58e-08
MSTRG.25179.2	o	chr25	5917397	5927074	2468	0	0	2.58176	0	0	0	inf	5.89e-08
MSTRG.37440.1	u	chr6	81978927	81979603	677	0.0695	0.0368	0.132767	1.60648	1.14731	0.800038	-3.89388	6.08e-08
MSTRG.20338.2	u	chr2	73188316	73191593	3216	0	0	0	0	1.20734	0	-inf	6.27e-08
MSTRG.4506.1	i	chr11	76009516	76010061	546	0.675	1.36	1.10167	0	0	0	inf	6.31e-08
MSTRG.34049.2	u	chr5	10770137	10773830	1006	0	0	7.35297	0	0	0	inf	6.54e-08
MSTRG.25101.4	x	chr25	2143277	2201370	581	0	0	0	6.20644	0	0	-inf	6.62e-08
MSTRG.10885.1	u	chr15	1983396	1983665	270	0.216	0.217	0.290532	1.83194	1.53565	1.27311	-2.68078	6.72e-08
MSTRG.9176.27	x	chr13	59429995	59480579	3699	0.0416	0.0502	0.021032	0.667044	0.389363	0.232258	-3.51447	6.76e-08
MSTRG.13744.5	i	chr16	69278943	69285390	2442	0	0	0	1.46199	0	0	-inf	6.77e-08
MSTRG.1467.2	o	chr1	81984510	81985156	613	0	0	0	0	0	5.03627	-inf	6.79e-08
MSTRG.23433.3	u	chr22	47489460	47491389	1841	0	0	0	0	0	1.67689	-inf	6.79e-08
MSTRG.9075.1	j	chr14	2091821	2133371	1200	3.02	2.94	2.56409	1.52901	1.42474	1.3074	1.00048	6.86e-08
MSTRG.23142.1	u	chr22	29208210	29211133	637	0.0509	0	0	1.7081	2.17991	2.89475	-7.0575	6.93e-08
MSTRG.37371.1	u	chr6	80846013	80846252	240	1.93	2.58	1.57319	0.21795	0.289419	0.213634	3.07652	6.94e-08
MSTRG.694.1	u	chr1	33454812	33457844	2997	0	2.21	0	0	0	0	inf	7.1e-08
MSTRG.35871.2	i	chr6	4378701	4380158	1395	0	0	0	0	2.54796	0	-inf	7.3e-08
MSTRG.35968.2	i	chr6	9997606	9999228	531	0	0	0	0.851046	5.91011	3.11403	-inf	7.46e-08
MSTRG.28196.1	u	chr27	38107169	38107524	356	0	0	0	1.30568	0.994479	1.94257	-inf	7.65e-08
MSTRG.24763.1	u	chr24	26582860	26583667	808	0	0	0	0.62727	0.545817	1.23337	-inf	7.7e-08
MSTRG.32422.5	u	chr4	7349305	7352304	1987	3.37	0	0	0	0	0	inf	7.87e-08
MSTRG.5785.1	i	chr12	60807594	60808147	554	0	0	0	1.45924	1.35082	0.476154	-inf	7.99e-08
MSTRG.31469.3	x	chr3	46254290	46261498	355	18.6	0	0	0	0	0	inf	8.05e-08
MSTRG.30765.2	o	chr3	12783135	12815117	537	72.1	7.17	6.09163	0.266568	0.056157	0.049082	7.84337	8.19e-08
MSTRG.34050.9	u	chr5	10770137	10773830	1286	5.33	0	0	0	0	0	inf	8.54e-08
MSTRG.32049.2	u	chr3	76761498	76763389	1863	0	0	0	0	1.71672	0	-inf	8.77e-08
MSTRG.13513.2	o	chr16	61202677	61247720	5017	0	1.14	0	0	0	0	inf	8.78e-08
MSTRG.21535.1	u	chr21	1720818	1723551	2529	0	0	2.0267	0	0	0	inf	8.79e-08
MSTRG.40510.1	u	chr8	71757599	71757908	310	6.38	1.34	3.68952	0	0	0	inf	8.81e-08
MSTRG.12847.1	i	chr16	32675490	32676124	577	2.56	0.815	3.83153	0	0	0	inf	9.28e-08
MSTRG.32542.1	i	chr4	12777650	12777955	256	0.146	0.19	0.145975	1.30964	2.7972	2.77736	-3.83534	9.29e-08
MSTRG.33624.1	u	chr4	78308898	78311654	2757	0	0	3.00664	0	0	0	inf	9.38e-08
MSTRG.35224.1	u	chr5	67907109	67909385	2277	4.49	0	0	0	0	0	inf	9.4e-08
MSTRG.14888.3	u	chr17	40376602	40378362	1702	6.32	0	0	0	0	0	inf	9.43e-08
MSTRG.28011.3	u	chr27	26918364	26921568	3181	0	2.97	0	0	0	0	inf	9.43e-08
MSTRG.14888.2	u	chr17	40376602	40378362	1734	6.18	0	0	0	0	0	inf	9.45e-08
MSTRG.40689.1	x	chr8	77524622	77525962	1210	6.15	0	0	0	0	0	inf	9.6e-08
MSTRG.4925.1	i	chr12	12431049	12431891	843	1.08	0.77	1.50811	0.018412	0	0.030227	6.11021	9.86e-08
MSTRG.13513.4	o	chr16	61202683	61247043	4309	1.35	0	0	0	0	0	inf	1e-07
MSTRG.33894.3	j	chr5	4481692	4494532	470	0	0	0	5.96945	0	0	-inf	1.02e-07
MSTRG.30550.1	o	chr3	9508239	9537957	1459	1.38	1.28	1.2422	0.567387	0.440003	0.43553	1.43671	1.02e-07
MSTRG.38820.1	o	chr7	63812097	63848156	299	0	0	0	9.16985	0	0	-inf	1.06e-07
MSTRG.34049.3	u	chr5	10770137	10773830	806	0	6.28	0	0	0	0	inf	1.08e-07
MSTRG.3710.19	u	chr11	32047955	32052353	778	0	0	0	3.47898	0	0	-inf	1.09e-07
MSTRG.694.3	u	chr1	33454815	33457844	3010	0	0	1.5609	0	0	0	inf	1.13e-07
MSTRG.21708.2	o	chr21	8386008	8551322	2976	0	0	0	0	0.914339	0	-inf	1.15e-07
MSTRG.1467.1	o	chr1	81984510	81985156	477	0	0	0	0	0	4.73607	-inf	1.16e-07
MSTRG.28622.8	j	chr28	11096889	11099040	1100	4.82	0	0	0	0	0	inf	1.17e-07
MSTRG.41794.14	i	chr9	36706407	36711806	230	0	0	0	10.9292	0	0	-inf	1.23e-07
MSTRG.17298.1	u	chr18	61185772	61186669	898	1.57	2.3	0.528854	0.006223	0	0	9.46497	1.23e-07
MSTRG.14173.1	o	chr17	3235377	3347733	252	0	0	0	0	0	8.45594	-inf	1.29e-07
MSTRG.11981.3	u	chr15	61304853	61306268	1330	4.45	0	0	0	0	0	inf	1.3e-07
MSTRG.1620.2	j	chr10	1231102	1243658	558	0	8.57	0	0	0	0	inf	1.32e-07
MSTRG.19529.1	x	chr2	22518501	22545910	364	0	0	0	0	0	5.65959	-inf	1.36e-07
MSTRG.17427.1	u	chr19	2194726	2195296	571	2.09	3.02	1.29327	0.195901	0.056145	0.097743	4.19573	1.37e-07
MSTRG.19829.1	i	chr2	42647800	42648084	285	1.2	1.44	0.914794	0	0	0	inf	1.42e-07
MSTRG.24177.1	u	chr23	47382722	47383849	1128	0	0	0	0	2.13033	0	-inf	1.43e-07
MSTRG.20579.1	u	chr2	83296179	83299577	295	1.57	1.83	1.71925	0.262377	0.353349	0.25625	2.55475	1.44e-07
MSTRG.21278.4	o	chr20	32795298	32798546	822	0	0	0	5.06022	0	0	-inf	1.45e-07
MSTRG.30365.1	x	chr3	5115052	5125730	687	0	0	0	3.2568	0	0	-inf	1.5e-07
MSTRG.22649.2	j	chr21	50189456	50190895	473	0	0	0	0	0	4.00989	-inf	1.57e-07
MSTRG.35831.3	u	chr6	3675572	3675819	207	2.09	1.94	1.12848	0	0	0	inf	1.58e-07
MSTRG.17252.2	u	chr18	59692248	59693005	710	0.771	4.54	1.74381	0	0	0	inf	1.58e-07
MSTRG.34473.2	x	chr5	32832016	32832903	820	0	0	0	0	0	2.34368	-inf	1.62e-07
MSTRG.33468.1	j	chr4	68980834	68985484	3393	0	0	1.04416	0	0	0	inf	1.66e-07
MSTRG.15754.5	o	chr18	2297732	2478258	516	0	0	0	4.08551	0	0	-inf	1.66e-07
MSTRG.15973.2	u	chr18	8529695	8530432	305	0	0	0	0	0	8.50984	-inf	1.72e-07
MSTRG.21307.1	i	chr20	33654568	33655080	513	3.01	0.684	1.79544	0	0	0	inf	1.73e-07
MSTRG.35747.2	j	chr6	664136	679331	245	0	0	0	0	0	7.15901	-inf	1.79e-07
MSTRG.31460.2	x	chr3	45463893	45465102	208	0	0	0	9.62278	0	0	-inf	1.82e-07
MSTRG.31447.1	i	chr3	44853616	44854049	434	0.087	0.0847	0.144597	1.72908	0.854652	1.31997	-3.62548	1.83e-07
MSTRG.3164.1	u	chr10	68981858	68982229	372	0	0	0	5.61033	2.59715	0.942615	-inf	1.83e-07
MSTRG.33027.1	u	chr4	46238753	46239097	345	0	0	0	0	0	4.90862	-inf	1.88e-07
MSTRG.38766.1	x	chr7	61875178	61875466	269	4.11	3.76	10.8258	0	0.057602	0	8.34222	1.92e-07
MSTRG.18602.1	o	chr19	56358383	56388050	421	1.6	1.46	0.66793	0.019342	0.03515	0	6.09746	2.03e-07
MSTRG.32158.1	u	chr3	82760055	82760872	818	0	0	3.86744	0	0	0	inf	2.03e-07
MSTRG.3710.12	u	chr11	32047955	32052353	462	0	0	6.83162	0	0	0	inf	2.04e-07
MSTRG.38152.1	u	chr7	26836852	26837080	229	1.28	1.25	1.19892	0	0	0	inf	2.07e-07
MSTRG.6744.5	o	chr12	89136878	89197078	449	0.0224	0	0.021095	6.18492	1.69231	1.37407	-7.73127	2.11e-07
MSTRG.15859.7	i	chr18	5950402	5950830	289	0	0	10.6771	0	0	0	inf	2.12e-07
MSTRG.42308.2	u	chr9	62665874	62667152	1163	3.25	0	0	0	0	0	inf	2.13e-07
MSTRG.12946.2	u	chr16	37162674	37165278	2536	0	1.35	0	0	0	0	inf	2.13e-07
MSTRG.7071.3	u	chr13	4518497	4520245	1580	0	2.16	0	0	0	0	inf	2.14e-07
MSTRG.13564.1	i	chr16	63142908	63143922	1015	0	0	0	0	0	1.55304	-inf	2.15e-07
MSTRG.24209.2	u	chr24	511862	514026	1985	0	0	0	0	0	1.04853	-inf	2.15e-07
MSTRG.29256.1	x	chr28	40568282	40568549	204	2.3	7.35916	2.39102	0.013341	0.064896	0.05076	6.54562	2.18e-07
MSTRG.31430.2	x	chr3	42557177	42559369	2133	0	0	0	1.39964	0	0	-inf	2.19e-07
MSTRG.9176.23	x	chr13	59400076	59480454	2263	0	1.40122	0	0	0	0	inf	2.47e-07
MSTRG.9026.2	o	chr13	65940914	66034220	1272	3	2.18531	2.07664	0.827534	0.740245	0.86313	1.57847	2.47e-07
MSTRG.4743.3	o	chr12	4736300	5157557	743	0	4.21441	0	0	0	0	inf	2.53e-07
MSTRG.7002.1	o	chr13	3824871	3884640	782	0	0	0	2.10089	0	0	-inf	2.57e-07
MSTRG.39463.1	j	chr8	12123975	12126434	1875	0	0	0	0.857717	0	0	-inf	2.67e-07
MSTRG.41794.13	i	chr9	36697241	36711806	206	0	0	0	7.81414	0	0	-inf	2.67e-07
MSTRG.12807.1	u	chr16	29641674	29643377	349	0	0	0	0	4.64167	0	-inf	2.83e-07
MSTRG.18653.1	u	chr19	57456297	57456919	492	0.641	1.239	1.53127	0	0	0	inf	2.85e-07
MSTRG.6943.1	x	chr13	2199999	2205041	248	0	0	0	0	0	5.37422	-inf	2.89e-07
MSTRG.15692.1	o	chr18	729606	856222	299	0	0	0	0	5.33342	0	-inf	2.94e-07
MSTRG.14288.1	x	chr17	13241741	13242599	300	0	0	0	0	0	4.36533	-inf	2.98e-07
MSTRG.23414.1	u	chr22	47365880	47366308	429	0.688	0.629851	0.462972	1.97548	2.14596	1.37167	-1.62476	3.05e-07
MSTRG.24806.1	i	chr24	30422671	30423954	1284	1.13	2.26412	0.907489	0.110731	0.158462	0.05343	3.73536	3.06e-07
MSTRG.20819.1	x	chr20	10109535	10144649	305	0	0	0	0	0	4.18055	-inf	3.13e-07
MSTRG.32374.1	u	chr4	5316893	5317761	443	0	0	0	0	3.32927	0	-inf	3.3e-07
MSTRG.32190.1	x	chr3	84381798	84391799	406	7.22	0	0	0	0	0	inf	3.33e-07
MSTRG.3710.9	u	chr11	32047513	32052354	1144	0	2.30396	0	0	0	0	inf	3.4e-07
MSTRG.20500.2	x	chr2	81422722	81428156	458	0.209	0.136616	0.264951	1.3683	1.13387	0.958379	-2.50279	3.41e-07
MSTRG.20319.1	i	chr2	71667002	71668058	1057	0	0	0	0	0	1.1468	-inf	3.41e-07
MSTRG.26565.3	u	chr25	80688303	80689621	1283	0	0	0	1.0851	0	0	-inf	3.41e-07
MSTRG.27294.2	o	chr26	34009473	34087320	272	0	0	0	5.1262	0	0	-inf	3.41e-07
MSTRG.20522.2	o	chr2	81717457	81721452	368	0	0	0	3.7466	0	0	-inf	3.47e-07
MSTRG.30364.2	x	chr3	5089187	5090235	310	0	0	0	4.38975	0	0	-inf	3.54e-07
MSTRG.36612.1	x	chr6	44032814	44033132	297	0	8.63796	0	0	0	0	inf	3.57e-07
MSTRG.15859.3	i	chr18	5950345	5950807	323	0	0	0	4.18667	0	0	-inf	3.58e-07
MSTRG.4417.1	i	chr11	72652545	72663765	514	0	4.94873	0	0	0	0	inf	3.63e-07
MSTRG.28355.4	u	chr27	43819904	43820489	534	0	0	0	0	0	2.13795	-inf	3.77e-07
MSTRG.15711.1	x	chr18	1155344	1168965	234	0	0	9.16185	0	0	0	inf	4.03e-07
MSTRG.33703.7	o	chr4	82254744	82342621	237	0	0	0	136.966	19.7774	2.3652	-inf	4.12e-07
MSTRG.37512.2	u	chr7	331465	333223	1708	0	0	1.23863	0	0	0	inf	4.14e-07
MSTRG.21402.1	u	chr20	39375631	39375925	295	12.3	8.34975	8.91207	1.94047	1.18273	2.14126	2.48921	4.17e-07
MSTRG.28350.1	i	chr27	43725547	43725824	237	10.8	0	0	0	0	0	inf	4.22e-07
MSTRG.6666.1	j	chr12	87277206	87378802	1527	0.622	0.955256	0.827313	0.077717	0.16547	0.07424	2.92136	4.27e-07
MSTRG.10857.4	u	chr15	396376	397372	356	7.09	0	0	0	0	0	inf	4.34e-07
MSTRG.30592.3	i	chr3	10463486	10464631	967	0	0	0	1.25063	0	0	-inf	4.35e-07
MSTRG.6711.1	u	chr12	88798980	88799392	413	4.12	3.07784	1.81468	0.275105	0.310496	0.480347	3.07999	4.37e-07
MSTRG.40399.3	o	chr8	69175224	69177371	1969	1.26	0	0	0	0	0	inf	4.48e-07
MSTRG.7269.8	j	chr13	9569959	9571246	513	0	4.35719	0	0	0	0	inf	4.56e-07
MSTRG.4473.2	x	chr11	74722147	74750700	231	0	0	0	0	5.30363	0	-inf	4.6e-07
MSTRG.2382.1	i	chr10	38884217	38884509	293	8.22	0	0	0	0	0	inf	4.76e-07
MSTRG.440.2	u	chr1	17031735	17033362	1559	0	0	1.92382	0	0	0	inf	4.76e-07
MSTRG.39244.1	u	chr8	2840294	2842462	2169	0.861	1.07539	1.08437	0.071561	0.087303	0.165804	3.21778	4.84e-07
MSTRG.11682.3	o	chr15	51412338	51414463	779	0	0	0	0	1.50402	0	-inf	4.86e-07
MSTRG.35806.1	u	chr6	2541656	2542068	287	0	0	0	0	0	3.39248	-inf	4.97e-07
MSTRG.27367.1	u	chr26	36813484	36821669	1096	0	0	0	0	0	0.887121	-inf	4.97e-07
MSTRG.71.1	j	chr1	2476491	2477466	739	3.16	0	0	0	0	0	inf	5.01e-07
MSTRG.17224.2	j	chr18	58525574	58532092	232	0	0	0	1.46179	1.0021	0.874006	-inf	5.04e-07
MSTRG.30695.4	j	chr3	13331627	13340445	960	0	0	0	0	1.21018	0	-inf	5.05e-07
MSTRG.14157.2	x	chr17	2794807	2927277	315	0	0	0	0	0	2.96338	-inf	5.31e-07
MSTRG.39225.1	i	chr8	2004884	2010556	307	0	0	0	2.3988	1.10576	0.847823	-inf	5.51e-07
MSTRG.12958.1	j	chr16	37726538	37730160	1311	37	37.9427	36.1522	19.3018	15.95	14.2098	1.1668	5.54e-07
MSTRG.1517.2	i	chr1	82853773	82854060	206	0	0	0	4.93723	0	0	-inf	5.79e-07
MSTRG.41794.5	x	chr9	36664203	36711806	228	0	0	0	4.46777	0	0	-inf	5.79e-07
MSTRG.5780.2	j	chr12	60727591	60742175	439	0	0	0	2.27153	0	0	-inf	6.03e-07
MSTRG.21100.1	u	chr20	23520982	23521310	329	0	0	0	0	3.02268	0	-inf	6.46e-07
MSTRG.16963.2	u	chr18	46951424	46953271	1677	0	1.08571	0	0	0	0	inf	6.52e-07
MSTRG.3766.8	u	chr11	35901296	35906071	1007	0	1.80689	0	0	0	0	inf	6.52e-07
MSTRG.38201.1	u	chr7	30252629	30259842	390	0	0	0	2.44526	0	0	-inf	6.55e-07
MSTRG.19472.1	j	chr2	19995101	19999698	3341	56.4	42.7709	54.7184	11.5931	16.9129	7.83723	2.0818	6.9e-07
MSTRG.36824.1	i	chr6	59160614	59164586	225	0	0	0	4.07564	0	0	-inf	6.91e-07
MSTRG.19727.1	u	chr2	36344337	36417098	1068	1.64	1.12429	1.3585	0.456334	0.477216	0.297337	1.74483	6.97e-07
MSTRG.24235.4	i	chr24	1456734	1458495	1191	0	3.37456	0	0	0	0	inf	6.99e-07
MSTRG.32373.4	u	chr4	5316893	5317761	511	0	0	0	0	1.85103	0	-inf	7e-07
MSTRG.34780.1	i	chr5	48044864	48045277	414	0	0	0	0	2.29076	0	-inf	7e-07
MSTRG.33476.1	u	chr4	69238551	69238813	263	0	0	0	0	3.60772	0	-inf	7e-07
MSTRG.30676.1	x	chr3	13152387	13158260	1991	3.15	2.61338	2.74578	1.42339	1.38714	1.34954	1.03305	7.09e-07
MSTRG.39597.5	i	chr8	20018590	20019586	890	2.1	0	0	0	0	0	inf	7.32e-07
MSTRG.30723.1	i	chr3	12118741	12126351	303	5.12	4.4527	3.34586	1.28409	1.4109	1.48798	1.62689	7.38e-07
MSTRG.5319.3	j	chr12	32414345	32441077	4694	0	0	0	0	0	0.435245	-inf	7.45e-07
MSTRG.10857.1	u	chr15	396064	397373	497	0	0	3.16318	0	0	0	inf	7.53e-07
MSTRG.14159.1	x	chr17	2805059	2882809	459	0	0	0	0	0	1.6417	-inf	7.68e-07
MSTRG.729.1	u	chr1	36988438	37030567	920	0	0	0	0	0	0.81302	-inf	7.76e-07
MSTRG.35220.1	u	chr5	67940722	67941025	304	0	0	0	0	2.93367	0	-inf	7.77e-07
MSTRG.4741.1	x	chr12	5279603	5279931	290	0	0	0	0	3.04668	0	-inf	7.88e-07
MSTRG.9275.2	x	chr13	60664360	60730516	936	0	0	1.54308	0	0	0	inf	8e-07
MSTRG.6882.1	u	chr13	2415397	2416550	310	0	0	0	0	0	2.36328	-inf	8.01e-07
MSTRG.31175.1	u	chr3	28480562	28481082	240	0	0	0	0	3.62575	0	-inf	8.1e-07
MSTRG.29143.1	u	chr28	36321501	36321802	302	0	0	0	0.965906	0.889929	1.70681	-inf	8.2e-07
MSTRG.6628.3	o	chr12	86038310	86073197	1157	1.51	0	0	0	0	0	inf	8.29e-07
MSTRG.9528.1	i	chr14	16788752	16789811	1060	12.4	19.6917	11.0008	3.44618	2.18626	2.69508	2.3703	8.41e-07
MSTRG.41723.1	u	chr9	33668830	33670747	1703	1.58	0	0	0	0	0	inf	8.58e-07
MSTRG.8997.2	u	chr13	65776789	65777086	267	14.2	10.8959	6.1437	1.48053	0.776415	1.52685	3.04713	8.61e-07
MSTRG.3700.1	u	chr11	31929665	31930024	266	0	0	0	0	0	2.61503	-inf	8.68e-07
MSTRG.36878.1	x	chr6	62951202	62951510	272	0	0	0	0	0	2.53718	-inf	8.68e-07
MSTRG.30717.2	i	chr3	12009796	12010704	421	0	0	0	1.89149	0	0	-inf	8.71e-07
MSTRG.5395.1	u	chr12	35308850	35309417	568	0	0	0	0	0	1.20582	-inf	8.84e-07
MSTRG.23410.3	j	chr22	46995874	46996538	525	0	0	0	0	1.5585	0	-inf	8.84e-07
MSTRG.21238.1	x	chr20	31425099	31425439	290	0	0	0	0	2.80408	0	-inf	8.98e-07
MSTRG.5780.4	j	chr12	60737870	60775237	574	0	0	0	1.27631	0.961137	0.324268	-inf	9.05e-07
MSTRG.32014.1	o	chr3	75964408	75993218	2424	0	0	0	0	0	0.278175	-inf	9.07e-07
MSTRG.40951.1	x	chr9	808697	809040	298	0	0	0	0	0	2.24884	-inf	9.17e-07
MSTRG.10604.1	u	chr14	68878828	68882779	3952	0.406	0	0	0	0	0	inf	9.38e-07
MSTRG.1860.2	u	chr10	11091218	11091487	203	0	0	0	3.17136	5.174	1.00131	-inf	9.62e-07
MSTRG.42467.2	u	chr9	66880865	66882551	353	0	0	0	2.12702	0	0	-inf	9.66e-07
MSTRG.15125.1	x	chr17	49670659	49671235	298	5.24	0	0	0	0	0	inf	9.92e-07
MSTRG.39321.1	u	chr8	5600521	5601747	406	0	0	0	0	0	1.57998	-inf	9.92e-07
MSTRG.35722.2	o	chr5	91677642	91679444	466	0	0	0	1.57716	0	0	-inf	9.93e-07
MSTRG.30461.3	u	chr3	7525730	7526641	810	0	1.73245	0	0	0	0	inf	1e-06
MSTRG.9176.20	x	chr13	59399401	59460143	614	0	0	2.03224	0	0	0	inf	1.02e-06
MSTRG.6620.2	j	chr12	85954719	85957921	1375	1.1	1.0354	0.9745	1.9128	2.58337	1.86307	-1.03314	1.05e-06
MSTRG.32105.1	i	chr3	79834715	79835410	696	1.25	0.860128	0.684065	0.063633	0.179332	0.079003	3.11993	1.05e-06
MSTRG.15146.3	u	chr17	49725303	49729062	734	0	2.74806	0	0	0	0	inf	1.06e-06
MSTRG.28723.1	u	chr28	17241211	17243058	1848	7.35	7.48218	7.61633	3.54949	3.97466	3.34143	1.04662	1.08e-06
MSTRG.16974.2	u	chr18	47455143	47528879	484	0	2.76724	0	0	0	0	inf	1.09e-06
MSTRG.746.1	i	chr1	37322603	37323507	905	0	0.020215	0	2.09974	1.56969	0.472443	-7.67871	1.11e-06
MSTRG.40321.1	u	chr8	65723093	65723527	435	0	0	0	0	1.62612	0	-inf	1.13e-06
MSTRG.41794.8	i	chr9	36691373	36711816	207	0	0	0	0	0	2.82084	-inf	1.15e-06
MSTRG.5049.1	j	chr12	17992794	17995470	2642	0.275	0.144912	0.091979	1.62524	1.93958	0.724962	-3.06836	1.15e-06
MSTRG.17948.3	u	chr19	20796091	20798229	546	0	0	2.09651	0	0	0	inf	1.17e-06
MSTRG.20338.3	u	chr2	73189394	73194253	4796	0.289	0	0	0	0	0	inf	1.2e-06
MSTRG.17195.3	x	chr18	57211511	57216494	431	0	0	0	1.52054	0	0	-inf	1.21e-06
MSTRG.7790.1	i	chr13	27636850	27637857	1008	1.16	1.88809	1.13966	0.334917	0.329174	0.231913	2.22572	1.21e-06
MSTRG.41709.2	j	chr9	33234215	33244291	446	2.69	0.531679	1.74808	0	0	0	inf	1.21e-06
MSTRG.25017.1	u	chr24	38697297	38698023	707	1.95	0	0	0	0	0	inf	1.22e-06
MSTRG.11259.1	u	chr15	22627121	22628428	1308	1.25	0.650935	0.183832	0	0	0	inf	1.22e-06
MSTRG.12622.1	x	chr16	19434963	19435244	262	3.39	0.864655	2.37197	0	0	0	inf	1.22e-06
MSTRG.10427.1	u	chr14	57736193	57736690	498	1.49	1.50388	1.14703	0.457546	0.354062	0.253559	1.95811	1.22e-06
MSTRG.3766.17	u	chr11	35901296	35906071	720	0	1.8108	0	0	0	0	inf	1.24e-06
MSTRG.40596.1	i	chr8	74670060	74670486	331	3.67	1.13023	2.54874	0.061117	0.081101	0	5.69176	1.24e-06
MSTRG.3767.3	u	chr11	35901296	35902489	331	0	0	8.2499	0	0	0	inf	1.24e-06
MSTRG.35021.2	j	chr5	58647906	58680365	3875	0	0	0	0.222455	3.59094	0.243237	-inf	1.25e-06
MSTRG.17421.2	o	chr19	1681908	1716486	2168	0	1.40582	0	0	0	0	inf	1.25e-06
MSTRG.39889.1	u	chr8	37780222	37782709	1417	0	0	0	0	0.525548	0	-inf	1.29e-06
MSTRG.20349.1	u	chr2	73645587	73646322	736	5.53	0.354149	3.84233	0	0	0	inf	1.36e-06
MSTRG.37978.1	j	chr7	15615904	15620406	432	1.08	0.215303	0.429808	49.57	4.77918	29.776	-5.61093	1.39e-06
MSTRG.25866.1	x	chr25	41251199	41254246	2998	1.33	1.52653	1.36547	0.66905	0.59674	0.508075	1.24972	1.4e-06
MSTRG.4078.1	u	chr11	55152040	55152457	418	1.13	0.890698	1.72986	0.116351	0.056755	0.053556	4.0504	1.43e-06
MSTRG.8996.4	u	chr13	65776789	65777087	269	4.68	0	0	0	0	0	inf	1.44e-06
MSTRG.7259.2	i	chr13	9028612	9034952	436	0	2.53756	0	0	0	0	inf	1.52e-06
MSTRG.15312.3	o	chr17	62084443	62086086	1579	0	1.82591	0	0	0	0	inf	1.57e-06
MSTRG.8780.2	u	chr13	57311746	57312099	278	4.28	0	0	0	0	0	inf	1.59e-06
MSTRG.5780.3	j	chr12	60737744	60775237	700	0	0	0	1.33893	1.63312	0.257604	-inf	1.63e-06
MSTRG.3168.1	i	chr10	69409521	69412335	2815	8.28	7.78008	6.74417	3.44206	4.3745	2.74137	1.11096	1.67e-06
MSTRG.18358.3	x	chr19	42374758	42391663	6550	0.000318	0.033961	0.01548	6.41302	5.38008	0.229172	-7.91654	1.68e-06
MSTRG.3766.4	u	chr11	35901296	35906071	864	0	1.2019	0	0	0	0	inf	1.71e-06
MSTRG.15127.1	i	chr17	49664342	49664542	201	21.3	11.6346	8.06335	0.491133	1.75446	1.06602	3.62945	1.74e-06
MSTRG.36659.2	u	chr6	46543190	46545189	1976	1.58	0	0	0	0	0	inf	1.77e-06
MSTRG.42275.2	i	chr9	60320188	60320505	280	2.07	1.23493	2.73163	0.154042	0.184988	0.178701	3.54303	1.78e-06
MSTRG.7370.2	j	chr13	11375452	11377442	1496	2.35	1.99854	1.66886	0.575302	0.868626	0.461453	1.65891	1.81e-06
MSTRG.40913.4	u	chr9	175045	176412	1016	3.04	0	0	0	0	0	inf	1.84e-06
MSTRG.26497.3	o	chr25	78923368	78926911	640	2.66	0	0	0	0	0	inf	1.84e-06
MSTRG.28084.1	u	chr27	30242445	30248644	256	2.55	2.348	1.06949	11.2419	8.30478	7.00432	-2.15337	1.84e-06
MSTRG.38035.3	o	chr7	19096242	19101224	719	1.51	0	0	0	0	0	inf	1.85e-06
MSTRG.16031.3	i	chr18	9014579	9017127	767	0	1.28822	0	0	0	0	inf	1.87e-06
MSTRG.37255.5	o	chr6	77349642	77351896	343	0	0	2.57214	0	0	0	inf	1.88e-06
MSTRG.32370.1	i	chr4	5096429	5097454	1026	2.13	1.12159	1.21873	0.144728	0.280904	0.267059	2.6911	1.92e-06
MSTRG.8784.3	j	chr13	57566006	57568977	1130	0.211	0.297512	0.160197	0	0	0	inf	1.95e-06
MSTRG.39644.1	i	chr8	22200945	22202084	446	0	0	0	3.42097	3.36912	0.413891	-inf	1.98e-06
MSTRG.23142.2	u	chr22	29208210	29212590	384	0	0	0	0.573208	1.10777	1.84876	-inf	2.03e-06
MSTRG.16249.1	u	chr18	16022267	16024843	2577	0	0.740972	0	0	0	0	inf	2.04e-06
MSTRG.9416.1	u	chr14	10943332	10944300	969	1.25	1.00173	1.05723	0.31086	0.276805	0.123924	2.21642	2.06e-06
MSTRG.23342.3	u	chr22	43508294	43508908	502	0	0	1.62804	0	0	0	inf	2.12e-06
MSTRG.20020.1	i	chr2	53847776	53848190	415	3.94	6.59362	3.50205	0.800643	0.832496	0.981189	2.42462	2.13e-06
MSTRG.20637.1	u	chr2	83772524	83772749	226	2.59	2.24371	2.77219	0.049602	0	0.165583	5.14258	2.2e-06
MSTRG.39015.4	o	chr7	73411303	73411655	273	0	3.23895	0	0	0	0	inf	2.24e-06
MSTRG.9176.30	x	chr13	59460758	59480698	2087	5.81	1.8804	1.58584	0.00215	0.09168	0.014982	6.41296	2.27e-06
MSTRG.39000.2	x	chr7	73474752	73475123	315	3.57	5.23471	6.29623	0.646303	0.318793	0.141157	3.77061	2.42e-06
MSTRG.15213.1	o	chr17	54517330	54895734	497	2.18	0	0	0	0	0	inf	2.42e-06
MSTRG.25190.2	x	chr25	6438737	6439866	256	0	0	2.93387	0	0	0	inf	2.51e-06
MSTRG.25442.1	u	chr25	17312777	17313101	325	1.16	1.40496	1.0748	0.227014	0.098642	0.180616	2.8456	2.53e-06
MSTRG.41794.2	x	chr9	36660669	36711806	228	0	0	0	5.67121	0	0	-inf	2.55e-06
MSTRG.21093.1	u	chr20	22378419	22378748	330	15.2	47.6879	83.239	2.05555	0.381385	1.24315	5.3109	2.56e-06
MSTRG.11888.1	x	chr15	57750738	57751023	260	3.47	0	0	0	0	0	inf	2.6e-06
MSTRG.10086.1	u	chr14	41517052	41517689	638	1.42	0	0	0	0	0	inf	2.6e-06
MSTRG.23248.1	i	chr22	37193581	37204554	261	1.48	0.760903	0.762021	0	0	0	inf	2.62e-06
MSTRG.35627.2	u	chr5	88107055	88108679	1571	0	0	1.3788	0	0	0	inf	2.67e-06
MSTRG.15754.2	o	chr18	2297732	2478269	488	3.41	0	0	0	0	0	inf	2.73e-06
MSTRG.9337.1	i	chr14	6916388	6916665	278	0.701	1.38956	0.500462	7.49953	10.6036	4.06197	-3.09679	2.83e-06
MSTRG.21642.2	i	chr21	5513689	5514176	435	0	0	0	2.06589	0	0	-inf	2.84e-06
MSTRG.15951.9	x	chr18	7349848	7353831	262	1.05	6.46099	3.22604	0.118486	0.044463	0.056307	5.61442	2.85e-06
MSTRG.28151.1	u	chr27	36599186	36599568	383	0.282	0.442156	0.168687	4.24448	4.4232	1.37695	-3.49212	2.85e-06
MSTRG.8644.1	i	chr13	53773665	53775358	1694	1.69	0.896998	1.08657	0.219295	0.358405	0.243902	2.16173	2.96e-06
MSTRG.30258.1	u	chr3	2084984	2085409	426	1.94	0	0	0	0	0	inf	3.03e-06
MSTRG.23512.2	u	chr23	2552624	2553516	207	0	0	3.21897	0	0	0	inf	3.1e-06
MSTRG.15859.6	i	chr18	5950394	5950807	302	0	2.44165	0	0	0	0	inf	3.14e-06
MSTRG.9270.2	u	chr13	60526515	60526964	376	2.24	4.55411	0.592914	0	0	0	inf	3.15e-06
MSTRG.31956.1	o	chr3	72948704	72957278	3437	1.22	1.67215	0.971117	0.434715	0.335328	0.277492	1.88445	3.16e-06
MSTRG.1428.1	u	chr1	79874229	79874469	241	2.59	1.1192	5.41131	0	0	0	inf	3.17e-06
MSTRG.34219.1	x	chr5	17975716	17976345	248	0	0	2.61948	0	0	0	inf	3.23e-06
MSTRG.35546.2	i	chr5	85216521	85228137	286	2.6	1.92378	1.47997	0.398164	0.442105	0.46656	2.19906	3.23e-06
MSTRG.34164.1	x	chr5	13990065	13990348	262	1.35	2.51305	0.75534	0	0	0	inf	3.39e-06
MSTRG.26577.1	x	chr25	80873596	80886223	1746	1.2	1.28222	0.809322	0.245774	0.260729	0.336128	1.96398	3.49e-06
MSTRG.13652.3	i	chr16	65960647	65961124	345	0	1.99069	0	0	0	0	inf	3.57e-06
MSTRG.38202.1	u	chr7	30252678	30252931	254	2.31	2.58764	16.5269	0	0	0	inf	3.59e-06
MSTRG.25849.1	i	chr25	39340800	39341201	402	0.513	0.443735	0.35106	1.37507	1.31398	1.44515	-1.66043	3.66e-06
MSTRG.20225.1	x	chr2	66752892	66753185	271	1	0.839787	1.26306	3.35957	3.54302	2.84191	-1.65029	3.74e-06
MSTRG.20715.1	u	chr20	5255791	5265141	1503	1.66	1.32039	1.02302	0.44733	0.26584	0.224081	2.09517	3.75e-06
MSTRG.34050.1	u	chr5	10770137	10773830	1166	2.83	18.0894	0.242517	0	0	0	inf	3.85e-06
MSTRG.41129.1	u	chr9	5395640	5395903	264	0.465	0.15323	0.13206	1.85776	2.12858	1.39921	-2.84439	3.93e-06
MSTRG.38005.2	u	chr7	17562740	17564702	1615	2.21	1.94871	1.43796	0.657909	0.813087	0.74592	1.33652	4.05e-06
MSTRG.27187.3	o	chr26	31618569	31652313	4284	2.68	1.96627	2.2504	0.669278	0.606317	0.813016	1.72387	4.28e-06
MSTRG.29935.1	u	chr29	34440330	34444556	325	0	3.23189	0	0	0	0	inf	4.44e-06
MSTRG.23901.2	x	chr23	30514046	30515827	1713	2.69	1.89922	2.15062	0.073314	0.344147	0.09096	3.72787	4.46e-06
MSTRG.25825.1	u	chr25	37319596	37319926	331	55.2	12.0417	25.2523	0	0	0.146486	9.30197	4.79e-06
MSTRG.40772.1	i	chr8	80243611	80253619	9926	1.47	7.29496	6.58758	0	0.026749	0.02515	8.20839	4.95e-06
MSTRG.2107.3	x	chr10	26105811	26106512	474	21.6	14.7363	8.97876	59.6806	71.0148	40.7183	-1.91924	4.97e-06
MSTRG.22222.2	x	chr21	31080566	31082585	1401	5.52	0.121406	2.85607	0	0	0	inf	5.08e-06
MSTRG.29050.2	j	chr28	32320231	32327152	321	0	0	0	0	0	1.8852	-inf	5.09e-06
MSTRG.19530.1	x	chr2	22519014	22546353	294	0	0	0	0	0	2.07838	-inf	5.09e-06
MSTRG.6909.1	o	chr13	2520612	2605220	652	1.25	1.17948	0.712914	0.256623	0.206131	0.24431	2.15139	5.22e-06
MSTRG.31740.1	u	chr3	61691972	61692243	272	0.0835	0	0.056077	1.59059	1.05762	2.25519	-5.13477	5.25e-06
MSTRG.25101.1	x	chr25	2143247	2201370	783	0.0574	0.182935	0.160014	1.45109	7.05207	1.76447	-4.68058	5.38e-06
MSTRG.37286.1	u	chr6	78312279	78314904	548	0.539	1.28934	1.54519	0.071079	0.040836	0.052785	4.35615	5.45e-06
MSTRG.37307.1	u	chr6	78902587	78902975	389	0.501	1.68422	1.14131	0	0	0	inf	5.51e-06
MSTRG.25205.1	i	chr25	6801471	6801763	293	0.016443	0	0	1.61856	0.931124	3.16829	-8.44189	5.54e-06
MSTRG.14473.1	j	chr17	19014699	19033253	682	0	0	0	0.565005	2.44395	0.392186	-inf	5.62e-06
MSTRG.40772.5	i	chr8	80243612	80253617	4911	0.191468	0.219626	15.5038	0	0	0	inf	5.7e-06
MSTRG.3163.1	u	chr10	68968375	68968767	393	0	0	0	3.78102	2.19815	0.396379	﹘inf	5.86e-06
MSTRG.472.1	u	chr1	20408980	20410022	1043	0.083666	0.07246	0.101324	0.505946	1.14904	2.04412	-3.84481	5.94e-06
MSTRG.3075.1	u	chr10	66466020	66466265	246	0.372815	0.11681	0.132865	1.51221	2.03603	1.50971	-3.02243	5.99e-06
MSTRG.25015.1	u	chr24	38652982	38654373	431	1.83697	0	0	0	0	0	inf	6.04e-06
MSTRG.1410.1	i	chr1	79319025	79319408	384	1.20063	0.930899	1.29917	0.222585	0.210292	0.199611	2.43939	6.27e-06
MSTRG.30004.3	u	chr29	36247071	36250068	2753	0	0	0	7.81402	8.27003	0.019129	-inf	6.3e-06
MSTRG.38.1	u	chr1	1285515	1285945	431	1.1745	0.936874	0.831004	2.13265	2.24672	2.20097	-1.16118	6.33e-06
MSTRG.24805.1	i	chr24	30386438	30387101	664	0.0038	0.064625	0.101074	3.12288	15.6486	0.969333	-6.86376	6.56e-06
MSTRG.21439.1	o	chr20	40268601	40271060	2303	158.186	10.0848	12.2096	4132.56	2887.47	2528.24	-5.72533	6.59e-06
MSTRG.38556.2	u	chr7	51008644	51009107	390	0	0	3.53587	0	0	0	inf	6.6e-06
MSTRG.5640.1	i	chr12	55047992	55049059	588	0	0	0	3.65124	4.94168	0.224735	-inf	6.83e-06
MSTRG.17348.2	o	chr19	44731	192413	290	0	0	0	11.5363	5.28587	0.535252	-inf	6.97e-06
MSTRG.3267.1	i	chr11	2786257	2787005	351	0	0	0	1.77831	4.12805	0.468623	-inf	7.05e-06
MSTRG.23635.1	u	chr23	13091667	13091886	220	1.80313	1.54778	1.65009	0.296793	0.12532	0.060491	3.37331	7.13e-06
MSTRG.33767.1	u	chr4	84723050	84724210	1161	0.299725	0.307936	0.244526	0.898055	1.95362	0.985474	-2.17079	7.17e-06
MSTRG.35831.2	u	chr6	3675572	3675819	207	2.01321	1.38071	1.57938	0	0	0.044389	6.80786	7.21e-06
MSTRG.16866.1	x	chr18	44564721	44579150	3998	0.013053	0.035874	0.006674	0.248792	0.171783	0.332547	-3.7597	7.27e-06
MSTRG.18478.1	u	chr19	51026788	51027330	543	0	0	1.53619	0	0	0	inf	7.38e-06
MSTRG.2676.1	u	chr10	50831725	50832040	316	0	0	0	0.722052	1.39484	0.456051	-inf	7.73e-06
MSTRG.17572.1	i	chr19	4816808	4818514	1707	1.6226	0.959045	1.05078	0.36162	0.422316	0.235064	1.83378	7.87e-06
MSTRG.35650.2	x	chr5	89186840	89189168	880	0.496988	0.230494	0.923602	0	0	0	inf	8.43e-06
MSTRG.21454.1	u	chr20	41363304	41366900	3597	2.61555	0.106249	0.901401	0.00863	0	0.004302	8.13018	8.43e-06
MSTRG.32287.1	x	chr4	2423737	2424076	232	0	0	0	0.608626	2.15291	1.84362	-inf	8.45e-06
MSTRG.25983.2	j	chr25	50402450	50530530	902	1.91796	0.522512	0.327936	0	0	0.001281	11.0776	8.66e-06
MSTRG.14360.1	i	chr17	14810520	14812798	627	3.72168	4.05822	2.66665	0.904035	0.639682	1.02037	2.02651	9.23e-06
MSTRG.15052.1	u	chr17	47165466	47166109	644	0	0	0	1.43824	4.83734	0.268001	-inf	1.05e-05
MSTRG.9023.4	x	chr13	66017627	66018102	280	0	0	0	1.98025	1.76564	0.427254	-inf	1.14e-05
MSTRG.1874.1	o	chr10	11310207	11379379	593	0.276639	0.718123	0.598867	0	0	0	inf	1.16e-05
MSTRG.37640.1	x	chr7	3849515	3850027	331	0	0	0	1.84389	0.48427	0.938445	-inf	1.2e-05
MSTRG.1714.1	u	chr10	3869593	3869892	300	1.46564	0.689722	1.19191	0.082166	0.131084	0.055021	3.64122	1.29e-05
MSTRG.568.1	i	chr1	24903975	24904363	389	1.43179	0.475472	0.531864	0	0	0	inf	1.38e-05
MSTRG.35946.1	u	chr6	9096127	9097481	1281	2.73575	2.30689	2.34697	0.979605	0.604885	0.482477	1.83798	1.4e-05
MSTRG.7662.1	u	chr13	22250734	22251397	664	0.033952	0.014858	0.096479	4.10498	2.99955	0.399215	-5.69061	1.41e-05
MSTRG.2786.1	x	chr10	56776270	56796327	339	0.000631	0	0.000637	4.59091	4.09468	0.373037	-12.8025	1.5e-05
MSTRG.5640.2	i	chr12	55047992	55049059	588	0	0	0	3.57563	5.47727	0.177261	-inf	1.6e-05
MSTRG.9176.21	x	chr13	59399749	59480454	2590	0.275546	2.51483	0.623777	0.00175	0.018146	0	7.42291	1.63e-05
MSTRG.30704.1	u	chr3	13483881	13486156	2276	0.105486	0.111921	0.093025	2.73309	7.76042	0.382766	-5.13076	1.68e-05
MSTRG.39490.70	j	chr8	13276428	13285441	610	3.04662	0.230715	3.2738	0	0	0	inf	1.69e-05
MSTRG.14874.3	u	chr17	39202689	39204737	461	0.822236	0.41158	0.30412	0	0	0	inf	1.75e-05
MSTRG.16959.1	u	chr18	46756442	46757873	492	4.03154	4.12535	3.80589	0.744486	1.10422	1.29816	1.92657	1.9e-05
MSTRG.100.1	x	chr1	3581906	3589268	274	2.52079	1.63894	4.33472	0	0.098235	0.108401	5.36136	2.01e-05
MSTRG.37435.1	u	chr6	81919664	81919868	205	0.079201	0.069151	0	1.38912	1.29851	0.684402	-4.50652	2.01e-05
MSTRG.30136.2	o	chr29	42366781	42368526	488	9.85413	1.07701	2.37348	0.011981	0.057541	0.123041	6.11045	2.07e-05
MSTRG.6917.3	i	chr13	2557748	2564370	644	1.02205	0.748273	0.490401	3.73706	7.69424	2.47923	-2.62132	2.09e-05
MSTRG.3179.1	u	chr10	70287947	70288374	428	2.19792	2.78288	0.29872	0	0	0	inf	2.1e-05
MSTRG.17627.1	i	chr19	6990545	6991267	531	0.781419	0.742038	0.61268	2.24124	4.17175	1.85675	-1.95284	2.17e-05
MSTRG.14863.1	i	chr17	39055302	39055774	473	38.4331	38.7458	11.0063	0.130058	1.42128	1.08823	5.06216	2.21e-05
MSTRG.24235.1	i	chr24	1456734	1458516	1212	15.1939	10.1825	9.94779	5.74812	5.55063	4.93635	1.12154	2.28e-05
MSTRG.10374.1	j	chr14	55334539	55340575	2182	1.31925	1.22877	1.08687	0	0	0.018936	7.58464	2.3e-05
MSTRG.17132.1	u	chr18	55358970	55359266	297	3.86918	2.82062	5.89098	0.052261	0	0.16395	5.86264	2.4e-05
MSTRG.17575.1	i	chr19	5121129	5123355	2227	2.88658	2.18509	1.81858	0.99505	0.7739	0.882735	1.37765	2.42e-05
MSTRG.40838.1	i	chr8	82478376	82478702	327	4.53241	6.89761	6.41903	21.4876	17.5159	23.3509	-1.80465	2.51e-05
MSTRG.30334.3	j	chr3	3980255	4262876	595	0	0	0	1.79343	0.243609	4.66789	-inf	2.52e-05
MSTRG.14619.1	u	chr17	27862965	27863369	405	0	0	0	1.88981	7.04776	0.362983	-inf	2.61e-05
MSTRG.2432.1	i	chr10	40456023	40457357	1335	1.08603	1.19676	1.20767	0.311131	0.479479	0.374943	1.5824	2.62e-05
MSTRG.170.1	u	chr1	6293497	6303373	211	0	3.66422	0	0	0	0	inf	2.9e-05
MSTRG.18859.1	o	chr2	1417789	1630921	642	2.05725	1.47783	1.6978	4.57957	5.48794	7.40959	-1.73979	2.9e-05
MSTRG.16176.1	x	chr18	11647300	11647544	216	5.36126	4.33246	3.40909	0	0.14954	0	6.4532	2.9e-05
MSTRG.34475.1	u	chr5	32888588	32888840	253	0.112739	0.117364	0	3.98696	1.71064	1.34255	-4.93526	3.03e-05
MSTRG.1279.1	i	chr1	70348575	70348878	282	2.09039	1.31516	1.62767	0.453907	0.337639	0.208522	2.33138	3.08e-05
MSTRG.11303.2	x	chr15	24711101	24722658	587	0	0	0	4.1283	1.35562	0.211937	-inf	3.14e-05
MSTRG.8774.2	u	chr13	58209780	58211349	1550	2.38528	0.059645	2.50614	0	0	0	inf	3.14e-05
MSTRG.21914.1	u	chr21	15361307	15368910	757	0.23274	0.234082	0.192857	0.583822	0.984841	0.699386	-1.78162	3.15e-05
MSTRG.3694.1	u	chr11	31727800	31728097	298	2.46797	2.37949	5.07785	0.104172	0	0	6.57407	3.17e-05
MSTRG.3766.16	u	chr11	35901296	35906071	1294	2.59222	0.867951	0.098873	0	0	0	inf	3.22e-05
MSTRG.20286.1	u	chr2	70759601	70759833	233	0	0	0	1.23551	0.497391	0.893494	-inf	3.35e-05
MSTRG.18476.1	u	chr19	51019746	51020115	370	1.21497	1.52874	0.696661	0.145987	0.092797	0.00955	3.79221	3.55e-05
MSTRG.4677.4	u	chr12	2204826	2206845	1657	0.041765	3.18156	4.05989	0	0	0	inf	3.57e-05
MSTRG.34210.8	i	chr5	16326884	16338742	4748	1.329	0.945206	0.097241	0.028074	0.02711	0.028961	4.81674	3.61e-05
MSTRG.10975.2	x	chr15	8346581	8389119	215	0	0	0	1.07954	1.12949	4.44699	-inf	3.65e-05
MSTRG.34050.6	u	chr5	10770137	10773830	1606	3.07856	5.59666	14.1004	0.313325	0.432822	0.644725	4.03343	3.8e-05
MSTRG.11845.1	u	chr15	56848880	56933847	278	1.76986	1.17542	1.39401	0.406654	0.299265	0.240839	2.19639	3.88e-05
MSTRG.16057.1	x	chr18	10122661	10122984	231	1.81347	0.518076	1.38597	0	0	0	inf	3.92e-05
MSTRG.21278.5	o	chr20	32795298	32798546	843	0	0	0	1.34942	1.87281	0.108559	-inf	3.93e-05
MSTRG.27371.1	u	chr26	36874032	36876385	2150	1.88844	3.88389	3.09632	0.526102	0.218444	0.423179	2.92501	3.93e-05
MSTRG.15973.4	u	chr18	8529695	8530306	382	0.038973	0	0.00934	6.54752	0.223348	7.51267	-8.20773	4.04e-05
MSTRG.9647.1	i	chr14	22391136	22393501	399	3.02915	1.19842	3.21946	0.388185	0.199471	0.201644	3.23802	4.07e-05
MSTRG.14785.1	x	chr17	34811292	34811611	296	1.07561	2.73649	0.519674	0	0	0	inf	4.18e-05
MSTRG.10140.6	j	chr14	45852779	45856577	1593	2.91484	2.46679	1.47147	0.754193	0.874759	0.699477	1.5574	4.25e-05
MSTRG.6418.1	i	chr12	80408854	80409150	297	1.52256	1.26196	0.691481	0.052261	0.053971	0.15214	3.74991	4.3e-05
MSTRG.21726.1	x	chr21	9903481	10061008	217	2.65819	0.806243	1.3576	0	0	0.006893	9.45029	4.38e-05
MSTRG.14345.1	x	chr17	14248550	14248807	235	0	0	0	2.39404	3.92398	0.421743	-inf	4.51e-05
MSTRG.23424.1	u	chr22	47463266	47463553	288	0.090277	0.291675	0.197471	1.08005	1.22595	1.43545	-2.69091	5.41e-05
MSTRG.39490.17	j	chr8	13274778	13285421	1303	2.814	1.96935	0.454842	0	0.025367	0	7.68997	5.67e-05
MSTRG.5587.1	u	chr12	51724678	51724880	203	0	0	0	2.92873	2.3636	0.442129	-inf	5.73e-05
MSTRG.14581.1	u	chr17	24075177	24075396	220	0	0	0	0.516448	1.22406	1.81615	-inf	6.09e-05
MSTRG.22972.1	u	chr22	18931465	18931684	220	1.30103	1.18674	0.434931	0	0	0	inf	6.77e-05
MSTRG.38983.1	u	chr7	72445469	72446937	249	1.49797	1.81175	2.13589	0.42586	0.296956	0.357634	2.33346	6.99e-05
MSTRG.15932.1	u	chr18	6910177	6910812	636	1.7174	0.810598	0.933943	0.193126	0.2396	0.084672	2.74223	7.04e-05
MSTRG.39149.1	u	chr7	79089454	79092330	2745	2.07378	2.38211	1.58108	0.775246	0.733361	0.841669	1.361	7.06e-05
MSTRG.10140.10	j	chr14	45852808	45856577	1374	3.65986	0.005304	8.22874	0	0.002891	0.001732	11.3291	7.16e-05
MSTRG.39490.63	j	chr8	13275876	13280014	355	0.323648	2.54996	3.17245	0	0	0	inf	7.22e-05
MSTRG.32748.2	i	chr4	23887270	23889087	336	1.69579	2.11255	0.804534	0.11479	0.242712	0.055531	3.48133	7.3e-05
MSTRG.41571.1	u	chr9	25110061	25110634	574	0.054852	0	0	1.08796	0.702331	1.40942	-5.86625	7.44e-05
MSTRG.15182.1	x	chr17	52317486	52366253	315	0	0	0	4.258	5.37979	0.196502	-inf	8.16e-05
MSTRG.24486.1	j	chr24	12939679	12953505	3174	2.0314	1.80441	1.50598	1.00184	0.753718	0.754973	1.08933	8.42e-05
MSTRG.30124.1	u	chr29	42186834	42187036	203	0	0	0.079431	1.85801	1.05915	1.13531	-5.67295	8.42e-05
MSTRG.33775.1	u	chr5	24943	27416	891	0.11497	0.048376	0.196378	2.63769	0.811302	1.43833	-3.76408	8.54e-05
MSTRG.25165.1	o	chr25	5767493	5776200	608	3.94518	3.67171	3.71082	1.68162	1.87196	1.05236	1.29829	8.92e-05
MSTRG.17300.1	u	chr18	61192243	61192709	467	2.50745	4.05225	0.853633	0.115221	0.065445	0	5.35873	9.1e-05
MSTRG.771.1	u	chr1	38439890	38445156	397	5.30451	9.75561	5.36395	1.35993	0.442604	0.811737	2.96579	9.19e-05
MSTRG.13725.1	u	chr16	68837859	68838531	421	0.966071	1.14051	1.40056	0.253901	0.318556	0.173491	2.23315	9.33e-05
MSTRG.39132.1	u	chr7	78583798	78584121	324	1.34421	1.3862	1.45468	0.307239	0.094329	0.221611	2.74754	9.57e-05
MSTRG.1100.1	u	chr1	61094622	61095223	602	1.31223	1.23612	1.04534	0.514466	0.326622	0.26682	1.69763	9.94e-05
MSTRG.10027.1	u	chr14	39081752	39086369	361	0.224543	0.190356	0.218141	2.30811	2.44483	0.63487	-3.08933	0.000104618
MSTRG.6742.2	u	chr12	89282446	89288591	940	0.858642	0.128639	0.305749	0	0	0	inf	0.000111468
MSTRG.9259.1	u	chr13	60322872	60325127	1447	2.8045	0.035309	1.56859	0	0	0	inf	0.000112901
MSTRG.35830.1	u	chr6	3500101	3502656	580	0	0.024084	0.021176	0.435174	2.32361	0.434614	-6.14071	0.000117354
MSTRG.17407.1	u	chr19	1521685	1522041	357	3.75897	3.38208	2.5597	1.10347	1.19404	1.34719	1.41229	0.0001191
MSTRG.10935.2	u	chr15	6173269	6173849	547	0.740885	0.20152	1.33203	0	0	0	inf	0.000124935
MSTRG.60.1	u	chr1	1971848	1973704	1857	1.32048	3.04579	1.71384	0.409736	0.452222	0.423147	2.24221	0.000127803
MSTRG.9967.1	u	chr14	35700527	35701556	1030	0.157775	0.313762	0.072351	0.897694	1.48953	1.32178	-2.76965	0.000128201
MSTRG.9507.1	u	chr14	15111188	15111637	450	0.06436	0.031076	0.145266	2.43104	2.239	0.463319	-4.41458	0.000132851
MSTRG.12018.1	i	chr15	60643808	60646453	264	3.7905	4.74964	1.94714	0.833009	0.645458	0.662897	2.29204	0.000134678
MSTRG.30844.1	u	chr3	15281747	15282133	387	0	0	0	0.945738	4.88722	0.2831	-inf	0.000141258
MSTRG.28436.1	u	chr28	3017125	3017560	436	1.93152	0.626769	0.803753	0	0.035049	0.062703	5.10407	0.000144698
MSTRG.1879.1	u	chr10	11375699	11377834	2099	0.515299	0.669615	0.482443	1.12943	1.4531	1.46203	-1.27842	0.000144921
MSTRG.15354.1	u	chr17	64073998	64074228	231	0.474434	1.03393	1.59486	0	0	0	inf	0.000156304
MSTRG.6609.1	o	chr12	85837480	85901275	1167	0.856198	0.444693	1.42223	0.134778	0.070706	0.047029	3.43083	0.00015669
MSTRG.11443.1	i	chr15	38711637	38712008	372	1.95211	1.84281	2.17826	0.813357	0.701499	0.594854	1.50145	0.000159883
MSTRG.34186.3	x	chr5	15027324	15027946	541	1.6877	2.19352	0.127343	0	0	0	inf	0.000164694
MSTRG.8327.1	x	chr13	45026724	45050137	378	3.79792	5.05438	3.55805	10.5491	8.51364	7.94452	-1.1218	0.000166505
MSTRG.42516.3	x	chr9	67943340	68031312	324	0.000432	0.010835	4.8e-05	13.3458	7.83657	6.1e-05	-10.8704	0.00017366
MSTRG.18881.2	i	chr2	2780734	2791568	434	0	0	0	1.45901	0.379532	0.288711	-inf	0.000175034
MSTRG.7789.1	i	chr13	27635961	27636352	392	1.15931	2.43687	1.64777	0.184518	0.01881	0.022896	4.53483	0.000175547
MSTRG.5813.2	i	chr12	59329411	59346803	659	3.5257	0.730217	0.689737	0.090061	0.06193	0.114984	4.21138	0.000177845
MSTRG.8596.1	o	chr13	53397589	53530908	654	0.615688	0.553845	0.635872	1.31135	1.25645	1.13054	-1.03455	0.000184634
MSTRG.15885.3	o	chr18	6057979	6247430	295	5.07467	4.77524	5.68368	2.3835	1.90895	1.56457	1.40715	0.000185309
MSTRG.8997.1	u	chr13	65776789	65777087	270	18.4437	17.7835	4.58725	1.34775	0.805142	1.78905	3.3721	0.000186542
MSTRG.4163.1	u	chr11	57774990	57776975	640	0.35038	0.6006	0.394924	1.95715	4.59928	1.51742	-2.58468	0.000189539
MSTRG.39190.1	u	chr8	753344	753601	258	5.39547	4.64156	4.01037	2.44436	1.83492	1.81036	1.20587	0.000191301
MSTRG.32696.1	u	chr4	21822562	21822773	212	0	0	0	1.20683	0.869516	0.360099	-inf	0.000192922
MSTRG.37433.1	u	chr6	81711547	81712824	869	2.71104	1.62348	1.20159	0.590817	0.50982	0.454679	1.83166	0.000197013
MSTRG.4647.5	x	chr12	751528	753199	1576	3.54262	0.879525	1.01576	0.232686	0.19073	0.183358	3.16382	0.000199078
MSTRG.15759.3	x	chr18	2390480	2392108	771	0.248694	0.093958	0.000862	5.54618	1.23561	3.15394	-4.85419	0.000199858
MSTRG.20632.1	x	chr2	83692997	83696222	206	0.693523	0.973678	1.26992	0.014869	0.04539	0.014924	5.28785	0.000201006
MSTRG.3761.1	u	chr11	35940057	35940580	524	0	0	0	0.890027	1.59998	0.129939	-inf	0.000203596
MSTRG.6582.1	o	chr12	84784510	84790048	408	0.117453	0.589699	0	44.1238	85.3113	3.32547	-7.55259	0.000213291
MSTRG.27331.1	x	chr26	35947738	35949288	549	0.083186	0	0	1.16616	4.40225	4.21966	-6.87854	0.000214533
MSTRG.29764.1	u	chr29	28911776	28913800	1668	2.26372	1.57685	1.42181	0.714552	0.655204	0.753409	1.3095	0.000215153
MSTRG.10734.1	j	chr14	76013778	76025024	253	7.28045	3.86972	27.128	194.237	164.393	1014.52	-5.16482	0.000216103
MSTRG.11932.1	o	chr15	59651404	59932091	1385	1.58683	1.52662	1.14646	0.742049	0.732032	0.48075	1.12378	0.00021972
MSTRG.18334.4	j	chr19	41761637	41772736	620	1.61685	0.965781	1.15476	0.430784	0.461065	0.281154	1.67182	0.000228517
MSTRG.25994.1	u	chr25	51230541	51231384	844	0.518082	0.300251	0.365274	5.10376	8.43064	0.959091	-3.61414	0.000237179
MSTRG.25256.1	i	chr25	8723792	8724913	1122	1.54641	1.11423	0.859944	0.271053	0.280871	0.405115	1.87917	0.000241718
MSTRG.9841.1	u	chr14	30500058	30501085	1028	17.3431	7.20505	14.4742	2.21802	0.834976	2.04842	2.93533	0.000249973
MSTRG.39302.1	u	chr8	4775735	4790392	1113	2.9742	2.49169	2.0213	1.00382	0.924322	0.452845	1.65286	0.00025151
MSTRG.34049.1	u	chr5	10770137	10773830	1086	0.080367	29.9937	0.321581	0	0	0	inf	0.000260422
MSTRG.25221.1	i	chr25	7119923	7120960	1038	2.60448	2.38643	2.83117	1.31471	1.28568	1.03531	1.10532	0.000261089
MSTRG.8935.1	u	chr13	64018682	64019393	427	4.19969	0.378171	1.86235	0	0	0.020959	8.26339	0.000265575
MSTRG.18161.1	i	chr19	34461490	34462696	1207	0.971338	1.43644	1.63009	0.126711	0.197968	0.306756	2.67689	0.000267376
MSTRG.21772.4	x	chr21	11087390	11147864	301	3.21528	1.18561	0.38786	0.06961	0.02821	0.0401	5.11774	0.000267832
MSTRG.42106.1	u	chr9	52813712	52815319	1608	1.26316	1.49013	1.24167	0.462432	0.365511	0.525056	1.56202	0.000278756
MSTRG.7831.1	o	chr13	29125955	29192360	3094	7.20317	9.22444	6.52132	2.80311	3.97654	2.87054	1.2498	0.000284342
MSTRG.10975.1	x	chr15	8346572	8391123	223	0	0	0	1.36563	0.34385	1.71361	-inf	0.000287858
MSTRG.5261.2	j	chr12	28597706	28610103	1501	2.44129	1.50827	1.18812	0.263021	0.108703	0.339549	2.85264	0.000294499
MSTRG.33441.1	u	chr4	68309669	68312219	2551	13.8706	14.4949	12.8592	6.11715	8.56972	5.48469	1.03119	0.000295893
MSTRG.30529.2	i	chr3	9291771	9292139	246	5.15561	5.81933	3.98301	1.51172	0.692561	0.439449	2.50027	0.000296817
MSTRG.21271.2	x	chr20	32561019	32561273	221	0.484561	1.86947	1.61647	0.000445	0	0	13.1232	0.000302112
MSTRG.23162.1	x	chr22	29839425	29882535	245	0.328298	0	0.124958	6.73605	15.4404	2.0482	-5.74	0.000305593
MSTRG.37288.3	u	chr6	78316187	78317803	378	3.22751	1.72619	1.16329	0	0	0.069884	6.45172	0.000306855
MSTRG.21518.2	u	chr21	1436603	1437480	840	4.04154	1.60865	0.663561	0.146761	0.076932	0.206743	3.87463	0.000307037
MSTRG.24913.1	x	chr24	35767541	35768788	1248	0.684763	0.660433	0.554002	6.9568	6.97507	1.29417	-3.00308	0.000308161
MSTRG.2641.1	u	chr10	49003885	49004219	335	1.0993	1.30152	0.991912	0	0.091125	0	5.21845	0.000309798
MSTRG.12286.2	x	chr16	6701834	6703750	299	1.36991	1.34073	1.18499	3.70293	12.5624	5.16372	-2.45964	0.000315626
MSTRG.23710.1	u	chr23	19855173	19855828	656	0	0	0.049049	0.945969	15.7857	1.56664	-8.54327	0.000317369
MSTRG.14295.1	x	chr17	13402296	13403107	446	0	0	0	1.73756	1.42122	0.107437	-inf	0.000331459
MSTRG.22868.1	u	chr22	11906781	11907308	528	0.254687	0.246897	0.205931	1.44439	1.77913	0.545516	-2.41336	0.000333185
MSTRG.15551.1	u	chr17	73282079	73301884	1181	2.81596	5.6686	4.68859	1.10106	1.30316	1.05096	1.93077	0.000335118
MSTRG.57.1	u	chr1	1948091	1950148	2058	3.94087	7.85909	4.59782	1.19995	1.64477	1.42144	1.94249	0.000337412
MSTRG.1543.1	u	chr1	83799508	83810520	2597	1.55255	1.91076	1.20295	0.749219	0.591233	0.548377	1.30478	0.00034904
MSTRG.19619.1	u	chr2	27765524	27766132	609	1.47587	1.00015	0.891275	0.343227	0.350417	0.400627	1.62162	0.000361001
MSTRG.17900.1	i	chr19	13644875	13645093	219	4.77312	0.827065	0.592506	0	0	0	inf	0.000367142
MSTRG.7539.2	x	chr13	18088244	18151111	340	36.437	36.4967	17.2582	92.2697	101.16	62.6515	-1.50553	0.000378655
MSTRG.22113.1	u	chr21	25580774	25581248	475	0.230186	0.137324	0.060094	1.3137	1.13139	0.495656	-2.78183	0.000381232
MSTRG.40109.1	j	chr8	51878255	51881388	768	11.6288	7.40594	7.72297	1.80394	3.70458	2.33285	1.77078	0.000382362
MSTRG.5861.1	i	chr12	62568288	62568597	310	8.80032	8.23282	8.91576	3.23679	2.24359	3.33939	1.55686	0.000386374
MSTRG.20564.1	u	chr2	82926041	82926405	332	0.57706	0.789011	1.4175	5.44529	4.99856	3.28669	-2.30238	0.00040617
MSTRG.14988.1	u	chr17	44505426	44507885	2460	4.6547	3.91102	3.9953	1.85225	1.99998	2.19306	1.05507	0.000417414
MSTRG.5443.1	u	chr12	40180276	40182832	564	0.283207	0.120968	0.362957	1.14486	3.99795	1.78601	-3.17506	0.000418781
MSTRG.35471.1	u	chr5	82202265	82202522	258	0	0	0	0.940524	1.28525	0.221522	-inf	0.000421812
MSTRG.25638.3	i	chr25	24407996	24410839	1031	2.00682	2.15315	0.50518	0.187664	0.144049	0.211824	3.10148	0.000427881
MSTRG.30808.1	u	chr3	14340343	14343081	1892	0.261547	0.233478	0.108604	3.0289	2.09805	0.48719	-3.21733	0.000434314
MSTRG.15119.1	u	chr17	49527528	49532727	511	3.23852	2.34455	2.22419	0.394215	0.687976	0.133971	2.68248	0.000436568
MSTRG.33788.1	u	chr5	503422	504124	703	0.929284	1.20064	0.834247	0.326404	0.337004	0.359972	1.53428	0.000448
MSTRG.20855.2	x	chr20	11575236	11579697	390	0.154463	0.009121	0	45.4953	3.82118	0.459398	-8.24927	0.000453931
MSTRG.39095.1	u	chr7	77962278	77962508	231	0.416495	0.474773	0.448061	1.25786	1.4438	1.4099	-1.61817	0.000462296
MSTRG.1375.1	x	chr1	77031372	77032960	1031	2.67016	3.68598	2.64359	1.42366	1.18663	0.967771	1.3307	0.000482068
MSTRG.35969.2	i	chr6	9997649	9999220	273	0	0	0	0.311002	2.22071	0.664452	-inf	0.000484341
MSTRG.39348.1	u	chr8	7064073	7066789	2611	0.130614	0.162091	0.266165	9.70887	3.54325	0.454777	-4.61625	0.000487276
MSTRG.39198.1	x	chr8	889852	890185	305	0.102548	0	0	5.06568	1.28608	1.44006	-6.24759	0.000490034
MSTRG.25641.1	i	chr25	24903093	24904237	1145	1.2054	1.05488	0.028546	0	0	0	inf	0.000491289
MSTRG.41425.1	i	chr9	17263952	17264367	416	1.69751	1.07527	1.17435	0.436049	0.437724	0.431253	1.59672	0.000504809
MSTRG.27450.1	i	chr26	39932963	39933202	240	4.08601	0.886	2.41369	0	0.157177	0.035248	5.26237	0.00050832
MSTRG.24590.1	i	chr24	16925328	16926233	906	5.03306	4.40088	3.38658	1.34544	2.25602	1.25538	1.40036	0.000509381
MSTRG.26921.1	x	chr26	19290906	19291204	268	0	0	0	0.736313	0.298257	1.30718	-inf	0.000516435
MSTRG.6562.2	o	chr12	84784975	84787216	2212	0	0	0.065276	20.5581	18.2162	1.60976	-9.27302	0.000523615
MSTRG.1938.1	u	chr10	15290151	15292466	1744	0	0.008466	0.052198	1.09503	1.07013	0.570698	-5.49501	0.000533354
MSTRG.23668.1	i	chr23	16879183	16879606	424	1.82296	1.8479	1.3302	0.781696	0.651885	0.608032	1.29253	0.000540331
MSTRG.2107.1	x	chr10	26105757	26106284	300	3.64287	2.51646	1.75403	9.61376	13.7732	5.31185	-1.85863	0.000544503
MSTRG.11252.4	j	chr15	22153366	22155966	571	1.86554	2.47848	1.6538	0.645875	0.391678	0.200372	2.27651	0.000546997
MSTRG.21784.1	i	chr21	11263327	11266248	1538	8.39474	8.40747	3.05953	1.83211	1.2088	1.09251	2.26459	0.000553001
MSTRG.19631.1	u	chr2	28397993	28398198	206	0.509644	1.855	0.665535	0	0	0	inf	0.000556211
MSTRG.25512.1	u	chr25	20447693	20450043	217	0	0	0	0.433304	0.569516	0.319616	-inf	0.000556974
MSTRG.10371.2	j	chr14	55290754	55296708	3661	0.635568	2.2104	0.000125	0.000215	0	0	13.6924	0.000569011
MSTRG.6469.1	u	chr12	81338616	81339902	1150	1.7029	2.98925	2.13033	0.282329	0.328145	0.601405	2.49305	0.000569103
MSTRG.23483.1	u	chr23	1363312	1363525	214	3.07478	3.33587	1.69737	0.570094	0.666141	0.770352	2.01461	0.000589444
MSTRG.21716.2	x	chr21	9335643	9336028	279	0.000241	0.000496	0.000333	0.956658	0.260435	1.57028	-11.3471	0.000602024
MSTRG.6580.1	o	chr12	84783561	84789229	538	0.000367	0.193083	0	10.3053	17.3568	0.889767	-7.20548	0.000606515
MSTRG.9908.2	u	chr14	34454799	34455197	355	0	0	0	2.31802	0.188715	0.729637	-inf	0.000609307
MSTRG.39412.1	i	chr8	9947790	9948476	687	7.64478	7.59035	7.44187	4.2468	2.99479	3.05181	1.13951	0.000615202
MSTRG.40748.1	u	chr8	79162442	79162725	284	0.501905	0.914974	0.525377	1.89941	2.20658	1.8332	-1.61253	0.00062549
MSTRG.9973.1	u	chr14	35804832	35806377	687	3.0757	1.86548	2.72929	0.545103	0.278744	0.086045	3.07555	0.000628524
MSTRG.32179.2	i	chr3	83909725	83911294	445	2.49025	0.996794	0.666766	0.13301	0.008496	0.001615	4.85913	0.000628643
MSTRG.9625.5	j	chr14	20867161	20870788	3287	3.16979	2.0374	2.457	1.09675	0.838343	1.0323	1.36894	0.000631683
MSTRG.36872.1	u	chr6	62759785	62760111	327	0.337499	0.304926	0.099954	0.918009	1.65947	1.17297	-2.33684	0.000632329
MSTRG.1260.1	x	chr1	69525333	69588462	280	0.060839	0.003938	0.003921	20.4092	5.13437	0.003852	-8.53869	0.000649418
MSTRG.40867.1	i	chr8	82940616	82941622	1007	0.23475	0.183007	0.218224	1.52391	2.70833	0.483615	-2.89046	0.000653694
MSTRG.35972.1	x	chr6	10083047	10083345	239	0.47875	0.554264	1.51891	0	0	0	inf	0.000653978
MSTRG.504.2	j	chr1	21520789	21530975	5084	3.74233	4.53606	4.25315	2.28641	2.08849	1.75857	1.03079	0.000659557
MSTRG.30136.4	o	chr29	42366781	42368526	439	12.8411	0.096409	0.338867	0.000117	8.8e-05	5e-05	15.668	0.000673882
MSTRG.14473.3	j	chr17	19014752	19033254	639	76.0424	68.3887	41.4478	6.42447	15.4692	15.3883	2.31781	0.000679065
MSTRG.15898.1	u	chr18	6374857	6375682	826	3.66204	4.89816	3.1568	1.07157	1.3722	1.5216	1.56308	0.00069357
MSTRG.17256.2	x	chr18	59694810	59696307	372	1.44842	1.78459	1.2315	0.598718	0.55893	0.476454	1.45	0.000697267
MSTRG.27305.1	x	chr26	34140802	34142815	420	1.4373	1.37111	1.08898	0.545395	0.44867	0.254774	1.64192	0.00070991
MSTRG.11917.2	o	chr15	59282054	59288517	634	2.63086	1.59973	1.44713	0.193893	0.573292	0.172422	2.59518	0.000717149
MSTRG.39902.1	u	chr8	38939019	38939409	391	1.3532	2.76401	0.709983	0.048166	0.133099	0.184956	3.7204	0.000717869
MSTRG.41005.1	u	chr9	2256173	2260629	538	0.45625	0.835082	0.581402	1.65285	2.14112	1.65448	-1.5407	0.000718119
MSTRG.8867.1	x	chr13	61846146	61852375	287	0.02679	0	0.010376	4.60104	8.97138	0.033358	-8.51602	0.000718292
MSTRG.29996.1	j	chr29	35996082	36000821	2020	6.84399	4.17025	4.85178	2.66077	2.33358	2.11131	1.1589	0.000720453
MSTRG.20586.2	u	chr2	83334923	83337617	2501	0.028849	0.493859	2.30459	0.018653	0.002177	0.005576	6.74242	0.000763591
MSTRG.8331.1	x	chr13	45085021	45086448	207	0.03992	0	0.026141	2.4501	2.62831	0.32379	-6.3536	0.000787283
MSTRG.39260.1	j	chr8	3150724	3169460	736	1.48734	1.70695	2.04732	0.207629	0.583427	0.307155	2.25485	0.000788702
MSTRG.30870.1	o	chr3	16122626	16335045	837	0	0	0	0.199741	1.13112	0.09297	-inf	0.000806079
MSTRG.28286.1	u	chr27	42353544	42355110	233	6.84543	1.6643	0.211288	0	0	0	inf	0.000821028
MSTRG.24316.1	u	chr24	6650151	6652620	241	1.35332	1.19823	0.220461	0	0	0	inf	0.000847069
MSTRG.7858.1	u	chr13	30892660	30894480	435	0.719676	0.15964	1.90403	0	0	0	inf	0.000863543
MSTRG.40888.3	i	chr8	83343340	83346589	824	0.648222	1.02175	1.15762	0.175619	0.186399	0.245879	2.21768	0.00090204
MSTRG.42326.1	u	chr9	63447754	63449327	1574	2.37871	2.92062	2.14584	0.240418	0.441842	0.690488	2.43924	0.00091275
MSTRG.35577.2	j	chr5	86058593	86081067	495	0.695571	0.748669	0.476537	1.35342	2.07174	1.29402	-1.29685	0.00091379
MSTRG.5617.1	i	chr12	53859004	53861883	2880	1.05867	1.20505	0.866868	0.491833	0.463701	0.259162	1.36584	0.000918292
MSTRG.41662.1	u	chr9	30894026	30894387	362	128.449	0.151349	0.597718	0.153787	0.07321	0.132232	8.49047	0.000918369
MSTRG.42528.2	u	chr9	68014655	68015248	507	0.014365	0	0	0.063835	1.98298	1.22087	-7.82957	0.000925395
MSTRG.36963.1	u	chr6	66232339	66234587	2249	1.60766	1.48714	0.864039	0.589855	0.513737	0.473938	1.32741	0.000934965
MSTRG.28104.1	x	chr27	32258428	32262617	3795	2.10686	2.22557	2.15849	0.890181	1.30451	0.888376	1.07406	0.000938951
MSTRG.33020.1	u	chr4	45709074	45711331	2258	3.28465	2.9525	3.07597	1.88327	1.42915	1.24221	1.03193	0.000941688
MSTRG.4668.1	i	chr12	2106674	2107368	617	1.27998	6.24444	6.93395	0.576405	0.291602	0.418717	3.49013	0.000944502
MSTRG.15331.1	i	chr17	62671973	62673432	1309	1.35252	1.41115	0.976258	0.553805	0.706273	0.527845	1.06472	0.000949938
MSTRG.8609.1	x	chr13	53578006	53596615	3441	0.092596	0.018917	0.03114	6.28931	0.491294	0.168435	-5.60623	0.000957858
MSTRG.41218.1	x	chr9	7703318	7745938	727	0.004732	0	0	5.05515	2.54609	0.001748	-10.6499	0.000961949
MSTRG.17415.1	u	chr19	1733170	1734504	263	1.21098	2.14119	0.735858	5.20851	4.8583	5.48329	-1.92745	0.00096787
MSTRG.33556.1	x	chr4	74696757	74698145	240	872.768	326.373	1503.87	118.148	57.8334	113.371	3.22367	0.000968957
MSTRG.4507.1	x	chr11	76013609	76049641	1855	0	0.006747	0.005756	0.580567	0.374662	0.02956	-6.29947	0.000976521
MSTRG.3309.1	u	chr11	4421893	4422169	277	0	0	0	1.07565	1.29906	0.14361	-inf	0.00101474
MSTRG.23493.1	u	chr23	1941389	1941648	260	0	0.045387	0	1.16956	2.56872	0.365258	-6.49844	0.00102928
MSTRG.28462.2	x	chr28	3903875	3904212	294	2.13454	0.283005	3.04689	0.009781	0.095723	0.022621	5.41445	0.00104386
MSTRG.21779.3	u	chr21	11187899	11190253	973	2.77181	2.73208	1.8948	0.258311	0.84391	0.456595	2.24682	0.00106068
MSTRG.42410.1	u	chr9	64711342	64712245	904	0.181909	0.107015	0.316002	5.64308	7.6877	0.371457	-4.50151	0.00106581
MSTRG.9046.1	u	chr14	825350	825782	433	0.297949	0.143565	0.209847	1.68963	1.22003	0.565851	-2.41569	0.00108001
MSTRG.15563.1	u	chr17	73693948	73694379	432	0.681163	0.688668	0.371256	1.53599	4.88678	2.27791	-2.32114	0.00110625
MSTRG.4311.1	j	chr11	66106770	66123802	2496	4.37549	4.27982	4.02677	1.1479	0.793664	1.56678	1.85393	0.00111218
MSTRG.41794.7	x	chr9	36676586	36711804	280	0.583461	5.16129	0.428368	0.010459	0	0	9.20511	0.00111378
MSTRG.18881.1	i	chr2	2780734	2791570	301	0	0	0	1.07716	0.882506	0.142236	-inf	0.00114359
MSTRG.30425.1	u	chr3	5780527	5780988	342	0.539097	0.707912	1.20332	0.119072	0.089677	0.082883	3.07075	0.00115143
MSTRG.24846.1	u	chr24	31784353	31784727	375	0.216775	1.248	0.427663	0	0	0	inf	0.00116255
[truncated: 910 more rows]

## Sheet: DEcircRNAs
Table S4 Differentially expressed circRNAs between WR_S and YR_S groups.
[truncated: 23 more rows]

[truncated: 1 more sheets: DEmiRNAs]
