# Supplementary material for: Integrated Analysis of lncRNA and circRNA Mediated ceRNA Regulatory Networks in Skin Reveals Innate Immunity Differences Between Wild-Type and Yellow Mutant Rainbow Trout (Oncorhynchus mykiss)
Source: Front Immunol. 2022 May 17;13:802731. doi: 10.3389/fimmu.2022.802731 (PMC9152293; doi:10.3389/fimmu.2022.802731)
Supplement: Supplementary file 6 [file Table_5.xlsx]

## Sheet: TableS5
Table S5 Gene Ontology (GO) enrichment results of DEmRNAs.
GO_ID	GO_Term	GO_function	GO_class	qvalue	Gene_ID	Gene name	Description	fc	log2(fc)	Regulation
GO:0003950	NAD+ ADP-ribosyltransferase activity	molecular_function	7	4.64e-06	LOC110490403	parp12	unnamed protein product [Oncorhynchus mykiss]	0.171163	-2.54656	down
GO:0003950	NAD+ ADP-ribosyltransferase activity	molecular_function	7	4.64e-06	LOC110490768	parp12	unnamed protein product [Oncorhynchus mykiss]	0.176969	-2.49844	down
GO:0003950	NAD+ ADP-ribosyltransferase activity	molecular_function	7	4.64e-06	LOC110496378	parp10	PREDICTED: poly [ADP-ribose] polymerase 10-like [Salmo salar]	0.494685	-1.01542	down
GO:0003950	NAD+ ADP-ribosyltransferase activity	molecular_function	7	4.64e-06	LOC110497174;LOC110497176	-	PREDICTED: uncharacterized protein LOC106610368 [Salmo salar];PREDICTED: uncharacterized protein LOC106610327 [Salmo salar]	0.222185	-2.17016	down
GO:0003950	NAD+ ADP-ribosyltransferase activity	molecular_function	7	4.64e-06	LOC110497169;LOC110497173	topors	unnamed protein product [Oncorhynchus mykiss];PREDICTED: E3 ubiquitin-protein ligase Topors-like [Salmo salar]	0.101468	-3.30091	down
GO:0003950	NAD+ ADP-ribosyltransferase activity	molecular_function	7	4.64e-06	LOC110497974	parp12	PREDICTED: poly [ADP-ribose] polymerase 12-like [Salmo salar]	0.0576909	-4.11551	down
GO:0003950	NAD+ ADP-ribosyltransferase activity	molecular_function	7	4.64e-06	parp9	parp9	unnamed protein product [Oncorhynchus mykiss]	0.204046	-2.29303	down
GO:0003950	NAD+ ADP-ribosyltransferase activity	molecular_function	7	4.64e-06	LOC110499853;parp11	parp11	PREDICTED: poly [ADP-ribose] polymerase 11-like [Salmo salar]	0.192817	-2.3747	down
GO:0003950	NAD+ ADP-ribosyltransferase activity	molecular_function	7	4.64e-06	LOC110499844;LOC110499852;LOC110499860	parp11	PREDICTED: poly [ADP-ribose] polymerase 11-like [Salmo salar]	0.143616	-2.79971	down
GO:0003950	NAD+ ADP-ribosyltransferase activity	molecular_function	7	4.64e-06	LOC110500034	parp12	unnamed protein product [Oncorhynchus mykiss]	0.284013	-1.81597	down
GO:0003950	NAD+ ADP-ribosyltransferase activity	molecular_function	7	4.64e-06	LOC110500076	parp12	unnamed protein product [Oncorhynchus mykiss]	0.178347	-2.48724	down
GO:0003950	NAD+ ADP-ribosyltransferase activity	molecular_function	7	4.64e-06	LOC100135999	parp14	VHSV-induced protein-10 [Oncorhynchus mykiss]	0.138314	-2.85398	down
GO:0003950	NAD+ ADP-ribosyltransferase activity	molecular_function	7	4.64e-06	LOC110520197	parp10	PREDICTED: uncharacterized protein LOC106586314 isoform X1 [Salmo salar];PREDICTED: uncharacterized protein LOC106586314 isoform X2 [Salmo salar]	0.113692	-3.1368	down
GO:0003950	NAD+ ADP-ribosyltransferase activity	molecular_function	7	4.64e-06	LOC110520591;LOC110520592	parp15	unnamed protein product [Oncorhynchus mykiss]	0.252065	-1.98813	down
GO:0003950	NAD+ ADP-ribosyltransferase activity	molecular_function	7	4.64e-06	LOC110525303;LOC110525305	-	unnamed protein product [Oncorhynchus mykiss];PREDICTED: uncharacterized protein LOC106585755 isoform X1 [Salmo salar]	0.183756	-2.44413	down
GO:0003950	NAD+ ADP-ribosyltransferase activity	molecular_function	7	4.64e-06	LOC110531552;LOC110531554;LOC110531555;LOC110531559	parp14	PREDICTED: poly [ADP-ribose] polymerase 14-like [Salmo salar];PREDICTED: uncharacterized protein LOC106578008 isoform X1 [Salmo salar];PREDICTED: uncharacterized protein LOC106578008 isoform X3 [Salmo salar]	0.217827	-2.19875	down
GO:0003950	NAD+ ADP-ribosyltransferase activity	molecular_function	7	4.64e-06	parp8	parp8	PREDICTED: poly [ADP-ribose] polymerase 8-like [Salmo salar]	0.407399	-1.29548	down
GO:0003950	NAD+ ADP-ribosyltransferase activity	molecular_function	7	4.64e-06	LOC110537897	parp14	PREDICTED: poly [ADP-ribose] polymerase 14-like isoform X1 [Salmo salar];PREDICTED: poly [ADP-ribose] polymerase 14-like isoform X2 [Salmo salar]	0.169603	-2.55977	down
GO:0001848	complement binding	molecular_function	5	0.000745	c3-3	c3	unnamed protein product [Oncorhynchus mykiss]	0.123532	-3.01705	down
GO:0001848	complement binding	molecular_function	5	0.000745	LOC110489008	c3	PREDICTED: complement C3 [Salmo salar]	0.00821343	-6.9278	down
GO:0001848	complement binding	molecular_function	5	0.000745	LOC110489018	c3	PREDICTED: complement C3 [Salmo salar]	0.0823276	-3.60248	down
GO:0001848	complement binding	molecular_function	5	0.000745	LOC110489027	c3	RecName: Full=Complement C3; Contains: RecName: Full=Complement C3 beta chain; Contains: RecName: Full=Complement C3 alpha chain; Contains: RecName: Full=C3a anaphylatoxin; Contains: RecName: Full=Complement C3b alpha' chain; Contains: RecName: Full=Complement C3c alpha' chain fragment 1; Contains: RecName: Full=Complement C3dg fragment; Contains: RecName: Full=Complement C3g fragment; Contains: …	0.0174611	-5.83971	down
GO:0001848	complement binding	molecular_function	5	0.000745	LOC110517348	c3	PREDICTED: complement C3 [Salmo salar]	0.12179	-3.03753	down
GO:0001848	complement binding	molecular_function	5	0.000745	LOC100135918	c3	complement component C3-4, partial [Oncorhynchus mykiss]	0.149799	-2.7389	down
GO:0004514	nicotinate-nucleotide diphosphorylase (carboxylating) activity	molecular_function	7	0.0157	LOC110490269	nampt	unnamed protein product [Oncorhynchus mykiss]	0.191657	-2.3834	down
GO:0004514	nicotinate-nucleotide diphosphorylase (carboxylating) activity	molecular_function	7	0.0157	LOC110494490	nampt	unnamed protein product [Oncorhynchus mykiss]	0.109237	-3.19447	down
GO:0004514	nicotinate-nucleotide diphosphorylase (carboxylating) activity	molecular_function	7	0.0157	LOC110500466	nampt	unnamed protein product [Oncorhynchus mykiss]	0.092799	-3.42975	down
GO:0004514	nicotinate-nucleotide diphosphorylase (carboxylating) activity	molecular_function	7	0.0157	LOC110500207	nampt	PREDICTED: nicotinamide phosphoribosyltransferase-like [Salmo salar]	0.200727	-2.31669	down
GO:0004514	nicotinate-nucleotide diphosphorylase (carboxylating) activity	molecular_function	7	0.0157	naprt	naprt	PREDICTED: nicotinate phosphoribosyltransferase [Salmo salar]	0.179752	-2.47592	down
GO:0051258	protein polymerization	biological_process	8	0.0157	LOC110534419	fgg	unnamed protein product [Oncorhynchus mykiss]	0.0264013	-5.24325	down
GO:0051258	protein polymerization	biological_process	8	0.0157	LOC110531325	-	PREDICTED: fibrinogen alpha chain-like [Salmo salar]	-inf	-inf	down
GO:0051258	protein polymerization	biological_process	8	0.0157	fgb	fgb	PREDICTED: fibrinogen beta chain-like [Salmo salar]	0.000522188	-10.9031	down
GO:0051258	protein polymerization	biological_process	8	0.0157	LOC110536438	fga	PREDICTED: fibrinogen alpha chain-like [Salmo salar]	-inf	-inf	down
GO:0051258	protein polymerization	biological_process	8	0.0157	LOC110536436	fga	PREDICTED: fibrinogen alpha chain-like [Salmo salar]	-inf	-inf	down
GO:0005319	lipid transporter activity	molecular_function	4	0.0157	LOC110521946	-	vitellogenin C [Oncorhynchus clarkii]	-inf	-inf	down
GO:0005319	lipid transporter activity	molecular_function	4	0.0157	LOC110529381	apob	PREDICTED: apolipoprotein B-100 isoform X1 [Salmo salar]	-inf	-inf	down
GO:0005319	lipid transporter activity	molecular_function	4	0.0157	LOC110529382	apob	PREDICTED: apolipoprotein B-100 isoform X4 [Salmo salar]	-inf	-inf	down
GO:0005319	lipid transporter activity	molecular_function	4	0.0157	LOC110529384	apob	PREDICTED: apolipoprotein B-100 isoform X4 [Salmo salar]	-inf	-inf	down
GO:0005319	lipid transporter activity	molecular_function	4	0.0157	LOC110529385	-	unnamed protein product [Oncorhynchus mykiss]	-inf	-inf	down
GO:0005319	lipid transporter activity	molecular_function	4	0.0157	LOC110529383	apob	unnamed protein product [Oncorhynchus mykiss]	0.002139	-8.86884	down
GO:0005615	extracellular space	cellular_component	4	0.0363	LOC100135946	stc	unnamed protein product [Oncorhynchus mykiss]	-inf	-inf	down
GO:0005615	extracellular space	cellular_component	4	0.0363	lep	-	PREDICTED: uncharacterized protein LOC106561227 [Salmo salar]	0.0337362	-4.88956	down
GO:0005615	extracellular space	cellular_component	4	0.0363	LOC100136747	vtg1	RecName: Full=Vitellogenin; Short=VTG; Contains: RecName: Full=Lipovitellin I; Short=LVI; Contains: RecName: Full=Phosvitin; Short=PV; Contains: RecName: Full=Lipovitellin II; Short=LVII; Flags: Precursor	-inf	-inf	down
GO:0005615	extracellular space	cellular_component	4	0.0363	LOC100136775	-,apcs	pentraxin precursor [Oncorhynchus mykiss]	-inf	-inf	down
GO:0005615	extracellular space	cellular_component	4	0.0363	LOC110491732	muc13	unnamed protein product [Oncorhynchus mykiss]	14.091	3.8167	up
GO:0005615	extracellular space	cellular_component	4	0.0363	inhbc	inhbb	PREDICTED: inhibin beta B chain-like [Salmo salar]	-inf	-inf	down
GO:0005615	extracellular space	cellular_component	4	0.0363	LOC110495951	cpb2	unnamed protein product [Oncorhynchus mykiss]	0.0299278	-5.06237	down
GO:0005615	extracellular space	cellular_component	4	0.0363	LOC110496163	hgf	PREDICTED: hepatocyte growth factor-like [Salmo salar]	0.352183	-1.5056	down
GO:0005615	extracellular space	cellular_component	4	0.0363	LOC110502806	plat	PREDICTED: urokinase-type plasminogen activator [Salmo salar]	12.1653	3.6047	up
GO:0005615	extracellular space	cellular_component	4	0.0363	LOC110503302	bmp2	PREDICTED: bone morphogenetic protein 2-like isoform X1 [Salmo salar]	-inf	-inf	down
GO:0005615	extracellular space	cellular_component	4	0.0363	LOC110506691	scube2	PREDICTED: signal peptide, CUB and EGF-like domain-containing protein 2 isoform X3 [Salmo salar]	0.0376114	-4.73269	down
GO:0005615	extracellular space	cellular_component	4	0.0363	LOC110507263	-	interleukin-12 alpha chain [Oncorhynchus mykiss]	-inf	-inf	down
GO:0005615	extracellular space	cellular_component	4	0.0363	LOC110510118	nrg2	PREDICTED: pro-neuregulin-2, membrane-bound isoform-like isoform X3 [Lates calcarifer];PREDICTED: pro-neuregulin-2, membrane-bound isoform-like isoform X4 [Salmo salar];PREDICTED: pro-neuregulin-2, membrane-bound isoform-like isoform X2 [Neolamprologus brichardi]	0.315786	-1.66298	down
GO:0005615	extracellular space	cellular_component	4	0.0363	apom	-	PREDICTED: apolipoprotein M [Salmo salar]	-inf	-inf	down
GO:0005615	extracellular space	cellular_component	4	0.0363	LOC110528319	tgfa	unnamed protein product [Oncorhynchus mykiss]	2.45416	1.29523	up
GO:0005615	extracellular space	cellular_component	4	0.0363	LOC110532199	igf2-b	unnamed protein product [Oncorhynchus mykiss]	4.0452	2.01621	up
GO:0005615	extracellular space	cellular_component	4	0.0363	ctso	ctso	unnamed protein product [Oncorhynchus mykiss]	2.46423	1.30114	up
GO:0005615	extracellular space	cellular_component	4	0.0363	LOC110489618	tnfsf10	PREDICTED: tumor necrosis factor ligand superfamily member 10-like isoform X2 [Salmo salar]	0.271459	-1.88119	down
GO:0005615	extracellular space	cellular_component	4	0.0363	rbp2	rbp4b	unnamed protein product [Oncorhynchus mykiss]	0.223362	-2.16254	down
GO:0005615	extracellular space	cellular_component	4	0.0363	LOC110491862	tnfrsf6b	unnamed protein product [Oncorhynchus mykiss]	0.0395098	-4.66165	down
GO:0005615	extracellular space	cellular_component	4	0.0363	LOC110492622	pi16	unnamed protein product [Oncorhynchus mykiss]	0.415413	-1.26738	down
GO:0005615	extracellular space	cellular_component	4	0.0363	LOC110495047	-	PREDICTED: alpha-2-macroglobulin-like [Salmo salar]	0.0507493	-4.30047	down
GO:0005615	extracellular space	cellular_component	4	0.0363	LOC110493403	a2m	PREDICTED: alpha-2-macroglobulin-like [Salmo salar]	0.108597	-3.20294	down
GO:0005615	extracellular space	cellular_component	4	0.0363	LOC110494906	c3	unnamed protein product, partial [Oncorhynchus mykiss]	-inf	-inf	down
GO:0005615	extracellular space	cellular_component	4	0.0363	LOC110494923;LOC110494939	-	unnamed protein product [Oncorhynchus mykiss];PREDICTED: venom factor-like, partial [Salmo salar]	-inf	-inf	down
GO:0005615	extracellular space	cellular_component	4	0.0363	LOC100499622	alb1	serum albumin 1 precursor [Salmo salar]	-inf	-inf	down
GO:0005615	extracellular space	cellular_component	4	0.0363	oncmyk-dab	h2-eb1	MHC class II beta chain, partial [Oncorhynchus mykiss]	3.72808	1.89843	up
GO:0005615	extracellular space	cellular_component	4	0.0363	LOC110493307	ecm2	PREDICTED: extracellular matrix protein 2-like [Salmo salar]	0.448937	-1.15541	down
GO:0005615	extracellular space	cellular_component	4	0.0363	LOC110494839	-	PREDICTED: extracellular matrix protein 2-like [Salmo salar]	0.462207	-1.11339	down
GO:0005615	extracellular space	cellular_component	4	0.0363	LOC110495375	pros1	PREDICTED: growth arrest-specific protein 6-like [Salmo salar]	0.044425	-4.49248	down
GO:0005615	extracellular space	cellular_component	4	0.0363	LOC110495886	inhbb	unnamed protein product [Oncorhynchus mykiss]	3.76088	1.91107	up
GO:0005615	extracellular space	cellular_component	4	0.0363	LOC110533350	fgf1	PREDICTED: putative fibroblast growth factor 1 [Salmo salar]	6.49135	2.69852	up
GO:0005615	extracellular space	cellular_component	4	0.0363	LOC110497929	vash1	unnamed protein product [Oncorhynchus mykiss]	3.65086	1.86824	up
GO:0005615	extracellular space	cellular_component	4	0.0363	LOC110490069	clec3b	unnamed protein product [Oncorhynchus mykiss]	2.25078	1.17042	up
GO:0005615	extracellular space	cellular_component	4	0.0363	LOC110494096	ccl8	Small inducible cytokine A4 precursor [Oncorhynchus mykiss]	6.16099	2.62316	up
GO:0005615	extracellular space	cellular_component	4	0.0363	LOC110495946	sema4b	PREDICTED: semaphorin-4B-like [Salmo salar]	0.404286	-1.30655	down
GO:0005615	extracellular space	cellular_component	4	0.0363	LOC110502515	reln	PREDICTED: reelin [Esox lucius]	0.274792	-1.86359	down
GO:0005615	extracellular space	cellular_component	4	0.0363	LOC110501140;LOC110502631	muc5ac	PREDICTED: mucin-5AC-like [Esox lucius];PREDICTED: mucin-5AC-like, partial [Salmo salar]	3.51541	1.81369	up
GO:0005615	extracellular space	cellular_component	4	0.0363	LOC110533627	-,ubb	PREDICTED: polyubiquitin-B, partial [Equus przewalskii]	0.312563	-1.67778	down
GO:0005615	extracellular space	cellular_component	4	0.0363	agt	agt	unnamed protein product [Oncorhynchus mykiss]	0.0285695	-5.12938	down
GO:0005615	extracellular space	cellular_component	4	0.0363	LOC110499505	psap	PREDICTED: prosaposin-like isoform X1 [Salmo salar]	0.441609	-1.17916	down
GO:0005615	extracellular space	cellular_component	4	0.0363	LOC110499933;LOC110501022	-	unnamed protein product [Oncorhynchus mykiss]	2.72118	1.44423	up
GO:0005615	extracellular space	cellular_component	4	0.0363	LOC110500366	serpine1	unnamed protein product [Oncorhynchus mykiss]	0.10562	-3.24304	down
GO:0005615	extracellular space	cellular_component	4	0.0363	cxcl8c	-	unnamed protein product [Oncorhynchus mykiss]	6.75027	2.75495	up
GO:0005615	extracellular space	cellular_component	4	0.0363	igfbp5	igfbp5	insulin-like growth factor binding protein 5 precursor [Oncorhynchus mykiss]	0.312785	-1.67676	down
GO:0005615	extracellular space	cellular_component	4	0.0363	LOC110534055	axl	unnamed protein product [Oncorhynchus mykiss]	0.451221	-1.14809	down
GO:0005615	extracellular space	cellular_component	4	0.0363	LOC110503173	-	C-type MBL-2 protein precursor [Oncorhynchus mykiss]	-inf	-inf	down
GO:0005615	extracellular space	cellular_component	4	0.0363	LOC110503180;LOC110503181	ctsc	unnamed protein product [Oncorhynchus mykiss];prepro-cathepsin C precursor [Oncorhynchus mykiss]	0.488775	-1.03276	down
GO:0005615	extracellular space	cellular_component	4	0.0363	LOC110505936	cpxm1	PREDICTED: probable carboxypeptidase X1 isoform X1 [Salmo salar]	0.320675	-1.64082	down
GO:0005615	extracellular space	cellular_component	4	0.0363	LOC110506659	saa3	unnamed protein product [Oncorhynchus mykiss]	0.0555201	-4.17085	down
GO:0005615	extracellular space	cellular_component	4	0.0363	apoa-i-1	-	apolipoprotein A-I-1 precursor [Oncorhynchus mykiss]	-inf	-inf	down
GO:0005615	extracellular space	cellular_component	4	0.0363	LOC110507159	a2m	PREDICTED: alpha-2-macroglobulin-like [Salmo salar]	0.000888867	-10.1357	down
GO:0005615	extracellular space	cellular_component	4	0.0363	serpinf2b	serpinf2	serine (or cysteine) peptidase inhibitor, clade F, member 2b [Oncorhynchus mykiss]	-inf	-inf	down
GO:0005615	extracellular space	cellular_component	4	0.0363	c4;LOC110506668;LOC110506677;LOC110506683	-	complement component 4 precursor [Oncorhynchus mykiss]	0.0951607	-3.39349	down
GO:0005615	extracellular space	cellular_component	4	0.0363	LOC110534564	alox15b	Epidermis-type lipoxygenase 3 [Salmo salar]	5.73461	2.51969	up
GO:0005615	extracellular space	cellular_component	4	0.0363	LOC110510471	st14	PREDICTED: suppressor of tumorigenicity 14 protein homolog isoform X1 [Salmo salar]	0.470403	-1.08803	down
GO:0005615	extracellular space	cellular_component	4	0.0363	LOC110514697	ctsk	unnamed protein product [Oncorhynchus mykiss]	0.321856	-1.63551	down
GO:0005615	extracellular space	cellular_component	4	0.0363	LOC110535197	serpinb6	PREDICTED: leukocyte elastase inhibitor-like [Salmo salar]	0.164572	-2.60321	down
GO:0005615	extracellular space	cellular_component	4	0.0363	ghr1	ghr	growth hormone receptor isoform 1 precursor [Oncorhynchus mykiss]	0.199558	-2.32512	down
GO:0005615	extracellular space	cellular_component	4	0.0363	LOC110523890	thbs4b	PREDICTED: thrombospondin-4-B-like [Salmo salar]	0.304881	-1.71368	down
GO:0005615	extracellular space	cellular_component	4	0.0363	LOC100136317	tnfsf10	TNF superfamily member 10-like protein [Oncorhynchus mykiss]	0.315676	-1.66348	down
GO:0005615	extracellular space	cellular_component	4	0.0363	LOC110525003	-	PREDICTED: C-C motif chemokine 4-like [Salmo salar]	0.0649247	-3.94509	down
GO:0005615	extracellular space	cellular_component	4	0.0363	LOC110525193	-	PREDICTED: C-C motif chemokine 19-like [Salmo salar]	0.0156964	-5.99342	down
GO:0005615	extracellular space	cellular_component	4	0.0363	c5	c5	PREDICTED: complement C5 [Salmo salar]	0.00549483	-7.50771	down
GO:0005615	extracellular space	cellular_component	4	0.0363	LOC110526529	saa3	unnamed protein product [Oncorhynchus mykiss]	0.0259329	-5.26907	down
GO:0005615	extracellular space	cellular_component	4	0.0363	LOC110526764	fbn2	PREDICTED: fibrillin-2-like, partial [Salmo salar]	0.399718	-1.32294	down
GO:0005615	extracellular space	cellular_component	4	0.0363	LOC110527137	igfbp3	unnamed protein product [Oncorhynchus mykiss]	0.150443	-2.73271	down
GO:0005615	extracellular space	cellular_component	4	0.0363	LOC110528353	fmod	unnamed protein product [Oncorhynchus mykiss]	2.32387	1.21653	up
GO:0005615	extracellular space	cellular_component	4	0.0363	LOC110529049	sema3d	PREDICTED: semaphorin-3D-like [Salmo salar]	0.362907	-1.46233	down
GO:0005615	extracellular space	cellular_component	4	0.0363	LOC110532924	-	unnamed protein product [Oncorhynchus mykiss]	0.0819382	-3.60932	down
GO:0005615	extracellular space	cellular_component	4	0.0363	LOC110531794	hgfac	PREDICTED: hepatocyte growth factor activator-like isoform X2 [Salmo salar]	2.87815	1.52514	up
GO:0005615	extracellular space	cellular_component	4	0.0363	LOC100135850	shbg	sex hormone-binding globulin precursor [Oncorhynchus mykiss]	0.0797332	-3.64868	down
GO:0005615	extracellular space	cellular_component	4	0.0363	LOC110531987	wnt7a	PREDICTED: protein Wnt-7a-like [Salmo salar]	0.333407	-1.58464	down
GO:0005615	extracellular space	cellular_component	4	0.0363	LOC110536184	plat	unnamed protein product [Oncorhynchus mykiss]	0.336529	-1.5712	down
GO:0005615	extracellular space	cellular_component	4	0.0363	LOC110536450	-	PREDICTED: C-C motif chemokine 4-like [Salmo salar]	0.00368012	-8.08603	down
GO:0005615	extracellular space	cellular_component	4	0.0363	LOC110507602	cilp	PREDICTED: cartilage intermediate layer protein 1-like [Salmo salar]	0.357368	-1.48452	down
GO:0005615	extracellular space	cellular_component	4	0.0363	LOC100136343	-	gonadal-soma derived growth factor precursor [Oncorhynchus mykiss]	2.93286	1.55231	up
GO:0005615	extracellular space	cellular_component	4	0.0363	LOC110514811	-	unnamed protein product [Oncorhynchus mykiss]	2.71231	1.43952	up
GO:0005615	extracellular space	cellular_component	4	0.0363	LOC110520098	-	PREDICTED: interleukin-34-like [Salmo salar]	0.182586	-2.45336	down
GO:0005615	extracellular space	cellular_component	4	0.0363	LOC110539100;LOC110539102;LOC110539103	tpsb2	unnamed protein product, partial [Oncorhynchus mykiss]	3.65992	1.87181	up
GO:0005615	extracellular space	cellular_component	4	0.0363	LOC110487222	a2m	PREDICTED: alpha-2-macroglobulin-like [Salmo salar]	0.0288464	-5.11546	down
GO:0005615	extracellular space	cellular_component	4	0.0363	LOC100135894	npy	PREDICTED: pro-neuropeptide Y [Salmo salar]	10.0868	3.3344	up
GO:0005615	extracellular space	cellular_component	4	0.0363	LOC110487990	tinagl1	PREDICTED: tubulointerstitial nephritis antigen-like [Salmo salar]	0.30788	-1.69956	down
GO:0005615	extracellular space	cellular_component	4	0.0363	LOC110489388	tinagl1	PREDICTED: tubulointerstitial nephritis antigen-like [Esox lucius]	0.351094	-1.51007	down
GO:0005615	extracellular space	cellular_component	4	0.0363	LOC110488309	bmp8a	PREDICTED: piggyBac transposable element-derived protein 4-like isoform X1 [Salmo salar]	2.02756	1.01975	up
GO:0006955	immune response	biological_process	4	0.0363	vtn1	vtn	vitronectin protein 1 precursor [Oncorhynchus mykiss]	-inf	-inf	down
GO:0006955	immune response	biological_process	4	0.0363	c8b	c8b	unnamed protein product [Oncorhynchus mykiss]	0.0119521	-6.38659	down
GO:0006955	immune response	biological_process	4	0.0363	LOC110489618	tnfsf10	PREDICTED: tumor necrosis factor ligand superfamily member 10-like isoform X2 [Salmo salar]	0.271459	-1.88119	down
GO:0006955	immune response	biological_process	4	0.0363	cblb	cblb	PREDICTED: E3 ubiquitin-protein ligase CBL-B isoform X2 [Salmo salar];PREDICTED: E3 ubiquitin-protein ligase CBL-B isoform X1 [Salmo salar]	0.441207	-1.18047	down
GO:0006955	immune response	biological_process	4	0.0363	LOC110491862	tnfrsf6b	unnamed protein product [Oncorhynchus mykiss]	0.0395098	-4.66165	down
GO:0006955	immune response	biological_process	4	0.0363	LOC100136651	thbs1	properdin P factor 3, partial [Oncorhynchus mykiss]	0.00413458	-7.91804	down
GO:0006955	immune response	biological_process	4	0.0363	LOC110494409	hla-dpa1	MHC class II alpha [Oncorhynchus mykiss]	3.29689	1.72111	up
GO:0006955	immune response	biological_process	4	0.0363	LOC110496224	-	MHC class I alpha chain precursor [Oncorhynchus mykiss]	0.00539381	-7.53448	down
GO:0006955	immune response	biological_process	4	0.0363	LOC110494096	ccl8	Small inducible cytokine A4 precursor [Oncorhynchus mykiss]	6.16099	2.62316	up
GO:0006955	immune response	biological_process	4	0.0363	LOC110499933;LOC110501022	-	unnamed protein product [Oncorhynchus mykiss]	2.72118	1.44423	up
GO:0006955	immune response	biological_process	4	0.0363	cxcl8c	-	unnamed protein product [Oncorhynchus mykiss]	6.75027	2.75495	up
GO:0006955	immune response	biological_process	4	0.0363	LOC110502089	gbp2	unnamed protein product [Oncorhynchus mykiss]	0.19138	-2.38549	down
GO:0006955	immune response	biological_process	4	0.0363	LOC110534345	-	unnamed protein product [Oncorhynchus mykiss];PREDICTED: leucine-rich repeats and immunoglobulin-like domains protein 1 isoform X1 [Salmo salar]	2.51575	1.33099	up
GO:0006955	immune response	biological_process	4	0.0363	LOC110506879	mr1	PREDICTED: major histocompatibility complex class I-related gene protein-like isoform X1 [Salmo salar]	0.0531312	-4.2343	down
GO:0006955	immune response	biological_process	4	0.0363	LOC110507011	cebpg	unnamed protein product [Oncorhynchus mykiss]	0.391699	-1.35218	down
GO:0006955	immune response	biological_process	4	0.0363	c6	c6	complement component C6 precursor [Oncorhynchus mykiss]	0.30536	-1.71142	down
GO:0006955	immune response	biological_process	4	0.0363	LOC100135939	prg4	PREDICTED: proteoglycan 4-like isoform X1 [Salmo salar];PREDICTED: proteoglycan 4-like isoform X3 [Salmo salar]	0.113727	-3.13635	down
GO:0006955	immune response	biological_process	4	0.0363	c7-1	c7	unnamed protein product [Oncorhynchus mykiss]	0.107413	-3.21876	down
GO:0006955	immune response	biological_process	4	0.0363	LOC100136317	tnfsf10	TNF superfamily member 10-like protein [Oncorhynchus mykiss]	0.315676	-1.66348	down
GO:0006955	immune response	biological_process	4	0.0363	LOC110525003	-	PREDICTED: C-C motif chemokine 4-like [Salmo salar]	0.0649247	-3.94509	down
GO:0006955	immune response	biological_process	4	0.0363	LOC110525193	-	PREDICTED: C-C motif chemokine 19-like [Salmo salar]	0.0156964	-5.99342	down
GO:0006955	immune response	biological_process	4	0.0363	LOC110527110	tnfrsf11b	PREDICTED: tumor necrosis factor receptor superfamily member 5-like [Salmo salar]	2.61728	1.38807	up
GO:0006955	immune response	biological_process	4	0.0363	LOC110527838	-	Tumor necrosis factor receptor 2B, partial [Oncorhynchus mykiss]	0.254221	-1.97585	down
GO:0006955	immune response	biological_process	4	0.0363	pfc	-	unnamed protein product [Oncorhynchus mykiss]	-inf	-inf	down
GO:0006955	immune response	biological_process	4	0.0363	LOC110532464	-	unnamed protein product [Oncorhynchus mykiss]	0.152456	-2.71354	down
GO:0006955	immune response	biological_process	4	0.0363	LOC110532771	cd40	unnamed protein product, partial [Oncorhynchus mykiss]	0.214798	-2.21895	down
GO:0006955	immune response	biological_process	4	0.0363	LOC110536450	-	PREDICTED: C-C motif chemokine 4-like [Salmo salar]	0.00368012	-8.08603	down
GO:0006955	immune response	biological_process	4	0.0363	c9	c9	unnamed protein product [Oncorhynchus mykiss]	0.0171277	-5.86752	down
GO:0006955	immune response	biological_process	4	0.0363	LOC110488321	enpp2	unnamed protein product [Oncorhynchus mykiss]	0.493427	-1.01909	down
GO:0004866	endopeptidase inhibitor activity	molecular_function	7	0.0363	renbp	renbp	PREDICTED: N-acylglucosamine 2-epimerase [Salmo salar]	2.07003	1.04965	up
GO:0004866	endopeptidase inhibitor activity	molecular_function	7	0.0363	LOC110495047	-	PREDICTED: alpha-2-macroglobulin-like [Salmo salar]	0.0507493	-4.30047	down
GO:0004866	endopeptidase inhibitor activity	molecular_function	7	0.0363	LOC110493403	a2m	PREDICTED: alpha-2-macroglobulin-like [Salmo salar]	0.108597	-3.20294	down
GO:0004866	endopeptidase inhibitor activity	molecular_function	7	0.0363	LOC110494906	c3	unnamed protein product, partial [Oncorhynchus mykiss]	-inf	-inf	down
GO:0004866	endopeptidase inhibitor activity	molecular_function	7	0.0363	LOC110494923;LOC110494939	-	unnamed protein product [Oncorhynchus mykiss];PREDICTED: venom factor-like, partial [Salmo salar]	-inf	-inf	down
GO:0004866	endopeptidase inhibitor activity	molecular_function	7	0.0363	LOC110507159	a2m	PREDICTED: alpha-2-macroglobulin-like [Salmo salar]	0.000888867	-10.1357	down
GO:0004866	endopeptidase inhibitor activity	molecular_function	7	0.0363	c4;LOC110506668;LOC110506677;LOC110506683	-	complement component 4 precursor [Oncorhynchus mykiss]	0.0951607	-3.39349	down
GO:0004866	endopeptidase inhibitor activity	molecular_function	7	0.0363	c5	c5	PREDICTED: complement C5 [Salmo salar]	0.00549483	-7.50771	down
GO:0004866	endopeptidase inhibitor activity	molecular_function	7	0.0363	LOC110487222	a2m	PREDICTED: alpha-2-macroglobulin-like [Salmo salar]	0.0288464	-5.11546	down
GO:0032720	negative regulation of tumor necrosis factor production	biological_process	9	0.0363154	LOC110495375	pros1	PREDICTED: growth arrest-specific protein 6-like [Salmo salar]	0.044425	-4.49248	down
GO:0032720	negative regulation of tumor necrosis factor production	biological_process	9	0.0363154	LOC110534055	axl	unnamed protein product [Oncorhynchus mykiss]	0.451221	-1.14809	down
GO:0032720	negative regulation of tumor necrosis factor production	biological_process	9	0.0363154	LOC110508428	cactin	PREDICTED: cactin-like [Salmo salar]	0.435362	-1.19971	down
GO:0032720	negative regulation of tumor necrosis factor production	biological_process	9	0.0363154	LOC110523708	-	PREDICTED: zinc-binding protein A33-like [Salmo salar]	0.442261	-1.17703	down
GO:0032720	negative regulation of tumor necrosis factor production	biological_process	9	0.0363154	LOC110530685	cactin	PREDICTED: cactin-like isoform X1 [Salmo salar]	0.496179	-1.01107	down
GO:0030168	platelet activation	biological_process	5	0.0363154	LOC110501366	f5	PREDICTED: coagulation factor V-like isoform X1 [Salmo salar]	0.087098	-3.52122	down
GO:0030168	platelet activation	biological_process	5	0.0363154	LOC110534055	axl	unnamed protein product [Oncorhynchus mykiss]	0.451221	-1.14809	down
GO:0030168	platelet activation	biological_process	5	0.0363154	LOC110534419	fgg	unnamed protein product [Oncorhynchus mykiss]	0.0264013	-5.24325	down
GO:0030168	platelet activation	biological_process	5	0.0363154	LOC110531325	-	PREDICTED: fibrinogen alpha chain-like [Salmo salar]	-inf	-inf	down
GO:0030168	platelet activation	biological_process	5	0.0363154	fgb	fgb	PREDICTED: fibrinogen beta chain-like [Salmo salar]	0.000522188	-10.9031	down
GO:0030168	platelet activation	biological_process	5	0.0363154	LOC110536438	fga	PREDICTED: fibrinogen alpha chain-like [Salmo salar]	-inf	-inf	down
GO:0030168	platelet activation	biological_process	5	0.0363154	LOC110536436	fga	PREDICTED: fibrinogen alpha chain-like [Salmo salar]	-inf	-inf	down
GO:0009617	response to bacterium	biological_process	7	0.0492328	LOC100136775	-,apcs	pentraxin precursor [Oncorhynchus mykiss]	-inf	-inf	down
GO:0009617	response to bacterium	biological_process	7	0.0492328	LOC110501366	f5	PREDICTED: coagulation factor V-like isoform X1 [Salmo salar]	0.087098	-3.52122	down
GO:0009617	response to bacterium	biological_process	7	0.0492328	lect2	lect2	chemotaxin, partial [Oncorhynchus mykiss]	0.0389075	-4.68381	down
GO:0009617	response to bacterium	biological_process	7	0.0492328	LOC110506659	saa3	unnamed protein product [Oncorhynchus mykiss]	0.0555201	-4.17085	down
GO:0009617	response to bacterium	biological_process	7	0.0492328	LOC110508918	angptl4	Angiopoietin-related protein 4 precursor [Salmo salar]	0.290064	-1.78556	down
GO:0009617	response to bacterium	biological_process	7	0.0492328	LOC110535431	tlr13	unnamed protein product [Oncorhynchus mykiss]	2.22327	1.15269	up
GO:0009617	response to bacterium	biological_process	7	0.0492328	LOC110526529	saa3	unnamed protein product [Oncorhynchus mykiss]	0.0259329	-5.26907	down
GO:0009617	response to bacterium	biological_process	7	0.0492328	LOC110530122	angptl4	unnamed protein product [Oncorhynchus mykiss]	0.385482	-1.37527	down
GO:0009617	response to bacterium	biological_process	7	0.0492328	LOC100653464	cfb	complement factor B/C2 precursor [Oncorhynchus mykiss]	0.066887	-3.90213	down
