# Supplementary material for: Integrated Analysis of lncRNA and circRNA Mediated ceRNA Regulatory Networks in Skin Reveals Innate Immunity Differences Between Wild-Type and Yellow Mutant Rainbow Trout (Oncorhynchus mykiss)
Source: Front Immunol. 2022 May 17;13:802731. doi: 10.3389/fimmu.2022.802731 (PMC9152293; doi:10.3389/fimmu.2022.802731)
Supplement: Supplementary file 7 [file Table_6.xlsx]

## Sheet: TableS6
Table S6 Kyoto Encyclopedia of Genes and Genomes (KEGG) enrichment results of DEmRNAs.
Pathway_id	Pathway_name	qvalue	Gene_ID	Gene name	Description	fc	log2(fc)	Regulation
ko04610	Complement and coagulation cascades	7.73e-10	c8b	c8b	unnamed protein product [Oncorhynchus mykiss]	0.0119521	-6.38659	down
ko04610	Complement and coagulation cascades	7.73e-10	LOC110495951	cpb2	unnamed protein product [Oncorhynchus mykiss]	0.0299278	-5.06237	down
ko04610	Complement and coagulation cascades	7.73e-10	LOC110497132	pamr1	PREDICTED: inactive serine protease PAMR1 isoform X2 [Salmo salar];PREDICTED: inactive serine protease PAMR1 isoform X1 [Salmo salar]	0.34979	-1.51544	down
ko04610	Complement and coagulation cascades	7.73e-10	LOC110502806	plat	PREDICTED: urokinase-type plasminogen activator [Salmo salar]	12.1653	3.6047	up
ko04610	Complement and coagulation cascades	7.73e-10	LOC110491216	mfap4	PREDICTED: microfibril-associated glycoprotein 4-like [Salmo salar]	-inf	-inf	down
ko04610	Complement and coagulation cascades	7.73e-10	LOC110491703	c1ql1	PREDICTED: C1q-related factor [Salmo salar]	inf	inf	up
ko04610	Complement and coagulation cascades	7.73e-10	LOC110495047	-	PREDICTED: alpha-2-macroglobulin-like [Salmo salar]	0.0507493	-4.30047	down
ko04610	Complement and coagulation cascades	7.73e-10	LOC110493403	a2m	PREDICTED: alpha-2-macroglobulin-like [Salmo salar]	0.108597	-3.20294	down
ko04610	Complement and coagulation cascades	7.73e-10	LOC110493702	c4bpa	unnamed protein product [Oncorhynchus mykiss]	0.0575886	-4.11807	down
ko04610	Complement and coagulation cascades	7.73e-10	LOC110496910	pros1	PREDICTED: vitamin K-dependent protein S [Salmo salar]	0.115471	-3.11439	down
ko04610	Complement and coagulation cascades	7.73e-10	gas6	gas6	PREDICTED: growth arrest-specific protein 6 [Salmo salar]	0.0576434	-4.1167	down
ko04610	Complement and coagulation cascades	7.73e-10	LOC110495375	pros1	PREDICTED: growth arrest-specific protein 6-like [Salmo salar]	0.044425	-4.49248	down
ko04610	Complement and coagulation cascades	7.73e-10	LOC110495524	f7	unnamed protein product [Oncorhynchus mykiss]	0.173043	-2.5308	down
ko04610	Complement and coagulation cascades	7.73e-10	LOC110497014	f7	unnamed protein product [Oncorhynchus mykiss]	0.191744	-2.38274	down
ko04610	Complement and coagulation cascades	7.73e-10	LOC110496635;tfpi2	tfpi2	unnamed protein product [Oncorhynchus mykiss];Tissue factor pathway inhibitor 2 precursor [Oncorhynchus mykiss]	3.59881	1.84752	up
ko04610	Complement and coagulation cascades	7.73e-10	LOC110501366	f5	PREDICTED: coagulation factor V-like isoform X1 [Salmo salar]	0.087098	-3.52122	down
ko04610	Complement and coagulation cascades	7.73e-10	LOC110501376	tfpi	PREDICTED: tissue factor pathway inhibitor-like isoform X3 [Salmo salar]	5.26768	2.39717	up
ko04610	Complement and coagulation cascades	7.73e-10	LOC110504618	cfh	unnamed protein product [Oncorhynchus mykiss]	-inf	-inf	down
ko04610	Complement and coagulation cascades	7.73e-10	LOC110534144	f9	unnamed protein product [Oncorhynchus mykiss]	-inf	-inf	down
ko04610	Complement and coagulation cascades	7.73e-10	LOC110506425	hp	unnamed protein product [Oncorhynchus mykiss]	-inf	-inf	down
ko04610	Complement and coagulation cascades	7.73e-10	bfc2-b	cfb	complement factor B/C2-B precursor [Oncorhynchus mykiss]	0.0089327	-6.80669	down
ko04610	Complement and coagulation cascades	7.73e-10	LOC110507159	a2m	PREDICTED: alpha-2-macroglobulin-like [Salmo salar]	0.000888867	-10.1357	down
ko04610	Complement and coagulation cascades	7.73e-10	LOC110534419	fgg	unnamed protein product [Oncorhynchus mykiss]	0.0264013	-5.24325	down
ko04610	Complement and coagulation cascades	7.73e-10	serpinf2b	serpinf2	serine (or cysteine) peptidase inhibitor, clade F, member 2b [Oncorhynchus mykiss]	-inf	-inf	down
ko04610	Complement and coagulation cascades	7.73e-10	LOC110509015	cfh	PREDICTED: coagulation factor XIII B chain-like isoform X1 [Salmo salar]	-inf	-inf	down
ko04610	Complement and coagulation cascades	7.73e-10	c6	c6	complement component C6 precursor [Oncorhynchus mykiss]	0.30536	-1.71142	down
ko04610	Complement and coagulation cascades	7.73e-10	c4;LOC110506668;LOC110506677;LOC110506683	-	complement component 4 precursor [Oncorhynchus mykiss]	0.0951607	-3.39349	down
ko04610	Complement and coagulation cascades	7.73e-10	LOC110521592	kng1	unnamed protein product [Oncorhynchus mykiss]	0.0189612	-5.72081	down
ko04610	Complement and coagulation cascades	7.73e-10	LOC100136125	clu	unnamed protein product [Oncorhynchus mykiss]	2.00622	1.00448	up
ko04610	Complement and coagulation cascades	7.73e-10	antiprot1	-	alpha-1-antiproteinase-like protein precursor [Oncorhynchus mykiss]	-inf	-inf	down
ko04610	Complement and coagulation cascades	7.73e-10	c7-1	c7	unnamed protein product [Oncorhynchus mykiss]	0.107413	-3.21876	down
ko04610	Complement and coagulation cascades	7.73e-10	cfh	svep1	complement factor H precursor [Oncorhynchus mykiss]	0.0541408	-4.20714	down
ko04610	Complement and coagulation cascades	7.73e-10	LOC100653464	cfb	complement factor B/C2 precursor [Oncorhynchus mykiss]	0.066887	-3.90213	down
ko04610	Complement and coagulation cascades	7.73e-10	fgb	fgb	PREDICTED: fibrinogen beta chain-like [Salmo salar]	0.000522188	-10.9031	down
ko04610	Complement and coagulation cascades	7.73e-10	LOC110531794	hgfac	PREDICTED: hepatocyte growth factor activator-like isoform X2 [Salmo salar]	2.87815	1.52514	up
ko04610	Complement and coagulation cascades	7.73e-10	LOC100135850	shbg	sex hormone-binding globulin precursor [Oncorhynchus mykiss]	0.0797332	-3.64868	down
ko04610	Complement and coagulation cascades	7.73e-10	LOC110536184	plat	unnamed protein product [Oncorhynchus mykiss]	0.336529	-1.5712	down
ko04610	Complement and coagulation cascades	7.73e-10	LOC110536438	fga	PREDICTED: fibrinogen alpha chain-like [Salmo salar]	-inf	-inf	down
ko04610	Complement and coagulation cascades	7.73e-10	LOC110536436	fga	PREDICTED: fibrinogen alpha chain-like [Salmo salar]	-inf	-inf	down
ko04610	Complement and coagulation cascades	7.73e-10	c9	c9	unnamed protein product [Oncorhynchus mykiss]	0.0171277	-5.86752	down
ko04610	Complement and coagulation cascades	7.73e-10	LOC110487222	a2m	PREDICTED: alpha-2-macroglobulin-like [Salmo salar]	0.0288464	-5.11546	down
ko05168	Herpes simplex infection	0.00319	LOC110485597	tab1	PREDICTED: TGF-beta-activated kinase 1 and MAP3K7-binding protein 1-like [Salmo salar]	0.217028	-2.20405	down
ko05168	Herpes simplex infection	0.00319	LOC110488355	daxx	unnamed protein product [Oncorhynchus mykiss]	0.479386	-1.06074	down
ko05168	Herpes simplex infection	0.00319	LOC110507263	-	interleukin-12 alpha chain [Oncorhynchus mykiss]	-inf	-inf	down
ko05168	Herpes simplex infection	0.00319	LOC110538053	ifnb1	type I interferon c3 [Oncorhynchus mykiss]	-inf	-inf	down
ko05168	Herpes simplex infection	0.00319	LOC110538937	ifnb1	type I interferon c1 [Oncorhynchus mykiss]	-inf	-inf	down
ko05168	Herpes simplex infection	0.00319	mak	mak	PREDICTED: serine/threonine-protein kinase MAK isoform X4 [Salmo salar];PREDICTED: serine/threonine-protein kinase MAK isoform X1 [Salmo salar]	2.75342	1.46122	up
ko05168	Herpes simplex infection	0.00319	LOC110491394	ifit5	unnamed protein product [Oncorhynchus mykiss]	0.163879	-2.60929	down
ko05168	Herpes simplex infection	0.00319	tap2a	tap2	unnamed protein product [Oncorhynchus mykiss]	0.419859	-1.25202	down
ko05168	Herpes simplex infection	0.00319	LOC100136692	cdk1	unnamed protein product [Oncorhynchus mykiss]	2.34193	1.22769	up
ko05168	Herpes simplex infection	0.00319	LOC100136651	thbs1	properdin P factor 3, partial [Oncorhynchus mykiss]	0.00413458	-7.91804	down
ko05168	Herpes simplex infection	0.00319	LOC110494906	c3	unnamed protein product, partial [Oncorhynchus mykiss]	-inf	-inf	down
ko05168	Herpes simplex infection	0.00319	LOC110494923;LOC110494939	-	unnamed protein product [Oncorhynchus mykiss];PREDICTED: venom factor-like, partial [Salmo salar]	-inf	-inf	down
ko05168	Herpes simplex infection	0.00319	c3-3	c3	unnamed protein product [Oncorhynchus mykiss]	0.123532	-3.01705	down
ko05168	Herpes simplex infection	0.00319	LOC110494409	hla-dpa1	MHC class II alpha [Oncorhynchus mykiss]	3.29689	1.72111	up
ko05168	Herpes simplex infection	0.00319	oncmyk-dab	h2-eb1	MHC class II beta chain, partial [Oncorhynchus mykiss]	3.72808	1.89843	up
ko05168	Herpes simplex infection	0.00319	LOC110493262	ikbke	PREDICTED: inhibitor of nuclear factor kappa-B kinase subunit epsilon-like [Salmo salar]	0.168205	-2.57171	down
ko05168	Herpes simplex infection	0.00319	stat1-1	stat1	unnamed protein product [Oncorhynchus mykiss]	0.181833	-2.45932	down
ko05168	Herpes simplex infection	0.00319	LOC110496212	nectin2	PREDICTED: poliovirus receptor-like isoform X1 [Salmo salar]	0.414101	-1.27195	down
ko05168	Herpes simplex infection	0.00319	LOC110496224	-	MHC class I alpha chain precursor [Oncorhynchus mykiss]	0.00539381	-7.53448	down
ko05168	Herpes simplex infection	0.00319	LOC110496230	tap2	ABCB3 [Oncorhynchus mykiss]	0.1411	-2.82521	down
ko05168	Herpes simplex infection	0.00319	LOC110496708;LOC110496891	-	unnamed protein product [Oncorhynchus mykiss]	0.447224	-1.16093	down
ko05168	Herpes simplex infection	0.00319	LOC110497707	traf3	PREDICTED: TNF receptor-associated factor 3-like [Salmo salar]	0.424243	-1.23704	down
ko05168	Herpes simplex infection	0.00319	LOC110487866	tap1	TAP1 protein [Oncorhynchus mykiss]	0.226485	-2.14251	down
ko05168	Herpes simplex infection	0.00319	LOC110489008	c3	PREDICTED: complement C3 [Salmo salar]	0.00821343	-6.9278	down
ko05168	Herpes simplex infection	0.00319	LOC110489018	c3	PREDICTED: complement C3 [Salmo salar]	0.0823276	-3.60248	down
ko05168	Herpes simplex infection	0.00319	LOC110489027	c3	RecName: Full=Complement C3; Contains: RecName: Full=Complement C3 beta chain; Contains: RecName: Full=Complement C3 alpha chain; Contains: RecName: Full=C3a anaphylatoxin; Contains: RecName: Full=Complement C3b alpha' chain; Contains: RecName: Full=Complement C3c alpha' chain fragment 1; Contains: RecName: Full=Complement C3dg fragment; Contains: RecName: Full=Complement C3g fragment; Contains: …	0.0174611	-5.83971	down
ko05168	Herpes simplex infection	0.00319	LOC110493507	srpk2	PREDICTED: SRSF protein kinase 2-like isoform X3 [Salmo salar]	0.450475	-1.15048	down
ko05168	Herpes simplex infection	0.00319	LOC110497044	irf6	unnamed protein product [Oncorhynchus mykiss]	0.0591659	-4.07909	down
ko05168	Herpes simplex infection	0.00319	LOC110499415	socs3	PREDICTED: suppressor of cytokine signaling 3-like [Salmo salar]	0.314677	-1.66806	down
ko05168	Herpes simplex infection	0.00319	LOC110500501	usp47	unnamed protein product [Oncorhynchus mykiss]	0.154789	-2.69163	down
ko05168	Herpes simplex infection	0.00319	LOC110500684	polr2a	unnamed protein product [Oncorhynchus mykiss]	0.393386	-1.34598	down
ko05168	Herpes simplex infection	0.00319	LOC110501335	pou2f1	unnamed protein product [Oncorhynchus mykiss]	0.334147	-1.58144	down
ko05168	Herpes simplex infection	0.00319	LOC110501424	ifnar2	unnamed protein product [Oncorhynchus mykiss];RecName: Full=Interferon alpha/beta receptor 2; AltName: Full=Type I interferon receptor 2; Flags: Precursor	0.029298	-5.09305	down
ko05168	Herpes simplex infection	0.00319	mda5	ifih1	melanoma differentiation associated gene 5 [Oncorhynchus mykiss]	0.165387	-2.59608	down
ko05168	Herpes simplex infection	0.00319	LOC110501544	stat1	unnamed protein product [Oncorhynchus mykiss]	0.0984955	-3.3438	down
ko05168	Herpes simplex infection	0.00319	LOC110501897	jockey\pol	unnamed protein product [Oncorhynchus mykiss]	0.244594	-2.03154	down
ko05168	Herpes simplex infection	0.00319	LOC110503599	irf2bp1	unnamed protein product [Oncorhynchus mykiss]	0.470732	-1.08702	down
ko05168	Herpes simplex infection	0.00319	LOC110503706	srsf7	unnamed protein product [Oncorhynchus mykiss]	2.32891	1.21966	up
ko05168	Herpes simplex infection	0.00319	eif2ak3	eif2ak3	PREDICTED: eukaryotic translation initiation factor 2-alpha kinase 3 [Salmo salar]	0.369733	-1.43544	down
ko05168	Herpes simplex infection	0.00319	LOC110506502	usp47	PREDICTED: ubiquitin carboxyl-terminal hydrolase 47-like isoform X5 [Salmo salar];PREDICTED: ubiquitin carboxyl-terminal hydrolase 47-like isoform X3 [Salmo salar];PREDICTED: ubiquitin carboxyl-terminal hydrolase 47-like isoform X8 [Salmo salar];PREDICTED: ubiquitin carboxyl-terminal hydrolase 47-like isoform X6 [Salmo salar]	0.319365	-1.64672	down
ko05168	Herpes simplex infection	0.00319	LOC110506879	mr1	PREDICTED: major histocompatibility complex class I-related gene protein-like isoform X1 [Salmo salar]	0.0531312	-4.2343	down
ko05168	Herpes simplex infection	0.00319	zfp313	rnf114	unnamed protein product [Oncorhynchus mykiss]	0.178986	-2.48208	down
ko05168	Herpes simplex infection	0.00319	LOC110508530	jun	unnamed protein product [Oncorhynchus mykiss]	2.87111	1.52161	up
ko05168	Herpes simplex infection	0.00319	tmem223	tmem223	PREDICTED: transmembrane protein 223 [Salmo salar]	2.08135	1.05752	up
ko05168	Herpes simplex infection	0.00319	LOC110517348	c3	PREDICTED: complement C3 [Salmo salar]	0.12179	-3.03753	down
ko05168	Herpes simplex infection	0.00319	LOC110535412	cul1	PREDICTED: cullin-1-like [Salmo salar]	0.307334	-1.70212	down
ko05168	Herpes simplex infection	0.00319	LOC110535431	tlr13	unnamed protein product [Oncorhynchus mykiss]	2.22327	1.15269	up
ko05168	Herpes simplex infection	0.00319	c5	c5	PREDICTED: complement C5 [Salmo salar]	0.00549483	-7.50771	down
ko05168	Herpes simplex infection	0.00319	LOC110526380	usp47	PREDICTED: ubiquitin carboxyl-terminal hydrolase 47-like isoform X3 [Salmo salar]	0.458616	-1.12464	down
ko05168	Herpes simplex infection	0.00319	LOC110527395	usp40	PREDICTED: ubiquitin carboxyl-terminal hydrolase 40-like isoform X1 [Salmo salar]	0.38219	-1.38764	down
ko05168	Herpes simplex infection	0.00319	LOC110530021	jak1	PREDICTED: tyrosine-protein kinase JAK1-like [Salmo salar]	0.306204	-1.70743	down
ko05168	Herpes simplex infection	0.00319	LOC110530629	casp8	unnamed protein product [Oncorhynchus mykiss]	2.78476	1.47755	up
ko05168	Herpes simplex infection	0.00319	pfc	-	unnamed protein product [Oncorhynchus mykiss]	-inf	-inf	down
ko05168	Herpes simplex infection	0.00319	LOC110532771	cd40	unnamed protein product, partial [Oncorhynchus mykiss]	0.214798	-2.21895	down
ko05168	Herpes simplex infection	0.00319	LOC110507602	cilp	PREDICTED: cartilage intermediate layer protein 1-like [Salmo salar]	0.357368	-1.48452	down
ko05168	Herpes simplex infection	0.00319	LOC110536972	jak2	PREDICTED: tyrosine-protein kinase JAK2-like isoform X3 [Salmo salar]	0.243407	-2.03856	down
ko05168	Herpes simplex infection	0.00319	LOC100750228	irf3	unnamed protein product [Oncorhynchus mykiss]	0.0891213	-3.48809	down
ko05168	Herpes simplex infection	0.00319	LOC100135918	c3	complement component C3-4, partial [Oncorhynchus mykiss]	0.149799	-2.7389	down
ko05168	Herpes simplex infection	0.00319	LOC110487139;LOC110487141	usp7	Ubiquitin carboxyl-terminal hydrolase 7 [Larimichthys crocea];PREDICTED: ubiquitin carboxyl-terminal hydrolase 7 isoform X1 [Esox lucius]	0.480442	-1.05757	down
ko05168	Herpes simplex infection	0.00319	LOC110488416;LOC110488418;LOC110488421	csnk2b	PREDICTED: casein kinase II subunit beta isoform X1 [Salmo salar];PREDICTED: casein kinase II subunit beta isoform X1 [Maylandia zebra]	0.484562	-1.04525	down
ko05150	Staphylococcus aureus infection	0.00362	LOC110497132	pamr1	PREDICTED: inactive serine protease PAMR1 isoform X2 [Salmo salar];PREDICTED: inactive serine protease PAMR1 isoform X1 [Salmo salar]	0.34979	-1.51544	down
ko05150	Staphylococcus aureus infection	0.00362	LOC110491703	c1ql1	PREDICTED: C1q-related factor [Salmo salar]	inf	inf	up
ko05150	Staphylococcus aureus infection	0.00362	s8	krt13	type I keratin S8 [Oncorhynchus mykiss]	0.459381	-1.12224	down
ko05150	Staphylococcus aureus infection	0.00362	LOC110493627	krt17	unnamed protein product [Oncorhynchus mykiss]	0.155673	-2.68341	down
ko05150	Staphylococcus aureus infection	0.00362	LOC110504618	cfh	unnamed protein product [Oncorhynchus mykiss]	-inf	-inf	down
ko05150	Staphylococcus aureus infection	0.00362	LOC110506425	hp	unnamed protein product [Oncorhynchus mykiss]	-inf	-inf	down
ko05150	Staphylococcus aureus infection	0.00362	bfc2-b	cfb	complement factor B/C2-B precursor [Oncorhynchus mykiss]	0.0089327	-6.80669	down
ko05150	Staphylococcus aureus infection	0.00362	LOC110534419	fgg	unnamed protein product [Oncorhynchus mykiss]	0.0264013	-5.24325	down
ko05150	Staphylococcus aureus infection	0.00362	LOC110509015	cfh	PREDICTED: coagulation factor XIII B chain-like isoform X1 [Salmo salar]	-inf	-inf	down
ko05150	Staphylococcus aureus infection	0.00362	c4;LOC110506668;LOC110506677;LOC110506683	-	complement component 4 precursor [Oncorhynchus mykiss]	0.0951607	-3.39349	down
ko05150	Staphylococcus aureus infection	0.00362	cfh	svep1	complement factor H precursor [Oncorhynchus mykiss]	0.0541408	-4.20714	down
ko05150	Staphylococcus aureus infection	0.00362	LOC100653464	cfb	complement factor B/C2 precursor [Oncorhynchus mykiss]	0.066887	-3.90213	down
ko05150	Staphylococcus aureus infection	0.00362	LOC110538110	krt13	unnamed protein product [Oncorhynchus mykiss]	5.75619	2.52511	up
ko05150	Staphylococcus aureus infection	0.00362	e7	krt17	type I keratin E7 [Oncorhynchus mykiss]	0.246682	-2.01927	down
ko05322	Systemic lupus erythematosus	0.0278094	c8b	c8b	unnamed protein product [Oncorhynchus mykiss]	0.0119521	-6.38659	down
ko05322	Systemic lupus erythematosus	0.0278094	LOC110497132	pamr1	PREDICTED: inactive serine protease PAMR1 isoform X2 [Salmo salar];PREDICTED: inactive serine protease PAMR1 isoform X1 [Salmo salar]	0.34979	-1.51544	down
ko05322	Systemic lupus erythematosus	0.0278094	LOC110491703	c1ql1	PREDICTED: C1q-related factor [Salmo salar]	inf	inf	up
ko05322	Systemic lupus erythematosus	0.0278094	LOC110491173	trim38	PREDICTED: nuclear factor 7, brain-like isoform X1 [Salmo salar]	0.369745	-1.4354	down
ko05322	Systemic lupus erythematosus	0.0278094	ssb	ssb	unnamed protein product [Oncorhynchus mykiss]	2.19925	1.13701	up
ko05322	Systemic lupus erythematosus	0.0278094	LOC110506425	hp	unnamed protein product [Oncorhynchus mykiss]	-inf	-inf	down
ko05322	Systemic lupus erythematosus	0.0278094	c6	c6	complement component C6 precursor [Oncorhynchus mykiss]	0.30536	-1.71142	down
ko05322	Systemic lupus erythematosus	0.0278094	c4;LOC110506668;LOC110506677;LOC110506683	-	complement component 4 precursor [Oncorhynchus mykiss]	0.0951607	-3.39349	down
ko05322	Systemic lupus erythematosus	0.0278094	LOC110511165	trim21	PREDICTED: tripartite motif-containing protein 35-like [Salmo salar]	0.0205089	-5.60761	down
ko05322	Systemic lupus erythematosus	0.0278094	LOC110518684	-	PREDICTED: nuclear factor 7, brain-like [Salmo salar]	0.138428	-2.85279	down
ko05322	Systemic lupus erythematosus	0.0278094	LOC110520093	ssb	unnamed protein product [Oncorhynchus mykiss]	2.20238	1.13906	up
ko05322	Systemic lupus erythematosus	0.0278094	c7-1	c7	unnamed protein product [Oncorhynchus mykiss]	0.107413	-3.21876	down
ko05322	Systemic lupus erythematosus	0.0278094	LOC110527835	trim62	PREDICTED: E3 ubiquitin-protein ligase TRIM62-like isoform X2 [Salmo salar];PREDICTED: E3 ubiquitin-protein ligase TRIM62-like isoform X1 [Salmo salar]	0.416738	-1.26279	down
ko05322	Systemic lupus erythematosus	0.0278094	LOC110528478	trim21	PREDICTED: E3 ubiquitin/ISG15 ligase TRIM25-like [Salmo salar]	0.261491	-1.93517	down
ko05322	Systemic lupus erythematosus	0.0278094	LOC110536629	snrpd3	small nuclear ribonucleoprotein Sm D3 [Esox lucius]	-inf	-inf	down
ko05322	Systemic lupus erythematosus	0.0278094	c9	c9	unnamed protein product [Oncorhynchus mykiss]	0.0171277	-5.86752	down
ko04145	Phagosome	0.0278094	LOC110497132	pamr1	PREDICTED: inactive serine protease PAMR1 isoform X2 [Salmo salar];PREDICTED: inactive serine protease PAMR1 isoform X1 [Salmo salar]	0.34979	-1.51544	down
ko04145	Phagosome	0.0278094	LOC110520269	sec22a	unnamed protein product [Oncorhynchus mykiss]	3.57431	1.83766	up
ko04145	Phagosome	0.0278094	LOC110528343	clec4f,cd209d	CD209 antigen-like protein D, isoform 1 [Oncorhynchus mykiss];CD209 antigen-like protein D [Oncorhynchus mykiss]	2.65649	1.40952	up
ko04145	Phagosome	0.0278094	LOC110488719	tcirg1	PREDICTED: V-type proton ATPase 116 kDa subunit a isoform 3-like isoform X1 [Salmo salar]	0.198921	-2.32973	down
ko04145	Phagosome	0.0278094	LOC100136240	ncf2	neutrophil cytosolic factor 2 [Oncorhynchus mykiss]	2.57721	1.36581	up
ko04145	Phagosome	0.0278094	LOC110490005	-	PREDICTED: tubulin beta-5 chain [Salmo salar]	0.36953	-1.43624	down
ko04145	Phagosome	0.0278094	tap2a	tap2	unnamed protein product [Oncorhynchus mykiss]	0.419859	-1.25202	down
ko04145	Phagosome	0.0278094	LOC110492025	-	alpha tubulin subunit [Oncorhynchus nerka]	2.94486	1.5582	up
ko04145	Phagosome	0.0278094	LOC110494906	c3	unnamed protein product, partial [Oncorhynchus mykiss]	-inf	-inf	down
ko04145	Phagosome	0.0278094	LOC110494923;LOC110494939	-	unnamed protein product [Oncorhynchus mykiss];PREDICTED: venom factor-like, partial [Salmo salar]	-inf	-inf	down
ko04145	Phagosome	0.0278094	c3-3	c3	unnamed protein product [Oncorhynchus mykiss]	0.123532	-3.01705	down
ko04145	Phagosome	0.0278094	LOC110494409	hla-dpa1	MHC class II alpha [Oncorhynchus mykiss]	3.29689	1.72111	up
ko04145	Phagosome	0.0278094	oncmyk-dab	h2-eb1	MHC class II beta chain, partial [Oncorhynchus mykiss]	3.72808	1.89843	up
ko04145	Phagosome	0.0278094	LOC110496153	asgr2	PREDICTED: hepatic lectin-like isoform X1 [Salmo salar]	3.26339	1.70637	up
ko04145	Phagosome	0.0278094	LOC110496224	-	MHC class I alpha chain precursor [Oncorhynchus mykiss]	0.00539381	-7.53448	down
ko04145	Phagosome	0.0278094	LOC110496230	tap2	ABCB3 [Oncorhynchus mykiss]	0.1411	-2.82521	down
ko04145	Phagosome	0.0278094	LOC110497351;LOC110497353;LOC110497355	coro2a	PREDICTED: coronin-2B-like [Salmo salar];PREDICTED: coronin-2A-like isoform X1 [Salmo salar]	0.447871	-1.15885	down
ko04145	Phagosome	0.0278094	LOC110497442	lc1	PREDICTED: uncharacterized protein LOC106609865 [Salmo salar]	25.6585	4.68136	up
ko04145	Phagosome	0.0278094	LOC110487866	tap1	TAP1 protein [Oncorhynchus mykiss]	0.226485	-2.14251	down
ko04145	Phagosome	0.0278094	LOC110489008	c3	PREDICTED: complement C3 [Salmo salar]	0.00821343	-6.9278	down
ko04145	Phagosome	0.0278094	LOC110489018	c3	PREDICTED: complement C3 [Salmo salar]	0.0823276	-3.60248	down
ko04145	Phagosome	0.0278094	LOC110489027	c3	RecName: Full=Complement C3; Contains: RecName: Full=Complement C3 beta chain; Contains: RecName: Full=Complement C3 alpha chain; Contains: RecName: Full=C3a anaphylatoxin; Contains: RecName: Full=Complement C3b alpha' chain; Contains: RecName: Full=Complement C3c alpha' chain fragment 1; Contains: RecName: Full=Complement C3dg fragment; Contains: RecName: Full=Complement C3g fragment; Contains: …	0.0174611	-5.83971	down
ko04145	Phagosome	0.0278094	LOC100301666	acan	C type lectin receptor B [Oncorhynchus mykiss]	0.0275148	-5.18365	down
ko04145	Phagosome	0.0278094	LOC110489499	cd209	PREDICTED: C-type lectin domain family 4 member E-like [Salmo salar]	0.169913	-2.55713	down
ko04145	Phagosome	0.0278094	LOC110490069	clec3b	unnamed protein product [Oncorhynchus mykiss]	2.25078	1.17042	up
ko04145	Phagosome	0.0278094	LOC110500067	atp6v1e1	PREDICTED: V-type proton ATPase subunit E 1-like [Salmo salar]	3.14494	1.65303	up
ko04145	Phagosome	0.0278094	LOC110501897	jockey\pol	unnamed protein product [Oncorhynchus mykiss]	0.244594	-2.03154	down
ko04145	Phagosome	0.0278094	LOC110503530	layn	unnamed protein product [Oncorhynchus mykiss]	2.53312	1.34092	up
ko04145	Phagosome	0.0278094	LOC110503847	rilpl1	PREDICTED: RILP-like protein 1 [Salmo salar]	0.185197	-2.43287	down
ko04145	Phagosome	0.0278094	LOC110503173	-	C-type MBL-2 protein precursor [Oncorhynchus mykiss]	-inf	-inf	down
ko04145	Phagosome	0.0278094	LOC110534155	rab38	unnamed protein product [Oncorhynchus mykiss]	3.80942	1.92957	up
ko04145	Phagosome	0.0278094	LOC110533150;LOC110533151;LOC110534328;LOC110534937	clec4m	unnamed protein product, partial [Oncorhynchus mykiss];PREDICTED: C-type lectin domain family 4 member E-like isoform X1 [Salmo salar];PREDICTED: C-type lectin domain family 4 member E-like isoform X2 [Salmo salar];PREDICTED: C-type lectin domain family 4 member E-like [Salmo salar]	6.1469	2.61986	up
ko04145	Phagosome	0.0278094	LOC110506879	mr1	PREDICTED: major histocompatibility complex class I-related gene protein-like isoform X1 [Salmo salar]	0.0531312	-4.2343	down
ko04145	Phagosome	0.0278094	LOC110507747	rimbp2	unnamed protein product [Oncorhynchus mykiss]	4.52984	2.17946	up
ko04145	Phagosome	0.0278094	sc61g	sec61g	PREDICTED: protein transport protein Sec61 subunit gamma isoform X1 [Otolemur garnettii];protein transport protein Sec61 subunit gamma isoform 1 [Mus musculus]	3.31262	1.72797	up
ko04145	Phagosome	0.0278094	LOC110508730	atp6v0b	Vacuolar ATP synthase 21 kDa proteolipid subunit [Salmo salar]	2.04026	1.02875	up
ko04145	Phagosome	0.0278094	LOC110508265	mrc1	PREDICTED: macrophage mannose receptor 1-like, partial [Salmo salar]	0.304796	-1.71408	down
ko04145	Phagosome	0.0278094	LOC110508267	mrc1	PREDICTED: macrophage mannose receptor 1-like, partial [Salmo salar]	0.293361	-1.76925	down
ko04145	Phagosome	0.0278094	LOC110509681	atp6v1g1	PREDICTED: V-type proton ATPase subunit G 1-like [Salmo salar]	2.36928	1.24445	up
ko04145	Phagosome	0.0278094	LOC110533190	clec4e	PREDICTED: CD209 antigen-like protein E [Salmo salar]	5.86993	2.55334	up
ko04145	Phagosome	0.0278094	LOC110508544;LOC110508548	thsd4	PREDICTED: thrombospondin type-1 domain-containing protein 4-like [Salmo salar]	0.111281	-3.16772	down
ko04145	Phagosome	0.0278094	c1r	c1r	C1R/C1S subunit of Ca2+-dependent complex precursor [Oncorhynchus mykiss]	0.0159393	-5.97127	down
ko04145	Phagosome	0.0278094	LOC110517348	c3	PREDICTED: complement C3 [Salmo salar]	0.12179	-3.03753	down
ko04145	Phagosome	0.0278094	cd209	colec12	CD209 molecule [Oncorhynchus mykiss]	0.0873797	-3.51656	down
ko04145	Phagosome	0.0278094	LOC110522615	rhov	PREDICTED: rho-related GTP-binding protein RhoV-like [Salmo salar]	0.342038	-1.54777	down
ko04145	Phagosome	0.0278094	LOC110523890	thbs4b	PREDICTED: thrombospondin-4-B-like [Salmo salar]	0.304881	-1.71368	down
ko04145	Phagosome	0.0278094	LOC110535367	tfrc	unnamed protein product [Oncorhynchus mykiss]	0.237393	-2.07465	down
ko04145	Phagosome	0.0278094	LOC110535431	tlr13	unnamed protein product [Oncorhynchus mykiss]	2.22327	1.15269	up
ko04145	Phagosome	0.0278094	LOC110535009	colec12	unnamed protein product [Oncorhynchus mykiss]	0.384837	-1.37768	down
ko04145	Phagosome	0.0278094	ly75	ly75	lymphocyte antigen 75 precursor [Oncorhynchus mykiss]	0.290606	-1.78286	down
ko04145	Phagosome	0.0278094	LOC110527948	rab7	PREDICTED: ras-related protein Rab-7a-like [Salmo salar]	0.496979	-1.00874	down
ko04145	Phagosome	0.0278094	crt	calr	unnamed protein product [Oncorhynchus mykiss]	0.362684	-1.46321	down
ko04145	Phagosome	0.0278094	LOC110530065	sec22bb	unnamed protein product [Oncorhynchus mykiss]	2.37561	1.2483	up
ko04145	Phagosome	0.0278094	LOC110530370;LOC110530371	cntnap2	protein transport protein Sec61 subunit gamma isoform 1 [Mus musculus];PREDICTED: protein transport protein Sec61 subunit gamma isoform X1 [Otolemur garnettii];PREDICTED: contactin-associated protein-like 2 isoform X1 [Salmo salar]	2.62566	1.39268	up
ko04145	Phagosome	0.0278094	LOC110536016	rab7a	PREDICTED: ras-related protein Rab-7a-like [Salmo salar]	2.64394	1.40269	up
ko04145	Phagosome	0.0278094	LOC110531795	coro1b	PREDICTED: coronin-1B-like [Salmo salar]	2.4134	1.27106	up
ko04145	Phagosome	0.0278094	LOC110532642	-	PREDICTED: tubulin alpha chain [Esox lucius]	2.19341	1.13318	up
ko04145	Phagosome	0.0278094	LOC110537696	ncf1	neutrophil cytosol factor 1 [Salmo salar]	2.54002	1.34484	up
ko04145	Phagosome	0.0278094	LOC100135918	c3	complement component C3-4, partial [Oncorhynchus mykiss]	0.149799	-2.7389	down
ko04622	RIG-I-like receptor signaling pathway	0.0422616	LOC110490410	dyrk4	PREDICTED: dual specificity tyrosine-phosphorylation-regulated kinase 4-like isoform X2 [Salmo salar]	0.062135	-4.00845	down
ko04622	RIG-I-like receptor signaling pathway	0.0422616	LOC110496053	trim25	PREDICTED: E3 ubiquitin/ISG15 ligase TRIM25-like isoform X1 [Salmo salar]	2.45242	1.29421	up
ko04622	RIG-I-like receptor signaling pathway	0.0422616	LOC110507263	-	interleukin-12 alpha chain [Oncorhynchus mykiss]	-inf	-inf	down
ko04622	RIG-I-like receptor signaling pathway	0.0422616	LOC110538053	ifnb1	type I interferon c3 [Oncorhynchus mykiss]	-inf	-inf	down
ko04622	RIG-I-like receptor signaling pathway	0.0422616	LOC110538937	ifnb1	type I interferon c1 [Oncorhynchus mykiss]	-inf	-inf	down
ko04622	RIG-I-like receptor signaling pathway	0.0422616	LOC110491903	mapk14a	PREDICTED: mitogen-activated protein kinase 12-like [Salmo salar]	0.28122	-1.83023	down
ko04622	RIG-I-like receptor signaling pathway	0.0422616	LOC110493262	ikbke	PREDICTED: inhibitor of nuclear factor kappa-B kinase subunit epsilon-like [Salmo salar]	0.168205	-2.57171	down
ko04622	RIG-I-like receptor signaling pathway	0.0422616	LOC110497707	traf3	PREDICTED: TNF receptor-associated factor 3-like [Salmo salar]	0.424243	-1.23704	down
ko04622	RIG-I-like receptor signaling pathway	0.0422616	LOC110492308	trim16	unnamed protein product [Oncorhynchus mykiss]	0.169056	-2.56443	down
ko04622	RIG-I-like receptor signaling pathway	0.0422616	LOC110497044	irf6	unnamed protein product [Oncorhynchus mykiss]	0.0591659	-4.07909	down
ko04622	RIG-I-like receptor signaling pathway	0.0422616	LOC110500621	trim25	PREDICTED: E3 ubiquitin-protein ligase TRIM21-like isoform X1 [Salmo salar]	0.182751	-2.45205	down
ko04622	RIG-I-like receptor signaling pathway	0.0422616	LOC110500822	trim25	PREDICTED: E3 ubiquitin-protein ligase TRIM21-like isoform X1 [Salmo salar]	0.120084	-3.05789	down
ko04622	RIG-I-like receptor signaling pathway	0.0422616	LOC110500708	trim27	PREDICTED: E3 ubiquitin-protein ligase TRIM21-like isoform X1 [Salmo salar]	0.156414	-2.67655	down
ko04622	RIG-I-like receptor signaling pathway	0.0422616	LOC110500831	trim25	PREDICTED: zinc finger protein RFP-like [Salmo salar]	0.00276015	-8.50104	down
ko04622	RIG-I-like receptor signaling pathway	0.0422616	LOC110500407;LOC110500408	trim25	unnamed protein product [Oncorhynchus mykiss];PREDICTED: E3 ubiquitin-protein ligase TRIM39-like [Esox lucius]	0.115953	-3.10838	down
ko04622	RIG-I-like receptor signaling pathway	0.0422616	mda5	ifih1	melanoma differentiation associated gene 5 [Oncorhynchus mykiss]	0.165387	-2.59608	down
ko04622	RIG-I-like receptor signaling pathway	0.0422616	LOC110501621	trim27	PREDICTED: probable G-protein coupled receptor 156 isoform X1 [Salmo salar]	0.15168	-2.7209	down
ko04622	RIG-I-like receptor signaling pathway	0.0422616	LOC110502787	rnf213b	PREDICTED: E3 ubiquitin-protein ligase RNF213 [Salmo salar]	0.158309	-2.65919	down
ko04622	RIG-I-like receptor signaling pathway	0.0422616	LOC110503179	trim25	PREDICTED: tripartite motif-containing protein 16-like [Salmo salar]	0.203204	-2.299	down
ko04622	RIG-I-like receptor signaling pathway	0.0422616	zfp313	rnf114	unnamed protein product [Oncorhynchus mykiss]	0.178986	-2.48208	down
ko04622	RIG-I-like receptor signaling pathway	0.0422616	LOC110520737	azi2	PREDICTED: 5-azacytidine-induced protein 2-like, partial [Salmo salar]	0.339823	-1.55714	down
ko04622	RIG-I-like receptor signaling pathway	0.0422616	LOC110520578	an3	unnamed protein product [Oncorhynchus mykiss];PREDICTED: ATP-dependent RNA helicase DDX3X isoform X4 [Salmo salar]	0.475937	-1.07116	down
ko04622	RIG-I-like receptor signaling pathway	0.0422616	LOC110530629	casp8	unnamed protein product [Oncorhynchus mykiss]	2.78476	1.47755	up
ko04622	RIG-I-like receptor signaling pathway	0.0422616	LOC110531526;LOC110531529	-	PREDICTED: E3 ubiquitin-protein ligase TRIM39-like [Salmo salar]	0.0505446	-4.3063	down
ko04622	RIG-I-like receptor signaling pathway	0.0422616	LOC110539080	trim25	PREDICTED: uncharacterized protein LOC106600701 isoform X1 [Salmo salar]	0.0829169	-3.59219	down
ko04622	RIG-I-like receptor signaling pathway	0.0422616	dhx58	dhx58	unnamed protein product [Oncorhynchus mykiss]	0.0809737	-3.6264	down
ko04622	RIG-I-like receptor signaling pathway	0.0422616	LOC110487344	bfar	unnamed protein product [Macaca fascicularis]	0.414863	-1.26929	down
ko04622	RIG-I-like receptor signaling pathway	0.0422616	LOC100750228	irf3	unnamed protein product [Oncorhynchus mykiss]	0.0891213	-3.48809	down
ko04622	RIG-I-like receptor signaling pathway	0.0422616	LOC110487518	rnf135	unnamed protein product [Oncorhynchus mykiss]	0.045305	-4.46419	down
ko04622	RIG-I-like receptor signaling pathway	0.0422616	LOC110522951	mapk12	unnamed protein product [Oncorhynchus mykiss]	0.318295	-1.65156	down
ko05020	Prion diseases	0.0459459	c8b	c8b	unnamed protein product [Oncorhynchus mykiss]	0.0119521	-6.38659	down
ko05020	Prion diseases	0.0459459	LOC110491703	c1ql1	PREDICTED: C1q-related factor [Salmo salar]	inf	inf	up
ko05020	Prion diseases	0.0459459	LOC110498315	ttc31	PREDICTED: transcription factor SPT20 homolog [Salmo salar]	0.174575	-2.51808	down
ko05020	Prion diseases	0.0459459	c6	c6	complement component C6 precursor [Oncorhynchus mykiss]	0.30536	-1.71142	down
ko05020	Prion diseases	0.0459459	c7-1	c7	unnamed protein product [Oncorhynchus mykiss]	0.107413	-3.21876	down
ko05020	Prion diseases	0.0459459	c9	c9	unnamed protein product [Oncorhynchus mykiss]	0.0171277	-5.86752	down
ko05020	Prion diseases	0.0459459	LOC110487246;LOC110487250	hop	PREDICTED: uncharacterized protein LOC106591240 [Salmo salar]	0.132749	-2.91322	down
ko04975	Fat digestion and absorption	0.0459459	LOC110529381	apob	PREDICTED: apolipoprotein B-100 isoform X1 [Salmo salar]	-inf	-inf	down
ko04975	Fat digestion and absorption	0.0459459	LOC110529382	apob	PREDICTED: apolipoprotein B-100 isoform X4 [Salmo salar]	-inf	-inf	down
ko04975	Fat digestion and absorption	0.0459459	LOC110529384	apob	PREDICTED: apolipoprotein B-100 isoform X4 [Salmo salar]	-inf	-inf	down
ko04975	Fat digestion and absorption	0.0459459	LOC110529385	-	unnamed protein product [Oncorhynchus mykiss]	-inf	-inf	down
ko04975	Fat digestion and absorption	0.0459459	LOC110529383	apob	unnamed protein product [Oncorhynchus mykiss]	0.002139	-8.86884	down
ko00760	Nicotinate and nicotinamide metabolism	0.0459459	LOC110486604	pnp	unnamed protein product [Oncorhynchus mykiss]	-inf	-inf	down
ko00760	Nicotinate and nicotinamide metabolism	0.0459459	LOC110505450	nt5c1a	PREDICTED: cytosolic 5'-nucleotidase 1A-like isoform X1 [Salmo salar];PREDICTED: cytosolic 5'-nucleotidase 1A-like isoform X3 [Salmo salar]	0.268042	-1.89947	down
ko00760	Nicotinate and nicotinamide metabolism	0.0459459	LOC110489876	cd38	PREDICTED: ADP-ribosyl cyclase/cyclic ADP-ribose hydrolase 1-like [Salmo salar]	0.133208	-2.90825	down
ko00760	Nicotinate and nicotinamide metabolism	0.0459459	LOC110490269	nampt	unnamed protein product [Oncorhynchus mykiss]	0.191657	-2.3834	down
ko00760	Nicotinate and nicotinamide metabolism	0.0459459	LOC110494149	pnp	PREDICTED: purine nucleoside phosphorylase-like isoform X1 [Salmo salar]	2.93806	1.55486	up
ko00760	Nicotinate and nicotinamide metabolism	0.0459459	LOC110494490	nampt	unnamed protein product [Oncorhynchus mykiss]	0.109237	-3.19447	down
ko00760	Nicotinate and nicotinamide metabolism	0.0459459	LOC110500466	nampt	unnamed protein product [Oncorhynchus mykiss]	0.092799	-3.42975	down
ko00760	Nicotinate and nicotinamide metabolism	0.0459459	LOC110500207	nampt	PREDICTED: nicotinamide phosphoribosyltransferase-like [Salmo salar]	0.200727	-2.31669	down
ko00760	Nicotinate and nicotinamide metabolism	0.0459459	LOC110534506	art5	PREDICTED: erythroblast NAD(P)(+)--arginine ADP-ribosyltransferase-like [Salmo salar]	5.09462	2.34897	up
ko00760	Nicotinate and nicotinamide metabolism	0.0459459	LOC110508758	nmnat2	unnamed protein product [Oncorhynchus mykiss]	0.0307946	-5.02118	down
ko00760	Nicotinate and nicotinamide metabolism	0.0459459	LOC110534589	madprt	PREDICTED: erythroblast NAD(P)(+)--arginine ADP-ribosyltransferase-like [Salmo salar]	8.43064	3.07564	up
ko00760	Nicotinate and nicotinamide metabolism	0.0459459	LOC110523950	nrarpa	PREDICTED: notch-regulated ankyrin repeat-containing protein A [Salmo salar]	0.425965	-1.23119	down
ko00760	Nicotinate and nicotinamide metabolism	0.0459459	naprt	naprt	PREDICTED: nicotinate phosphoribosyltransferase [Salmo salar]	0.179752	-2.47592	down
ko00760	Nicotinate and nicotinamide metabolism	0.0459459	LOC110528272	pnp	PREDICTED: purine nucleoside phosphorylase-like [Salmo salar]	5.55557	2.47393	up
ko00072	Synthesis and degradation of ketone bodies	0.0514202	LOC110499374	hmgcll1	PREDICTED: 3-hydroxymethyl-3-methylglutaryl-CoA lyase, cytoplasmic-like isoform X1 [Salmo salar]	inf	inf	up
ko00072	Synthesis and degradation of ketone bodies	0.0514202	LOC110502696	hmgcll1	unnamed protein product [Oncorhynchus mykiss]	inf	inf	up
ko00072	Synthesis and degradation of ketone bodies	0.0514202	bdh2	bdh2	unnamed protein product [Oncorhynchus mykiss]	3.39753	1.76448	up
ko00072	Synthesis and degradation of ketone bodies	0.0514202	LOC110498068	bdh1	unnamed protein product [Oncorhynchus mykiss]	7.78005	2.95978	up
ko00072	Synthesis and degradation of ketone bodies	0.0514202	c5h5orf63	-	glutaredoxin-like protein YDR286C homolog [Salmo salar]	2.99135	1.58079	up
ko04514	Cell adhesion molecules (CAMs)	0.0514202	LOC100136275	cd28	CTLA4-like protein precursor [Oncorhynchus mykiss]	47.9553	5.58362	up
ko04514	Cell adhesion molecules (CAMs)	0.0514202	LOC110488870	ncam2	unnamed protein product [Oncorhynchus mykiss]	3.18857	1.67291	up
ko04514	Cell adhesion molecules (CAMs)	0.0514202	LOC110489358	clstn3	unnamed protein product [Oncorhynchus mykiss]	4.32864	2.11391	up
ko04514	Cell adhesion molecules (CAMs)	0.0514202	LOC110489650	-	unnamed protein product [Oncorhynchus mykiss]	inf	inf	up
ko04514	Cell adhesion molecules (CAMs)	0.0514202	LOC110493864	ptprt	PREDICTED: receptor-type tyrosine-protein phosphatase T isoform X1 [Salmo salar];PREDICTED: receptor-type tyrosine-protein phosphatase T isoform X18 [Salmo salar];PREDICTED: receptor-type tyrosine-protein phosphatase T isoform X6 [Salmo salar];PREDICTED: receptor-type tyrosine-protein phosphatase T isoform X14 [Salmo salar];PREDICTED: receptor-type tyrosine-protein phosphatase T isoform X5 [Salmo…	5.06482	2.34051	up
ko04514	Cell adhesion molecules (CAMs)	0.0514202	LOC110499791	cntn1	PREDICTED: contactin-1-like [Salmo salar]	inf	inf	up
ko04514	Cell adhesion molecules (CAMs)	0.0514202	LOC110500696	nrxn2	PREDICTED: neurexin-1-beta-like isoform X10 [Salmo salar]	0.00950395	-6.71726	down
ko04514	Cell adhesion molecules (CAMs)	0.0514202	LOC110502112	-	unnamed protein product [Oncorhynchus mykiss]	inf	inf	up
ko04514	Cell adhesion molecules (CAMs)	0.0514202	LOC110502590	cd22	PREDICTED: B-cell receptor CD22-like [Esox lucius]	3.25853	1.70422	up
ko04514	Cell adhesion molecules (CAMs)	0.0514202	LOC110503964	igsf9b	PREDICTED: protein turtle homolog B-like isoform X1 [Salmo salar];PREDICTED: protein turtle homolog B-like isoform X3 [Salmo salar]	5.07345	2.34297	up
ko04514	Cell adhesion molecules (CAMs)	0.0514202	LOC110508413	lingo3	unnamed protein product [Oncorhynchus mykiss]	0.159714	-2.64644	down
ko04514	Cell adhesion molecules (CAMs)	0.0514202	LOC110534061	-	unnamed protein product [Oncorhynchus mykiss]	0.302908	-1.72305	down
ko04514	Cell adhesion molecules (CAMs)	0.0514202	LOC110537581	ceacam5	PREDICTED: hemicentin-1-like isoform X2 [Salmo salar]	0.118381	-3.07849	down
ko04514	Cell adhesion molecules (CAMs)	0.0514202	LOC110537637	crtam	unnamed protein product [Oncorhynchus mykiss]	3.91622	1.96946	up
ko04514	Cell adhesion molecules (CAMs)	0.0514202	LOC110492646	ptprf	PREDICTED: receptor-type tyrosine-protein phosphatase F-like, partial [Salmo salar]	0.481831	-1.0534	down
ko04514	Cell adhesion molecules (CAMs)	0.0514202	LOC110492648	ptprf	PREDICTED: receptor-type tyrosine-protein phosphatase F-like, partial [Salmo salar]	0.499599	-1.00116	down
ko04514	Cell adhesion molecules (CAMs)	0.0514202	LOC110494409	hla-dpa1	MHC class II alpha [Oncorhynchus mykiss]	3.29689	1.72111	up
ko04514	Cell adhesion molecules (CAMs)	0.0514202	oncmyk-dab	h2-eb1	MHC class II beta chain, partial [Oncorhynchus mykiss]	3.72808	1.89843	up
ko04514	Cell adhesion molecules (CAMs)	0.0514202	LOC110496212	nectin2	PREDICTED: poliovirus receptor-like isoform X1 [Salmo salar]	0.414101	-1.27195	down
ko04514	Cell adhesion molecules (CAMs)	0.0514202	LOC110496224	-	MHC class I alpha chain precursor [Oncorhynchus mykiss]	0.00539381	-7.53448	down
ko04514	Cell adhesion molecules (CAMs)	0.0514202	LOC110534175	cdh17	cadherin-17 precursor [Salmo salar]	0.144437	-2.79149	down
ko04514	Cell adhesion molecules (CAMs)	0.0514202	LOC110501538	-	PREDICTED: hemicentin-1 isoform X1 [Salmo salar]	0.327738	-1.60938	down
ko04514	Cell adhesion molecules (CAMs)	0.0514202	LOC110534540	cldn1	PREDICTED: claudin-1-like [Salmo salar]	0.137728	-2.86011	down
ko04514	Cell adhesion molecules (CAMs)	0.0514202	LOC110499933;LOC110501022	-	unnamed protein product [Oncorhynchus mykiss]	2.72118	1.44423	up
ko04514	Cell adhesion molecules (CAMs)	0.0514202	LOC110500697	nrxn2	PREDICTED: neurexin-1-like isoform X1 [Salmo salar]	0.0795361	-3.65225	down
ko04514	Cell adhesion molecules (CAMs)	0.0514202	LOC110501723	-	PREDICTED: serine-aspartate repeat-containing protein I-like isoform X1 [Salmo salar];PREDICTED: serine-aspartate repeat-containing protein I-like isoform X2 [Salmo salar]	0.253765	-1.97844	down
ko04514	Cell adhesion molecules (CAMs)	0.0514202	LOC110501897	jockey\pol	unnamed protein product [Oncorhynchus mykiss]	0.244594	-2.03154	down
ko04514	Cell adhesion molecules (CAMs)	0.0514202	LOC110505454	-	unnamed protein product [Oncorhynchus mykiss]	13.5369	3.75883	up
ko04514	Cell adhesion molecules (CAMs)	0.0514202	LOC110506405	cdh1	unnamed protein product [Oncorhynchus mykiss]	0.418442	-1.2569	down
ko04514	Cell adhesion molecules (CAMs)	0.0514202	LOC110506879	mr1	PREDICTED: major histocompatibility complex class I-related gene protein-like isoform X1 [Salmo salar]	0.0531312	-4.2343	down
ko04514	Cell adhesion molecules (CAMs)	0.0514202	LOC110507449	lrfn1l	PREDICTED: leucine-rich repeat and fibronectin type III domain-containing protein 1-like protein [Salmo salar];unnamed protein product [Oncorhynchus mykiss]	0.427282	-1.22674	down
ko04514	Cell adhesion molecules (CAMs)	0.0514202	LOC110507741	nectin3	unnamed protein product [Oncorhynchus mykiss]	2.86573	1.5189	up
ko04514	Cell adhesion molecules (CAMs)	0.0514202	LOC110508326	mpz	PREDICTED: myelin protein P0-like isoform X2 [Salmo salar];PREDICTED: myelin protein P0-like isoform X1 [Salmo salar];PREDICTED: myelin protein P0-like isoform X3 [Salmo salar]	0.414724	-1.26978	down
ko04514	Cell adhesion molecules (CAMs)	0.0514202	LOC110489630	k-cam	unnamed protein product [Oncorhynchus mykiss]	16.1852	4.0166	up
ko04514	Cell adhesion molecules (CAMs)	0.0514202	LOC110509625	cldn5	unnamed protein product [Oncorhynchus mykiss]	0.390801	-1.35549	down
ko04514	Cell adhesion molecules (CAMs)	0.0514202	LOC110509402	nlgn2	PREDICTED: neuroligin-2-like isoform X1 [Salmo salar]	5.78025	2.53113	up
ko04514	Cell adhesion molecules (CAMs)	0.0514202	LOC110510124	nrxn2	PREDICTED: neurexin-1-beta-like isoform X14 [Salmo salar];PREDICTED: neurexin-2-like isoform X1 [Salmo salar]	12.5852	3.65365	up
ko04514	Cell adhesion molecules (CAMs)	0.0514202	LOC110510581	siglec1	unnamed protein product [Oncorhynchus mykiss]	0.0916394	-3.44789	down
ko04514	Cell adhesion molecules (CAMs)	0.0514202	LOC110510742	-	PREDICTED: uncharacterized protein LOC106605611 isoform X1 [Salmo salar]	2.58572	1.37057	up
ko04514	Cell adhesion molecules (CAMs)	0.0514202	LOC110512327	-	unnamed protein product, partial [Oncorhynchus mykiss];PREDICTED: V-set domain containing T-cell activation inhibitor 1-like isoform X1 [Salmo salar]	2.09919	1.06983	up
ko04514	Cell adhesion molecules (CAMs)	0.0514202	hapln3	hapln3	unnamed protein product [Oncorhynchus mykiss]	0.277036	-1.85186	down
ko04514	Cell adhesion molecules (CAMs)	0.0514202	LOC110523300	ntng2	PREDICTED: netrin-G2-like isoform X3 [Esox lucius]	0.349344	-1.51728	down
ko04514	Cell adhesion molecules (CAMs)	0.0514202	ocln	ocln	unnamed protein product [Oncorhynchus mykiss]	0.471667	-1.08416	down
ko04514	Cell adhesion molecules (CAMs)	0.0514202	LOC100136253	vcam1	PREDICTED: LOW QUALITY PROTEIN: vascular cell adhesion protein 1 [Salmo salar]	0.158603	-2.65651	down
ko04514	Cell adhesion molecules (CAMs)	0.0514202	LOC110524880	selp	P-selectin precursor [Salmo salar]	0.19142	-2.38519	down
ko04514	Cell adhesion molecules (CAMs)	0.0514202	LOC110527199	-	unnamed protein product [Oncorhynchus mykiss]	2.36407	1.24128	up
ko04514	Cell adhesion molecules (CAMs)	0.0514202	LOC110527512	-	unnamed protein product [Oncorhynchus mykiss]	2.18251	1.12599	up
ko04514	Cell adhesion molecules (CAMs)	0.0514202	onmy-cd8a	-	T-cell surface glycoprotein CD8 alpha precursor [Oncorhynchus mykiss]	3.07476	1.62047	up
ko04514	Cell adhesion molecules (CAMs)	0.0514202	LOC110530345	cdh6	PREDICTED: cadherin-6-like [Salmo salar]	0.425233	-1.23367	down
ko04514	Cell adhesion molecules (CAMs)	0.0514202	LOC110530370;LOC110530371	cntnap2	protein transport protein Sec61 subunit gamma isoform 1 [Mus musculus];PREDICTED: protein transport protein Sec61 subunit gamma isoform X1 [Otolemur garnettii];PREDICTED: contactin-associated protein-like 2 isoform X1 [Salmo salar]	2.62566	1.39268	up
ko04514	Cell adhesion molecules (CAMs)	0.0514202	LOC110531005	ncan	PREDICTED: neurocan core protein-like [Salmo salar]	0.0772508	-3.69431	down
ko04514	Cell adhesion molecules (CAMs)	0.0514202	LOC110532314	chl1	PREDICTED: neural cell adhesion molecule L1-like protein isoform X3 [Salmo salar];PREDICTED: neural cell adhesion molecule L1-like protein isoform X1 [Salmo salar]	0.386738	-1.37057	down
ko04514	Cell adhesion molecules (CAMs)	0.0514202	LOC110525760	-	PREDICTED: OX-2 membrane glycoprotein-like [Salmo salar]	0.402704	-1.31221	down
ko04514	Cell adhesion molecules (CAMs)	0.0514202	ocln	ocln	PREDICTED: occludin [Salmo salar]	0.391173	-1.35412	down
ko04514	Cell adhesion molecules (CAMs)	0.0514202	LOC110536971	cd274	unnamed protein product [Oncorhynchus mykiss]	0.206296	-2.27722	down
ko04514	Cell adhesion molecules (CAMs)	0.0514202	LOC110537617	jam3	unnamed protein product [Oncorhynchus mykiss]	2.49173	1.31715	up
ko04514	Cell adhesion molecules (CAMs)	0.0514202	LOC110538622	cldn4	unnamed protein product [Oncorhynchus mykiss]	0.396675	-1.33397	down
ko04514	Cell adhesion molecules (CAMs)	0.0514202	LOC110485589;LOC110487247;LOC110487249;LOC110487252	cd22	unnamed protein product [Oncorhynchus mykiss];PREDICTED: sialoadhesin-like [Salmo salar];PREDICTED: B-cell receptor CD22-like [Salmo salar];unnamed protein product, partial [Oncorhynchus mykiss]	2.14236	1.0992	up
ko04514	Cell adhesion molecules (CAMs)	0.0514202	LOC110485934	-	unnamed protein product [Oncorhynchus mykiss];PREDICTED: platelet endothelial cell adhesion molecule-like [Salmo salar]	0.459177	-1.12288	down
ko04514	Cell adhesion molecules (CAMs)	0.0514202	LOC110486375	vcam1	PREDICTED: hemicentin-1-like isoform X1 [Salmo salar]	0.33804	-1.56474	down
ko04514	Cell adhesion molecules (CAMs)	0.0514202	LOC110487032	fgfr3	PREDICTED: sialoadhesin-like [Salmo salar]	2.99933	1.58464	up
ko04514	Cell adhesion molecules (CAMs)	0.0514202	LOC110524680	nrcam	PREDICTED: neuronal cell adhesion molecule-like isoform X1 [Salmo salar]	0.38328	-1.38353	down
ko03320	PPAR signaling pathway	0.0524831	LOC110504108	acsl3	PREDICTED: long-chain-fatty-acid--CoA ligase 3 [Esox lucius]	0.0358857	-4.80045	down
ko03320	PPAR signaling pathway	0.0524831	LOC110530156	otol1	unnamed protein product [Oncorhynchus mykiss]	-inf	-inf	down
ko03320	PPAR signaling pathway	0.0524831	LOC110498444	ucp2	PREDICTED: mitochondrial uncoupling protein 2-like [Salmo salar]	-inf	-inf	down
ko03320	PPAR signaling pathway	0.0524831	LOC110488894	fabp10a	unnamed protein product [Oncorhynchus mykiss]	-inf	-inf	down
ko03320	PPAR signaling pathway	0.0524831	LOC110489261	cyp4b1	PREDICTED: cytochrome P450 4B1-like isoform X2 [Salmo salar]	2.38079	1.25144	up
ko03320	PPAR signaling pathway	0.0524831	LOC100653436	cpt1a	mitochondrial carnitine palmitoyltransferase I alpha1a [Oncorhynchus mykiss];PREDICTED: carnitine O-palmitoyltransferase 1, liver isoform-like isoform X1 [Salmo salar]	0.348991	-1.51874	down
ko03320	PPAR signaling pathway	0.0524831	LOC110533627	-,ubb	PREDICTED: polyubiquitin-B, partial [Equus przewalskii]	0.312563	-1.67778	down
ko03320	PPAR signaling pathway	0.0524831	LOC100136017	mmp13	unnamed protein product [Oncorhynchus mykiss]	0.184831	-2.43572	down
ko03320	PPAR signaling pathway	0.0524831	LOC110500648	plin2	PREDICTED: perilipin-2 isoform X2 [Salmo salar];unnamed protein product [Oncorhynchus mykiss]	0.229554	-2.12309	down
ko03320	PPAR signaling pathway	0.0524831	LOC110501573	cyp27a1	PREDICTED: uncharacterized protein LOC106581857 isoform X1 [Salmo salar];PREDICTED: sterol 26-hydroxylase, mitochondrial-like [Salmo salar]	2.57075	1.36219	up
ko03320	PPAR signaling pathway	0.0524831	LOC110506299	nr1h3	PREDICTED: oxysterols receptor LXR-alpha-like isoform X1 [Salmo salar];PREDICTED: oxysterols receptor LXR-alpha-like isoform X4 [Salmo salar];PREDICTED: oxysterols receptor LXR-alpha-like isoform X2 [Salmo salar];PREDICTED: oxysterols receptor LXR-alpha-like isoform X3 [Salmo salar]	0.454886	-1.13642	down
ko03320	PPAR signaling pathway	0.0524831	apoa-i-1	-	apolipoprotein A-I-1 precursor [Oncorhynchus mykiss]	-inf	-inf	down
ko03320	PPAR signaling pathway	0.0524831	LOC110507928	acsl3	PREDICTED: long-chain-fatty-acid--CoA ligase 3 [Esox lucius]	0.345571	-1.53295	down
ko03320	PPAR signaling pathway	0.0524831	LOC110508825	cyp7a1	cytochrome P450 family 7 subfamily a polypeptide 1-2 [Oncorhynchus mykiss]	0.264467	-1.91884	down
ko03320	PPAR signaling pathway	0.0524831	LOC110508918	angptl4	Angiopoietin-related protein 4 precursor [Salmo salar]	0.290064	-1.78556	down
ko03320	PPAR signaling pathway	0.0524831	LOC110505566	fabp4	unnamed protein product [Oncorhynchus mykiss]	7.56368	2.91909	up
ko03320	PPAR signaling pathway	0.0524831	LOC110520277	cyp27a1	unnamed protein product [Oncorhynchus mykiss]	0.334351	-1.58057	down
ko03320	PPAR signaling pathway	0.0524831	LOC110520396	dbi	unnamed protein product [Oncorhynchus mykiss]	2.64576	1.40368	up
ko03320	PPAR signaling pathway	0.0524831	slc25a27	slc25a27	unnamed protein product [Oncorhynchus mykiss]	2.31256	1.20949	up
ko03320	PPAR signaling pathway	0.0524831	LOC110523403	ubc,ubb	polyubiquitin [Artemia franciscana];scavenger receptor class B member 1 isoform A [Alligator mississippiensis]	0.32232	-1.63343	down
ko03320	PPAR signaling pathway	0.0524831	LOC110525749;ublp	ubb	ubiquitin-like protein [Oncorhynchus mykiss]	0.0236524	-5.40187	down
ko03320	PPAR signaling pathway	0.0524831	LOC110535824	acsbg2	unnamed protein product [Oncorhynchus mykiss]	0.248107	-2.01097	down
ko03320	PPAR signaling pathway	0.0524831	LOC110529571	fabp7	Fatty acid-binding protein, brain [Salmo salar]	9.35712	3.22606	up
ko03320	PPAR signaling pathway	0.0524831	LOC110530122	angptl4	unnamed protein product [Oncorhynchus mykiss]	0.385482	-1.37527	down
ko03320	PPAR signaling pathway	0.0524831	LOC110531797	plin2	unnamed protein product [Oncorhynchus mykiss]	0.123378	-3.01885	down
ko03320	PPAR signaling pathway	0.0524831	LOC110532383	mmp23	unnamed protein product [Oncorhynchus mykiss]	0.209316	-2.25625	down
ko03320	PPAR signaling pathway	0.0524831	ubb	ubb	PREDICTED: polyubiquitin-B, partial [Equus przewalskii]	0.369654	-1.43575	down
ko03320	PPAR signaling pathway	0.0524831	LOC110537961	cpt1a	PREDICTED: carnitine O-palmitoyltransferase 1, liver isoform-like isoform X1 [Salmo salar]	0.416752	-1.26274	down
ko03320	PPAR signaling pathway	0.0524831	LOC110538203	col8a2	PREDICTED: complement C1q-like protein 2 [Salmo salar]	0.0197915	-5.65897	down
ko05133	Pertussis	0.0524831	LOC110497132	pamr1	PREDICTED: inactive serine protease PAMR1 isoform X2 [Salmo salar];PREDICTED: inactive serine protease PAMR1 isoform X1 [Salmo salar]	0.34979	-1.51544	down
ko05133	Pertussis	0.0524831	LOC110491703	c1ql1	PREDICTED: C1q-related factor [Salmo salar]	inf	inf	up
ko05133	Pertussis	0.0524831	LOC110492403	irf4	IRF10 isoform-a [Oncorhynchus mykiss]	0.128716	-2.95774	down
ko05133	Pertussis	0.0524831	LOC110493702	c4bpa	unnamed protein product [Oncorhynchus mykiss]	0.0575886	-4.11807	down
ko05133	Pertussis	0.0524831	LOC110494345	gnai3	PREDICTED: guanine nucleotide-binding protein G(k) subunit alpha-like [Salmo salar]	2.1517	1.10547	up
ko05133	Pertussis	0.0524831	irf2	irf2	PREDICTED: interferon regulatory factor 2 isoform X1 [Salmo salar]	0.257761	-1.95589	down
ko05133	Pertussis	0.0524831	LOC110506425	hp	unnamed protein product [Oncorhynchus mykiss]	-inf	-inf	down
ko05133	Pertussis	0.0524831	c4;LOC110506668;LOC110506677;LOC110506683	-	complement component 4 precursor [Oncorhynchus mykiss]	0.0951607	-3.39349	down
ko05133	Pertussis	0.0524831	LOC110522561	-	unnamed protein product [Oncorhynchus mykiss]	2.2121	1.14541	up
ko05133	Pertussis	0.0524831	irf-1	irf1	interferon regulatory factor 1 [Oncorhynchus mykiss];unnamed protein product [Oncorhynchus mykiss]	0.175905	-2.50713	down
ko04060	Cytokine-cytokine receptor interaction	0.0524831	balm	-	BAFF and APRIL-like molecule [Oncorhynchus mykiss]	6.04844	2.59656	up
ko04060	Cytokine-cytokine receptor interaction	0.0524831	LOC110488602	tc3a	hypothetical protein CRE_19968 [Caenorhabditis remanei]	3.94622	1.98047	up
ko04060	Cytokine-cytokine receptor interaction	0.0524831	LOC110494656	mst1	PREDICTED: hepatocyte growth factor-like protein isoform X2 [Salmo salar]	-inf	-inf	down
ko04060	Cytokine-cytokine receptor interaction	0.0524831	inhbc	inhbb	PREDICTED: inhibin beta B chain-like [Salmo salar]	-inf	-inf	down
ko04060	Cytokine-cytokine receptor interaction	0.0524831	LOC110496163	hgf	PREDICTED: hepatocyte growth factor-like [Salmo salar]	0.352183	-1.5056	down
ko04060	Cytokine-cytokine receptor interaction	0.0524831	LOC110502318	met	PREDICTED: hepatocyte growth factor receptor-like [Salmo salar]	0.448833	-1.15575	down
ko04060	Cytokine-cytokine receptor interaction	0.0524831	LOC110503302	bmp2	PREDICTED: bone morphogenetic protein 2-like isoform X1 [Salmo salar]	-inf	-inf	down
ko04060	Cytokine-cytokine receptor interaction	0.0524831	LOC110507263	-	interleukin-12 alpha chain [Oncorhynchus mykiss]	-inf	-inf	down
ko04060	Cytokine-cytokine receptor interaction	0.0524831	LOC110538053	ifnb1	type I interferon c3 [Oncorhynchus mykiss]	-inf	-inf	down
ko04060	Cytokine-cytokine receptor interaction	0.0524831	LOC110538937	ifnb1	type I interferon c1 [Oncorhynchus mykiss]	-inf	-inf	down
ko04060	Cytokine-cytokine receptor interaction	0.0524831	LOC110488575	cxcl14	PREDICTED: C-X-C motif chemokine 14-like isoform X1 [Salmo salar];PREDICTED: C-X-C motif chemokine 14-like isoform X2 [Salmo salar]	4.44705	2.15285	up
ko04060	Cytokine-cytokine receptor interaction	0.0524831	LOC110487730	kdrl	PREDICTED: vascular endothelial growth factor receptor kdr-like [Salmo salar]	0.18912	-2.40262	down
ko04060	Cytokine-cytokine receptor interaction	0.0524831	LOC110489618	tnfsf10	PREDICTED: tumor necrosis factor ligand superfamily member 10-like isoform X2 [Salmo salar]	0.271459	-1.88119	down
ko04060	Cytokine-cytokine receptor interaction	0.0524831	bmpr1a	bmpr1a	unnamed protein product [Oncorhynchus mykiss]	0.440678	-1.1822	down
ko04060	Cytokine-cytokine receptor interaction	0.0524831	LOC110491862	tnfrsf6b	unnamed protein product [Oncorhynchus mykiss]	0.0395098	-4.66165	down
ko04060	Cytokine-cytokine receptor interaction	0.0524831	LOC110491966	acvr1b	unnamed protein product [Oncorhynchus mykiss]	0.245536	-2.026	down
ko04060	Cytokine-cytokine receptor interaction	0.0524831	LOC110495886	inhbb	unnamed protein product [Oncorhynchus mykiss]	3.76088	1.91107	up
ko04060	Cytokine-cytokine receptor interaction	0.0524831	LOC110534460;LOC110537629	cxcr3	unnamed protein product [Oncorhynchus mykiss]	0.188709	-2.40577	down
ko04060	Cytokine-cytokine receptor interaction	0.0524831	LOC110485869	ccr1	unnamed protein product [Oncorhynchus mykiss]	3.09955	1.63206	up
ko04060	Cytokine-cytokine receptor interaction	0.0524831	LOC110494096	ccl8	Small inducible cytokine A4 precursor [Oncorhynchus mykiss]	6.16099	2.62316	up
ko04060	Cytokine-cytokine receptor interaction	0.0524831	LOC110499569	-	unnamed protein product [Oncorhynchus mykiss]	2.31937	1.21373	up
ko04060	Cytokine-cytokine receptor interaction	0.0524831	cxcl8c	-	unnamed protein product [Oncorhynchus mykiss]	6.75027	2.75495	up
ko04060	Cytokine-cytokine receptor interaction	0.0524831	LOC110501424	ifnar2	unnamed protein product [Oncorhynchus mykiss];RecName: Full=Interferon alpha/beta receptor 2; AltName: Full=Type I interferon receptor 2; Flags: Precursor	0.029298	-5.09305	down
ko04060	Cytokine-cytokine receptor interaction	0.0524831	LOC110502091	il1r1	PREDICTED: interleukin-1 receptor type 1-like [Salmo salar]	3.15783	1.65893	up
ko04060	Cytokine-cytokine receptor interaction	0.0524831	LOC110508465	-	PREDICTED: uncharacterized protein LOC106600202 [Salmo salar]	0.222258	-2.16969	down
ko04060	Cytokine-cytokine receptor interaction	0.0524831	il2rc2	-	interleukin-2 receptor gamma chain-2 precursor [Oncorhynchus mykiss]	4.94506	2.30599	up
ko04060	Cytokine-cytokine receptor interaction	0.0524831	LOC100136033	-	unnamed protein product [Oncorhynchus mykiss]	2.33646	1.22432	up
ko04060	Cytokine-cytokine receptor interaction	0.0524831	LOC110512719	ccr5	PREDICTED: C-C chemokine receptor type 5-like isoform X1 [Salmo salar]	3.21167	1.68332	up
ko04060	Cytokine-cytokine receptor interaction	0.0524831	ghr1	ghr	growth hormone receptor isoform 1 precursor [Oncorhynchus mykiss]	0.199558	-2.32512	down
ko04060	Cytokine-cytokine receptor interaction	0.0524831	LOC100653455	-	PREDICTED: leukemia inhibitory factor receptor-like isoform X2 [Salmo salar];PREDICTED: leukemia inhibitory factor receptor-like isoform X1 [Salmo salar]	0.383458	-1.38286	down
ko04060	Cytokine-cytokine receptor interaction	0.0524831	LOC100136317	tnfsf10	TNF superfamily member 10-like protein [Oncorhynchus mykiss]	0.315676	-1.66348	down
ko04060	Cytokine-cytokine receptor interaction	0.0524831	LOC110525193	-	PREDICTED: C-C motif chemokine 19-like [Salmo salar]	0.0156964	-5.99342	down
ko04060	Cytokine-cytokine receptor interaction	0.0524831	LOC110527786	mst1r	PREDICTED: macrophage-stimulating protein receptor-like [Salmo salar]	0.286572	-1.80303	down
ko04060	Cytokine-cytokine receptor interaction	0.0524831	LOC110527110	tnfrsf11b	PREDICTED: tumor necrosis factor receptor superfamily member 5-like [Salmo salar]	2.61728	1.38807	up
ko04060	Cytokine-cytokine receptor interaction	0.0524831	LOC110527838	-	Tumor necrosis factor receptor 2B, partial [Oncorhynchus mykiss]	0.254221	-1.97585	down
ko04060	Cytokine-cytokine receptor interaction	0.0524831	LOC110527888	mst1r	unnamed protein product [Oncorhynchus mykiss]	0.330614	-1.59678	down
ko04060	Cytokine-cytokine receptor interaction	0.0524831	LOC110528117	acvr1b	PREDICTED: activin receptor type-1B-like [Salmo salar]	2.18699	1.12894	up
ko04060	Cytokine-cytokine receptor interaction	0.0524831	LOC110530977	egfr	PREDICTED: epidermal growth factor receptor-like isoform X1 [Salmo salar]	0.453456	-1.14097	down
ko04060	Cytokine-cytokine receptor interaction	0.0524831	LOC110532464	-	unnamed protein product [Oncorhynchus mykiss]	0.152456	-2.71354	down
ko04060	Cytokine-cytokine receptor interaction	0.0524831	LOC110532771	cd40	unnamed protein product, partial [Oncorhynchus mykiss]	0.214798	-2.21895	down
ko04060	Cytokine-cytokine receptor interaction	0.0524831	LOC110514811	-	unnamed protein product [Oncorhynchus mykiss]	2.71231	1.43952	up
ko04060	Cytokine-cytokine receptor interaction	0.0524831	LOC110536815	bmpr1b	PREDICTED: bone morphogenetic protein receptor type-1B-like [Salmo salar]	0.293282	-1.76964	down
ko04060	Cytokine-cytokine receptor interaction	0.0524831	LOC110537852;LOC110537853	il6st	unnamed protein product, partial [Oncorhynchus mykiss];PREDICTED: interleukin-6 receptor subunit beta-like [Salmo salar]	2.07718	1.05462	up
ko04060	Cytokine-cytokine receptor interaction	0.0524831	LOC110538267	-	IL-21 receptor precursor [Oncorhynchus mykiss]	2.53747	1.34339	up
ko04060	Cytokine-cytokine receptor interaction	0.0524831	LOC110538269	-	PREDICTED: uncharacterized protein LOC106601102 [Salmo salar]	4.21638	2.07601	up
ko04060	Cytokine-cytokine receptor interaction	0.0524831	il21r	il7r	unnamed protein product [Oncorhynchus mykiss];interleukin-21 receptor precursor [Oncorhynchus mykiss]	0.253083	-1.98231	down
ko04060	Cytokine-cytokine receptor interaction	0.0524831	LOC110486918	il6st	PREDICTED: interleukin-6 receptor subunit beta-like [Salmo salar]	0.475026	-1.07392	down
ko04621	NOD-like receptor signaling pathway	0.0748358	LOC110485597	tab1	PREDICTED: TGF-beta-activated kinase 1 and MAP3K7-binding protein 1-like [Salmo salar]	0.217028	-2.20405	down
ko04621	NOD-like receptor signaling pathway	0.0748358	LOC110490410	dyrk4	PREDICTED: dual specificity tyrosine-phosphorylation-regulated kinase 4-like isoform X2 [Salmo salar]	0.062135	-4.00845	down
ko04621	NOD-like receptor signaling pathway	0.0748358	LOC110490364;LOC110490367	-	PREDICTED: E3 ubiquitin-protein ligase TRIM39-like [Salmo salar]	0.204822	-2.28756	down
ko04621	NOD-like receptor signaling pathway	0.0748358	LOC110491317	trim39	PREDICTED: uncharacterized protein LOC106578872 [Salmo salar]	0.232553	-2.10437	down
ko04621	NOD-like receptor signaling pathway	0.0748358	LOC110491903	mapk14a	PREDICTED: mitogen-activated protein kinase 12-like [Salmo salar]	0.28122	-1.83023	down
ko04621	NOD-like receptor signaling pathway	0.0748358	LOC110497450	-	PREDICTED: E3 ubiquitin-protein ligase TRIM39-like [Salmo salar]	0.0930885	-3.42525	down
ko04621	NOD-like receptor signaling pathway	0.0748358	LOC110498116	mefv	unnamed protein product [Oncorhynchus mykiss]	0.0193335	-5.69275	down
ko04621	NOD-like receptor signaling pathway	0.0748358	grp94	hsp90b1	unnamed protein product [Oncorhynchus mykiss]	0.482907	-1.05018	down
ko04621	NOD-like receptor signaling pathway	0.0748358	LOC110499566	tmem63b	PREDICTED: CSC1-like protein 2 isoform X3 [Ictalurus punctatus]	0.463315	-1.10993	down
ko04621	NOD-like receptor signaling pathway	0.0748358	LOC110499869;LOC110499870	mefv	PREDICTED: E3 ubiquitin-protein ligase TRIM39-like [Salmo salar]	0.108362	-3.20607	down
ko04621	NOD-like receptor signaling pathway	0.0748358	LOC110500167	trim39	unnamed protein product [Oncorhynchus mykiss]	0.209392	-2.25572	down
ko04621	NOD-like receptor signaling pathway	0.0748358	LOC110500407;LOC110500408	trim25	unnamed protein product [Oncorhynchus mykiss];PREDICTED: E3 ubiquitin-protein ligase TRIM39-like [Esox lucius]	0.115953	-3.10838	down
ko04621	NOD-like receptor signaling pathway	0.0748358	LOC110500526	gvin1	unnamed protein product [Oncorhynchus mykiss]	0.203596	-2.29622	down
ko04621	NOD-like receptor signaling pathway	0.0748358	LOC110534394	urgcp	unnamed protein product [Oncorhynchus mykiss]	inf	inf	up
ko04621	NOD-like receptor signaling pathway	0.0748358	sugt1	sugt1	PREDICTED: protein SGT1 homolog isoform X2 [Salmo salar]	0.344393	-1.53787	down
ko04621	NOD-like receptor signaling pathway	0.0748358	LOC110510296	nlrc3	PREDICTED: protein NLRC3-like isoform X1 [Salmo salar]	0.115395	-3.11534	down
ko04621	NOD-like receptor signaling pathway	0.0748358	LOC110511898;LOC110511923	nod1	unnamed protein product [Oncorhynchus mykiss]	0.348879	-1.5192	down
ko04621	NOD-like receptor signaling pathway	0.0748358	LOC110521164	btn3a3	unnamed protein product [Oncorhynchus mykiss]	0.437527	-1.19256	down
ko04621	NOD-like receptor signaling pathway	0.0748358	LOC110523708	-	PREDICTED: zinc-binding protein A33-like [Salmo salar]	0.442261	-1.17703	down
ko04621	NOD-like receptor signaling pathway	0.0748358	LOC110524369	fcho1	PREDICTED: F-BAR domain only protein 1-like isoform X2 [Salmo salar]	2.26982	1.18257	up
ko04621	NOD-like receptor signaling pathway	0.0748358	LOC110526640	pstpip1	PREDICTED: proline-serine-threonine phosphatase-interacting protein 1-like [Salmo salar]	2.04632	1.03303	up
ko04621	NOD-like receptor signaling pathway	0.0748358	LOC110527367	nlrp6	PREDICTED: NACHT, LRR and PYD domains-containing protein 12-like isoform X2 [Salmo salar]	0.460435	-1.11893	down
ko04621	NOD-like receptor signaling pathway	0.0748358	LOC110528537	nlrp3	PREDICTED: NACHT, LRR and PYD domains-containing protein 12-like isoform X2 [Esox lucius]	0.205465	-2.28304	down
ko04621	NOD-like receptor signaling pathway	0.0748358	hsp90ba	hsp90ab1	unnamed protein product [Oncorhynchus mykiss]	0.390748	-1.35569	down
ko04621	NOD-like receptor signaling pathway	0.0748358	LOC110529844	hsp90a.1	unnamed protein product [Oncorhynchus mykiss]	0.0619149	-4.01357	down
ko04621	NOD-like receptor signaling pathway	0.0748358	LOC110530629	casp8	unnamed protein product [Oncorhynchus mykiss]	2.78476	1.47755	up
ko04621	NOD-like receptor signaling pathway	0.0748358	LOC110531526;LOC110531529	-	PREDICTED: E3 ubiquitin-protein ligase TRIM39-like [Salmo salar]	0.0505446	-4.3063	down
ko04621	NOD-like receptor signaling pathway	0.0748358	bola2	bola2	BolA-like protein 2 [Oncorhynchus mykiss]	2.14529	1.10117	up
ko04621	NOD-like receptor signaling pathway	0.0748358	LOC110535142	mapk1	PREDICTED: mitogen-activated protein kinase 1 [Salmo salar]	0.452981	-1.14248	down
ko04621	NOD-like receptor signaling pathway	0.0748358	LOC100136685	pstpip2	PREDICTED: proline-serine-threonine phosphatase-interacting protein 2-like [Salmo salar]	2.4183	1.27399	up
ko04621	NOD-like receptor signaling pathway	0.0748358	LOC110538556	-	PREDICTED: nuclear GTPase SLIP-GC-like isoform X1 [Salmo salar]	-inf	-inf	down
ko04621	NOD-like receptor signaling pathway	0.0748358	LOC110538554;LOC110538983;LOC110538984	-	unnamed protein product [Oncorhynchus mykiss]	0.131075	-2.93153	down
ko04621	NOD-like receptor signaling pathway	0.0748358	LOC110522951	mapk12	unnamed protein product [Oncorhynchus mykiss]	0.318295	-1.65156	down
ko04621	NOD-like receptor signaling pathway	0.0748358	LOC110523368	ermap	PREDICTED: pyrin-like [Salmo salar]	0.0149806	-6.06076	down
ko04621	NOD-like receptor signaling pathway	0.0748358	LOC110487416;LOC110487420;LOC110487421;LOC110487460;LOC110487465	-	PREDICTED: protein NLRC3-like isoform X1 [Salmo salar];PREDICTED: uncharacterized protein LOC108441740 [Pygocentrus nattereri];unnamed protein product [Oncorhynchus mykiss]	2.6224	1.39089	up
ko04141	Protein processing in endoplasmic reticulum	0.0943567	LOC110488283	pdia3	PREDICTED: protein disulfide-isomerase A3-like isoform X2 [Salmo salar]	20.1315	4.33138	up
ko04141	Protein processing in endoplasmic reticulum	0.0943567	LOC110537669	capn5	unnamed protein product [Oncorhynchus mykiss]	4.58055	2.19552	up
ko04141	Protein processing in endoplasmic reticulum	0.0943567	LOC110489697	rnf31	PREDICTED: E3 ubiquitin-protein ligase RNF31-like [Salmo salar]	0.232456	-2.10497	down
ko04141	Protein processing in endoplasmic reticulum	0.0943567	LOC110491224	capn2	PREDICTED: calpain-2 catalytic subunit-like [Esox lucius]	0.335723	-1.57466	down
ko04141	Protein processing in endoplasmic reticulum	0.0943567	LOC110492801	-	PREDICTED: calpain-1 catalytic subunit-like [Salmo salar]	0.480991	-1.05592	down
ko04141	Protein processing in endoplasmic reticulum	0.0943567	LOC110491883	ube4b	ubiquitin conjugation factor E4 B [Salmo salar]	0.471709	-1.08403	down
ko04141	Protein processing in endoplasmic reticulum	0.0943567	LOC110492119	ormdl2	ORM1-like protein 2 variant 1, partial [Oncorhynchus mykiss]	2.29156	1.19633	up
ko04141	Protein processing in endoplasmic reticulum	0.0943567	hspb7	hspb7	Heat shock protein beta-7 [Salmo salar]	0.135416	-2.88453	down
ko04141	Protein processing in endoplasmic reticulum	0.0943567	LOC110530763	43898	PREDICTED: E3 ubiquitin-protein ligase MARCH8 isoform X1 [Kryptolebias marmoratus]	0.476998	-1.06794	down
ko04141	Protein processing in endoplasmic reticulum	0.0943567	LOC110494141	golga7	unnamed protein product [Oncorhynchus mykiss]	2.49617	1.31972	up
ko04141	Protein processing in endoplasmic reticulum	0.0943567	LOC110533253	bach1	PREDICTED: transcription regulator protein BACH2-like, partial [Salmo salar]	0.273853	-1.86853	down
ko04141	Protein processing in endoplasmic reticulum	0.0943567	LOC110533271;LOC110533272;LOC110533275;LOC110533276	-	unnamed protein product [Oncorhynchus mykiss];PREDICTED: uncharacterized protein LOC106591845 [Salmo salar]	0.0971952	-3.36297	down
ko04141	Protein processing in endoplasmic reticulum	0.0943567	LOC110498306	ube2d2	PREDICTED: ubiquitin-conjugating enzyme E2 D2-like [Salmo salar]	2.34623	1.23034	up
ko04141	Protein processing in endoplasmic reticulum	0.0943567	LOC110492035	pdia3	unnamed protein product [Oncorhynchus mykiss]	0.451794	-1.14626	down
ko04141	Protein processing in endoplasmic reticulum	0.0943567	LOC110533510	hsc71,hspa2	Heat shock 70 kDa protein A [Toxocara canis];PREDICTED: 78 kDa glucose-regulated protein homolog [Salmo salar]	0.262203	-1.93125	down
ko04141	Protein processing in endoplasmic reticulum	0.0943567	grp94	hsp90b1	unnamed protein product [Oncorhynchus mykiss]	0.482907	-1.05018	down
ko04141	Protein processing in endoplasmic reticulum	0.0943567	LOC110499325	erlec1	unnamed protein product [Oncorhynchus mykiss]	0.404304	-1.30649	down
ko04141	Protein processing in endoplasmic reticulum	0.0943567	LOC110500618;LOC110500620;LOC110500879	plo1	PREDICTED: uncharacterized protein LOC106608618 isoform X1 [Salmo salar];PREDICTED: serine/threonine-protein kinase ppk4-like [Salmo salar]	2.48887	1.31549	up
ko04141	Protein processing in endoplasmic reticulum	0.0943567	ormdl1	ormdl1	PREDICTED: ORM1-like protein 1 isoform X1 [Notothenia coriiceps];ORM1-like protein 1 [Salmo salar]	2.39882	1.26233	up
ko04141	Protein processing in endoplasmic reticulum	0.0943567	LOC110501845;LOC110502129	dnajb11	unnamed protein product [Oncorhynchus mykiss]	0.129229	-2.95199	down
ko04141	Protein processing in endoplasmic reticulum	0.0943567	LOC110503972	hsc71	PREDICTED: heat shock cognate 70 kDa protein-like isoform X1 [Salmo salar]	0.298033	-1.74646	down
ko04141	Protein processing in endoplasmic reticulum	0.0943567	LOC110533126;phldb2	phldb2	unnamed protein product [Oncorhynchus mykiss]	0.232765	-2.10305	down
ko04141	Protein processing in endoplasmic reticulum	0.0943567	LOC110534245	atf5	unnamed protein product [Oncorhynchus mykiss]	0.436461	-1.19607	down
ko04141	Protein processing in endoplasmic reticulum	0.0943567	eif2ak3	eif2ak3	PREDICTED: eukaryotic translation initiation factor 2-alpha kinase 3 [Salmo salar]	0.369733	-1.43544	down
ko04141	Protein processing in endoplasmic reticulum	0.0943567	LOC110507399;LOC110507400;LOC110507401	capn9	PREDICTED: calpain-8-like [Salmo salar];unnamed protein product [Oncorhynchus mykiss]	0.491422	-1.02496	down
ko04141	Protein processing in endoplasmic reticulum	0.0943567	eif3k;LOC110507589	-	unnamed protein product [Oncorhynchus mykiss];PREDICTED: calpain-9-like isoform X1 [Salmo salar]	2.26074	1.1768	up
ko04141	Protein processing in endoplasmic reticulum	0.0943567	sc61g	sec61g	PREDICTED: protein transport protein Sec61 subunit gamma isoform X1 [Otolemur garnettii];protein transport protein Sec61 subunit gamma isoform 1 [Mus musculus]	3.31262	1.72797	up
ko04141	Protein processing in endoplasmic reticulum	0.0943567	LOC110509043	sec62	unnamed protein product [Oncorhynchus mykiss]	0.415251	-1.26794	down
ko04141	Protein processing in endoplasmic reticulum	0.0943567	LOC110509334	fam129b	PREDICTED: niban-like protein 1 [Salmo salar]	0.379643	-1.39728	down
ko04141	Protein processing in endoplasmic reticulum	0.0943567	LOC100135840	hspa5	unnamed protein product [Oncorhynchus mykiss]	0.374608	-1.41655	down
ko04141	Protein processing in endoplasmic reticulum	0.0943567	LOC110510233	dnajc3	PREDICTED: dnaJ homolog subfamily C member 3-like [Salmo salar]	0.0224739	-5.4756	down
ko04141	Protein processing in endoplasmic reticulum	0.0943567	LOC110516631	phldb1	PREDICTED: pleckstrin homology-like domain family B member 3 [Salmo salar]	0.386134	-1.37283	down
ko04141	Protein processing in endoplasmic reticulum	0.0943567	dad1	dad1	dolichyl-diphosphooligosaccharide--protein glycosyltransferase subunit DAD1 [Oncorhynchus mykiss]	2.32433	1.21681	up
ko04141	Protein processing in endoplasmic reticulum	0.0943567	LOC110522164	map3k5	PREDICTED: mitogen-activated protein kinase kinase kinase 5 [Salmo salar]	0.423801	-1.23854	down
ko04141	Protein processing in endoplasmic reticulum	0.0943567	ubxn2a	ubxn2a	PREDICTED: UBX domain-containing protein 2A isoform X1 [Salmo salar]	2.16912	1.11711	up
ko04141	Protein processing in endoplasmic reticulum	0.0943567	LOC100136246	vcp	PREDICTED: transitional endoplasmic reticulum ATPase-like [Salmo salar]	0.424439	-1.23637	down
ko04141	Protein processing in endoplasmic reticulum	0.0943567	LOC110523506	fam129b	PREDICTED: niban-like protein 1 [Salmo salar]	0.484919	-1.04418	down
ko04141	Protein processing in endoplasmic reticulum	0.0943567	LOC110535412	cul1	PREDICTED: cullin-1-like [Salmo salar]	0.307334	-1.70212	down
ko04141	Protein processing in endoplasmic reticulum	0.0943567	LOC110525068	spag1a	PREDICTED: sperm-associated antigen 1 isoform X1 [Maylandia zebra]	0.343227	-1.54277	down
ko04141	Protein processing in endoplasmic reticulum	0.0943567	LOC110525771	vcp	PREDICTED: transitional endoplasmic reticulum ATPase [Salmo salar]	0.482967	-1.05	down
ko04141	Protein processing in endoplasmic reticulum	0.0943567	LOC110527710	dnajc16	unnamed protein product [Oncorhynchus mykiss]	0.270449	-1.88657	down
ko04141	Protein processing in endoplasmic reticulum	0.0943567	crt	calr	unnamed protein product [Oncorhynchus mykiss]	0.362684	-1.46321	down
ko04141	Protein processing in endoplasmic reticulum	0.0943567	hsp90ba	hsp90ab1	unnamed protein product [Oncorhynchus mykiss]	0.390748	-1.35569	down
ko04141	Protein processing in endoplasmic reticulum	0.0943567	LOC110529844	hsp90a.1	unnamed protein product [Oncorhynchus mykiss]	0.0619149	-4.01357	down
ko04141	Protein processing in endoplasmic reticulum	0.0943567	LOC110530370;LOC110530371	cntnap2	protein transport protein Sec61 subunit gamma isoform 1 [Mus musculus];PREDICTED: protein transport protein Sec61 subunit gamma isoform X1 [Otolemur garnettii];PREDICTED: contactin-associated protein-like 2 isoform X1 [Salmo salar]	2.62566	1.39268	up
ko04141	Protein processing in endoplasmic reticulum	0.0943567	LOC110532924	-	unnamed protein product [Oncorhynchus mykiss]	0.0819382	-3.60932	down
ko04141	Protein processing in endoplasmic reticulum	0.0943567	LOC110537557	derl2	PREDICTED: uncharacterized protein LOC106603452 [Salmo salar]	2.12506	1.0875	up
ko04141	Protein processing in endoplasmic reticulum	0.0943567	LOC110537568	dyrk1a	PREDICTED: dual specificity tyrosine-phosphorylation-regulated kinase 1A isoform X1 [Salmo salar];PREDICTED: dual specificity tyrosine-phosphorylation-regulated kinase 1A isoform X2 [Salmo salar]	0.349282	-1.51754	down
ko04141	Protein processing in endoplasmic reticulum	0.0943567	LOC100135842	hsc71	unnamed protein product [Oncorhynchus mykiss]	0.301687	-1.72888	down
ko04141	Protein processing in endoplasmic reticulum	0.0943567	hsp70a	hsp70	heat shock protein 70a [Oncorhynchus mykiss]	0.206853	-2.27332	down
ko04141	Protein processing in endoplasmic reticulum	0.0943567	LOC110538773;LOC110538775	ern1	PREDICTED: serine/threonine-protein kinase/endoribonuclease IRE1-like isoform X1 [Salmo salar]	0.131867	-2.92285	down
ko04141	Protein processing in endoplasmic reticulum	0.0943567	LOC110538772	ern1	PREDICTED: serine/threonine-protein kinase/endoribonuclease IRE1-like isoform X1 [Salmo salar]	0.45321	-1.14175	down
ko04141	Protein processing in endoplasmic reticulum	0.0943567	LOC110485393	dnajb1	PREDICTED: dnaJ homolog subfamily B member 1-like [Salmo salar]	0.448283	-1.15752	down
ko04141	Protein processing in endoplasmic reticulum	0.0943567	LOC110485933	p4hb	PREDICTED: protein disulfide-isomerase [Salmo salar]	0.482723	-1.05073	down
ko04141	Protein processing in endoplasmic reticulum	0.0943567	hsp70b;LOC110485160;LOC110486257	-	unnamed protein product [Oncorhynchus mykiss];heat shock protein 70b [Oncorhynchus mykiss]	0.126923	-2.97797	down
ko04141	Protein processing in endoplasmic reticulum	0.0943567	LOC110486256	hsp70	heat shock protein 70b [Oncorhynchus mykiss]	0.0285357	-5.13109	down
ko04141	Protein processing in endoplasmic reticulum	0.0943567	LOC110486254	hsp70	heat shock protein 70b [Oncorhynchus mykiss]	0.0720981	-3.79389	down
ko04141	Protein processing in endoplasmic reticulum	0.0943567	LOC110487944	nfe2l1	PREDICTED: nuclear factor erythroid 2-related factor 1-like [Salmo salar]	0.498703	-1.00375	down
ko04623	Cytosolic DNA-sensing pathway	0.110889	LOC110538053	ifnb1	type I interferon c3 [Oncorhynchus mykiss]	-inf	-inf	down
ko04623	Cytosolic DNA-sensing pathway	0.110889	LOC110538937	ifnb1	type I interferon c1 [Oncorhynchus mykiss]	-inf	-inf	down
ko04623	Cytosolic DNA-sensing pathway	0.110889	LOC110528533	mb21d1	unnamed protein product [Oncorhynchus mykiss]	0.14521	-2.78378	down
ko04623	Cytosolic DNA-sensing pathway	0.110889	LOC110493262	ikbke	PREDICTED: inhibitor of nuclear factor kappa-B kinase subunit epsilon-like [Salmo salar]	0.168205	-2.57171	down
ko04623	Cytosolic DNA-sensing pathway	0.110889	LOC110496144	mb21d1	PREDICTED: cyclic GMP-AMP synthase-like [Salmo salar]	0.186733	-2.42095	down
ko04623	Cytosolic DNA-sensing pathway	0.110889	LOC110534250	adar	PREDICTED: double-stranded RNA-specific adenosine deaminase [Salmo salar]	0.321069	-1.63904	down
ko04623	Cytosolic DNA-sensing pathway	0.110889	LOC110497044	irf6	unnamed protein product [Oncorhynchus mykiss]	0.0591659	-4.07909	down
ko04623	Cytosolic DNA-sensing pathway	0.110889	LOC110506665	polr2l	DNA-directed RNA polymerases I, II, and III subunit RPABC5 [Chelonia mydas]	2.66738	1.41542	up
ko04623	Cytosolic DNA-sensing pathway	0.110889	LOC110520838	adar	PREDICTED: double-stranded RNA-specific adenosine deaminase [Salmo salar]	0.324117	-1.62541	down
ko04623	Cytosolic DNA-sensing pathway	0.110889	LOC110514811	-	unnamed protein product [Oncorhynchus mykiss]	2.71231	1.43952	up
ko04623	Cytosolic DNA-sensing pathway	0.110889	LOC110538368	polr3h	unnamed protein product [Oncorhynchus mykiss]	2.09102	1.0642	up
ko04623	Cytosolic DNA-sensing pathway	0.110889	LOC110538554;LOC110538983;LOC110538984	-	unnamed protein product [Oncorhynchus mykiss]	0.131075	-2.93153	down
ko04623	Cytosolic DNA-sensing pathway	0.110889	LOC100750228	irf3	unnamed protein product [Oncorhynchus mykiss]	0.0891213	-3.48809	down
ko04623	Cytosolic DNA-sensing pathway	0.110889	LOC110485435;LOC110485436	gimap4	PREDICTED: serine/threonine-protein kinase 10-like isoform X1 [Salmo salar]	0.302529	-1.72485	down
ko04623	Cytosolic DNA-sensing pathway	0.110889	polr2h	polr2h	DNA-directed RNA polymerases I, II, and III subunit RPABC3 [Salmo salar]	2.49303	1.3179	up
ko04623	Cytosolic DNA-sensing pathway	0.110889	LOC110489275	mb21d1	PREDICTED: cyclic GMP-AMP synthase-like [Salmo salar]	0.0679435	-3.87952	down
ko04612	Antigen processing and presentation	0.117862	LOC110487784	hspa4	PREDICTED: heat shock 70 kDa protein 4-like isoform X2 [Salmo salar]	0.279649	-1.83831	down
ko04612	Antigen processing and presentation	0.117862	LOC110492693	nfya	PREDICTED: nuclear transcription factor Y subunit alpha-like isoform X3 [Salmo salar];PREDICTED: nuclear transcription factor Y subunit alpha-like isoform X1 [Salmo salar]	0.435743	-1.19845	down
ko04612	Antigen processing and presentation	0.117862	LOC100136299	tapbp	tapasin long form precursor [Oncorhynchus mykiss]	0.246328	-2.02134	down
ko04612	Antigen processing and presentation	0.117862	LOC110533510	hsc71,hspa2	Heat shock 70 kDa protein A [Toxocara canis];PREDICTED: 78 kDa glucose-regulated protein homolog [Salmo salar]	0.262203	-1.93125	down
ko04612	Antigen processing and presentation	0.117862	LOC110500112	nfyb	PREDICTED: nuclear transcription factor Y subunit beta-like isoform X1 [Salmo salar];PREDICTED: nuclear transcription factor Y subunit beta-like isoform X5 [Salmo salar]	0.392	-1.35107	down
ko04612	Antigen processing and presentation	0.117862	LOC110506612	emc8	unnamed protein product [Oncorhynchus mykiss]	2.20771	1.14255	up
ko04612	Antigen processing and presentation	0.117862	LOC110508906	ifi30	unnamed protein product [Oncorhynchus mykiss]	2.52009	1.33347	up
ko04612	Antigen processing and presentation	0.117862	LOC110493631	ifi30	PREDICTED: gamma-interferon-inducible lysosomal thiol reductase-like [Salmo salar]	2.40857	1.26818	up
ko00650	Butanoate metabolism	0.127871	LOC110499374	hmgcll1	PREDICTED: 3-hydroxymethyl-3-methylglutaryl-CoA lyase, cytoplasmic-like isoform X1 [Salmo salar]	inf	inf	up
ko00650	Butanoate metabolism	0.127871	LOC110502696	hmgcll1	unnamed protein product [Oncorhynchus mykiss]	inf	inf	up
ko00650	Butanoate metabolism	0.127871	LOC110520097	gad1	unnamed protein product [Oncorhynchus mykiss]	43.3415	5.43768	up
ko00650	Butanoate metabolism	0.127871	bdh2	bdh2	unnamed protein product [Oncorhynchus mykiss]	3.39753	1.76448	up
ko00650	Butanoate metabolism	0.127871	LOC110498068	bdh1	unnamed protein product [Oncorhynchus mykiss]	7.78005	2.95978	up
ko00650	Butanoate metabolism	0.127871	c5h5orf63	-	glutaredoxin-like protein YDR286C homolog [Salmo salar]	2.99135	1.58079	up
ko00650	Butanoate metabolism	0.127871	LOC110538860	abat	PREDICTED: 4-aminobutyrate aminotransferase, mitochondrial [Salmo salar]	0.323789	-1.62687	down
ko04620	Toll-like receptor signaling pathway	0.139426	LOC110485597	tab1	PREDICTED: TGF-beta-activated kinase 1 and MAP3K7-binding protein 1-like [Salmo salar]	0.217028	-2.20405	down
ko04620	Toll-like receptor signaling pathway	0.139426	LOC110488602	tc3a	hypothetical protein CRE_19968 [Caenorhabditis remanei]	3.94622	1.98047	up
ko04620	Toll-like receptor signaling pathway	0.139426	LOC110490410	dyrk4	PREDICTED: dual specificity tyrosine-phosphorylation-regulated kinase 4-like isoform X2 [Salmo salar]	0.062135	-4.00845	down
ko04620	Toll-like receptor signaling pathway	0.139426	LOC110507263	-	interleukin-12 alpha chain [Oncorhynchus mykiss]	-inf	-inf	down
ko04620	Toll-like receptor signaling pathway	0.139426	LOC110523412	tlr8	unnamed protein product [Oncorhynchus mykiss]	0.0921922	-3.43921	down
ko04620	Toll-like receptor signaling pathway	0.139426	LOC110538053	ifnb1	type I interferon c3 [Oncorhynchus mykiss]	-inf	-inf	down
ko04620	Toll-like receptor signaling pathway	0.139426	LOC110538937	ifnb1	type I interferon c1 [Oncorhynchus mykiss]	-inf	-inf	down
ko04620	Toll-like receptor signaling pathway	0.139426	LOC110491903	mapk14a	PREDICTED: mitogen-activated protein kinase 12-like [Salmo salar]	0.28122	-1.83023	down
ko04620	Toll-like receptor signaling pathway	0.139426	LOC110493262	ikbke	PREDICTED: inhibitor of nuclear factor kappa-B kinase subunit epsilon-like [Salmo salar]	0.168205	-2.57171	down
ko04620	Toll-like receptor signaling pathway	0.139426	stat1-1	stat1	unnamed protein product [Oncorhynchus mykiss]	0.181833	-2.45932	down
ko04620	Toll-like receptor signaling pathway	0.139426	LOC110497707	traf3	PREDICTED: TNF receptor-associated factor 3-like [Salmo salar]	0.424243	-1.23704	down
ko04620	Toll-like receptor signaling pathway	0.139426	LOC110494096	ccl8	Small inducible cytokine A4 precursor [Oncorhynchus mykiss]	6.16099	2.62316	up
ko04620	Toll-like receptor signaling pathway	0.139426	LOC110497044	irf6	unnamed protein product [Oncorhynchus mykiss]	0.0591659	-4.07909	down
ko04620	Toll-like receptor signaling pathway	0.139426	LOC110501424	ifnar2	unnamed protein product [Oncorhynchus mykiss];RecName: Full=Interferon alpha/beta receptor 2; AltName: Full=Type I interferon receptor 2; Flags: Precursor	0.029298	-5.09305	down
ko04620	Toll-like receptor signaling pathway	0.139426	LOC110501544	stat1	unnamed protein product [Oncorhynchus mykiss]	0.0984955	-3.3438	down
ko04620	Toll-like receptor signaling pathway	0.139426	LOC110534202	akt2	unnamed protein product [Oncorhynchus mykiss]	0.44338	-1.17338	down
ko04620	Toll-like receptor signaling pathway	0.139426	zfp313	rnf114	unnamed protein product [Oncorhynchus mykiss]	0.178986	-2.48208	down
ko04620	Toll-like receptor signaling pathway	0.139426	LOC110508530	jun	unnamed protein product [Oncorhynchus mykiss]	2.87111	1.52161	up
ko04620	Toll-like receptor signaling pathway	0.139426	LOC110508222	pik3ca	PREDICTED: phosphatidylinositol 4,5-bisphosphate 3-kinase catalytic subunit alpha isoform-like [Salmo salar]	0.457874	-1.12698	down
ko04620	Toll-like receptor signaling pathway	0.139426	LOC110514697	ctsk	unnamed protein product [Oncorhynchus mykiss]	0.321856	-1.63551	down
ko04620	Toll-like receptor signaling pathway	0.139426	LOC110535431	tlr13	unnamed protein product [Oncorhynchus mykiss]	2.22327	1.15269	up
ko04620	Toll-like receptor signaling pathway	0.139426	LOC110535550	map3k8	unnamed protein product [Oncorhynchus mykiss]	0.209694	-2.25364	down
ko04620	Toll-like receptor signaling pathway	0.139426	LOC110530129	pik3r2	PREDICTED: phosphatidylinositol 3-kinase regulatory subunit gamma-like isoform X2 [Salmo salar]	0.435365	-1.1997	down
ko04620	Toll-like receptor signaling pathway	0.139426	LOC110530629	casp8	unnamed protein product [Oncorhynchus mykiss]	2.78476	1.47755	up
ko04620	Toll-like receptor signaling pathway	0.139426	bola2	bola2	BolA-like protein 2 [Oncorhynchus mykiss]	2.14529	1.10117	up
ko04620	Toll-like receptor signaling pathway	0.139426	LOC110535142	mapk1	PREDICTED: mitogen-activated protein kinase 1 [Salmo salar]	0.452981	-1.14248	down
ko04620	Toll-like receptor signaling pathway	0.139426	LOC110514811	-	unnamed protein product [Oncorhynchus mykiss]	2.71231	1.43952	up
ko04620	Toll-like receptor signaling pathway	0.139426	LOC100750228	irf3	unnamed protein product [Oncorhynchus mykiss]	0.0891213	-3.48809	down
ko04620	Toll-like receptor signaling pathway	0.139426	LOC110522951	mapk12	unnamed protein product [Oncorhynchus mykiss]	0.318295	-1.65156	down
ko00061	Fatty acid biosynthesis	0.148249	LOC110504108	acsl3	PREDICTED: long-chain-fatty-acid--CoA ligase 3 [Esox lucius]	0.0358857	-4.80045	down
ko00061	Fatty acid biosynthesis	0.148249	tctex1d2	tctex1d2	PREDICTED: tctex1 domain-containing protein 2 isoform X2 [Salmo salar];Tctex1 domain-containing protein 2 [Salmo salar]	3.32367	1.73278	up
ko00061	Fatty acid biosynthesis	0.148249	olah	olah	unnamed protein product [Oncorhynchus mykiss]	2.02645	1.01896	up
ko00061	Fatty acid biosynthesis	0.148249	LOC110507928	acsl3	PREDICTED: long-chain-fatty-acid--CoA ligase 3 [Esox lucius]	0.345571	-1.53295	down
ko00061	Fatty acid biosynthesis	0.148249	LOC110535824	acsbg2	unnamed protein product [Oncorhynchus mykiss]	0.248107	-2.01097	down
ko00061	Fatty acid biosynthesis	0.148249	LOC110538874	acsf2	PREDICTED: acyl-CoA synthetase family member 2, mitochondrial-like [Salmo salar]	3.94678	1.98068	up
ko00061	Fatty acid biosynthesis	0.148249	LOC110539071	acsf2	PREDICTED: acyl-CoA synthetase family member 2, mitochondrial-like [Salmo salar]	4.93318	2.30252	up
ko00061	Fatty acid biosynthesis	0.148249	LOC110485293	acsf2	PREDICTED: acyl-CoA synthetase family member 2, mitochondrial-like, partial [Salmo salar]	3.35245	1.74522	up
ko02010	ABC transporters	0.148249	LOC110507460	-	PREDICTED: piggyBac transposable element-derived protein 4-like, partial [Salmo salar]	inf	inf	up
ko02010	ABC transporters	0.148249	LOC110488861	abca1	PREDICTED: ATP-binding cassette sub-family A member 1-like [Salmo salar]	0.477744	-1.06569	down
ko02010	ABC transporters	0.148249	tap2a	tap2	unnamed protein product [Oncorhynchus mykiss]	0.419859	-1.25202	down
ko02010	ABC transporters	0.148249	LOC110491871	itln	unnamed protein product [Oncorhynchus mykiss]	0.0100274	-6.6399	down
ko02010	ABC transporters	0.148249	LOC110496230	tap2	ABCB3 [Oncorhynchus mykiss]	0.1411	-2.82521	down
ko02010	ABC transporters	0.148249	LOC110487866	tap1	TAP1 protein [Oncorhynchus mykiss]	0.226485	-2.14251	down
ko02010	ABC transporters	0.148249	LOC110500411;LOC110500412;LOC110500413	nek1	unnamed protein product [Oncorhynchus mykiss];PREDICTED: serine/threonine-protein kinase kin-29-like isoform X1 [Salmo salar]	0.24877	-2.00712	down
ko02010	ABC transporters	0.148249	LOC110534463	abca1	PREDICTED: LOW QUALITY PROTEIN: ATP-binding cassette sub-family A member 1-like [Salmo salar]	0.443389	-1.17336	down
ko02010	ABC transporters	0.148249	LOC110508587	abcb8	unnamed protein product [Oncorhynchus mykiss]	2.91554	1.54376	up
ko02010	ABC transporters	0.148249	LOC110509108	abcf2	unnamed protein product [Oncorhynchus mykiss]	0.370308	-1.4332	down
ko02010	ABC transporters	0.148249	LOC110528799	abcc4	PREDICTED: multidrug resistance-associated protein 4-like isoform X1 [Salmo salar]	0.112959	-3.14614	down
ko02010	ABC transporters	0.148249	LOC110529977	abcf2	unnamed protein product [Oncorhynchus mykiss]	0.36553	-1.45194	down
ko02010	ABC transporters	0.148249	abcg2	abcg2	breast cancer resistance protein [Oncorhynchus mykiss]	8.67985	3.11767	up
ko02010	ABC transporters	0.148249	LOC110538830	abca3	PREDICTED: ATP-binding cassette sub-family A member 3 [Esox lucius]	0.356408	-1.4884	down
ko02010	ABC transporters	0.148249	LOC110485257	abca3	PREDICTED: ATP-binding cassette sub-family A member 3 [Esox lucius]	0.429491	-1.2193	down
ko04062	Chemokine signaling pathway	0.148249	LOC110504788	arhgef37	unnamed protein product, partial [Oncorhynchus mykiss]	0.45341	-1.14111	down
ko04062	Chemokine signaling pathway	0.148249	LOC110534046	gng8	unnamed protein product [Oncorhynchus mykiss]	inf	inf	up
ko04062	Chemokine signaling pathway	0.148249	LOC110538482	mast1	PREDICTED: microtubule-associated serine/threonine-protein kinase 1-like isoform X1 [Salmo salar]	11.0231	3.46246	up
ko04062	Chemokine signaling pathway	0.148249	LOC110493958	plekhg4b	PREDICTED: uncharacterized protein LOC106565223 [Salmo salar]	0.347846	-1.52348	down
ko04062	Chemokine signaling pathway	0.148249	LOC110494345	gnai3	PREDICTED: guanine nucleotide-binding protein G(k) subunit alpha-like [Salmo salar]	2.1517	1.10547	up
ko04062	Chemokine signaling pathway	0.148249	LOC110533060	gnb1,gnb4	PREDICTED: guanine nucleotide-binding protein subunit beta-4 [Esox lucius]	0.470291	-1.08838	down
ko04062	Chemokine signaling pathway	0.148249	LOC110494096	ccl8	Small inducible cytokine A4 precursor [Oncorhynchus mykiss]	6.16099	2.62316	up
ko04062	Chemokine signaling pathway	0.148249	cxcl8c	-	unnamed protein product [Oncorhynchus mykiss]	6.75027	2.75495	up
ko04062	Chemokine signaling pathway	0.148249	LOC110500504	frk	unnamed protein product [Oncorhynchus mykiss]	0.0429656	-4.54068	down
ko04062	Chemokine signaling pathway	0.148249	LOC110533984	gng3	unnamed protein product [Oncorhynchus mykiss]	12.6621	3.66245	up
ko04062	Chemokine signaling pathway	0.148249	LOC110526647	gnb5	PREDICTED: guanine nucleotide-binding protein subunit beta-5-like isoform X1 [Salmo salar]	4.84233	2.2757	up
ko04062	Chemokine signaling pathway	0.148249	LOC110539163	gngt2	PREDICTED: guanine nucleotide-binding protein G(I)/G(S)/G(O) subunit gamma-T2-like [Salmo salar]	56.6708	5.82453	up
ko04062	Chemokine signaling pathway	0.148249	LOC110487532	gngt2	unnamed protein product [Oncorhynchus mykiss]	9.04259	3.17674	up
ko04977	Vitamin digestion and absorption	0.242335	LOC110489401	csmd3	PREDICTED: CUB and sushi domain-containing protein 3-like isoform X1 [Salmo salar]	0.0905191	-3.46563	down
ko04977	Vitamin digestion and absorption	0.242335	LOC110506691	scube2	PREDICTED: signal peptide, CUB and EGF-like domain-containing protein 2 isoform X3 [Salmo salar]	0.0376114	-4.73269	down
ko04977	Vitamin digestion and absorption	0.242335	LOC110529381	apob	PREDICTED: apolipoprotein B-100 isoform X1 [Salmo salar]	-inf	-inf	down
ko04977	Vitamin digestion and absorption	0.242335	LOC110529382	apob	PREDICTED: apolipoprotein B-100 isoform X4 [Salmo salar]	-inf	-inf	down
ko04977	Vitamin digestion and absorption	0.242335	LOC110529384	apob	PREDICTED: apolipoprotein B-100 isoform X4 [Salmo salar]	-inf	-inf	down
ko04977	Vitamin digestion and absorption	0.242335	LOC110529385	-	unnamed protein product [Oncorhynchus mykiss]	-inf	-inf	down
ko04977	Vitamin digestion and absorption	0.242335	LOC110507558	mfrp	PREDICTED: membrane frizzled-related protein-like [Salmo salar]	0.108367	-3.20601	down
ko04977	Vitamin digestion and absorption	0.242335	LOC110522277	slc5a6	PREDICTED: sodium-dependent multivitamin transporter-like isoform X1 [Salmo salar]	0.460073	-1.12006	down
ko04977	Vitamin digestion and absorption	0.242335	LOC110529383	apob	unnamed protein product [Oncorhynchus mykiss]	0.002139	-8.86884	down
ko03060	Protein export	0.242335	fsip1	fsip1	PREDICTED: fibrous sheath-interacting protein 1 isoform X1 [Salmo salar];PREDICTED: fibrous sheath-interacting protein 1 isoform X2 [Salmo salar]	inf	inf	up
ko03060	Protein export	0.242335	LOC110494481	spcs1	unnamed protein product [Oncorhynchus mykiss]	2.07202	1.05104	up
ko03060	Protein export	0.242335	sc61g	sec61g	PREDICTED: protein transport protein Sec61 subunit gamma isoform X1 [Otolemur garnettii];protein transport protein Sec61 subunit gamma isoform 1 [Mus musculus]	3.31262	1.72797	up
ko03060	Protein export	0.242335	LOC110509043	sec62	unnamed protein product [Oncorhynchus mykiss]	0.415251	-1.26794	down
ko03060	Protein export	0.242335	LOC100135840	hspa5	unnamed protein product [Oncorhynchus mykiss]	0.374608	-1.41655	down
ko03060	Protein export	0.242335	spcs1	spcs1	Signal peptidase complex subunit 1 [Oncorhynchus mykiss]	2.45995	1.29863	up
ko03060	Protein export	0.242335	LOC110530370;LOC110530371	cntnap2	protein transport protein Sec61 subunit gamma isoform 1 [Mus musculus];PREDICTED: protein transport protein Sec61 subunit gamma isoform X1 [Otolemur garnettii];PREDICTED: contactin-associated protein-like 2 isoform X1 [Salmo salar]	2.62566	1.39268	up
ko00980	Metabolism of xenobiotics by cytochrome P450	0.242335	LOC110536871	ugt2a1	PREDICTED: UDP-glucuronosyltransferase 2A1-like [Salmo salar]	-inf	-inf	down
ko00980	Metabolism of xenobiotics by cytochrome P450	0.242335	LOC110488957	gstp1	unnamed protein product, partial [Oncorhynchus mykiss]	2.30878	1.20713	up
ko00980	Metabolism of xenobiotics by cytochrome P450	0.242335	LOC110492601	gstm3	PREDICTED: glutathione S-transferase Mu 3-like [Salmo salar]	2.99542	1.58276	up
ko00980	Metabolism of xenobiotics by cytochrome P450	0.242335	LOC110494424	akr7a2	unnamed protein product [Oncorhynchus mykiss]	3.50084	1.8077	up
ko00980	Metabolism of xenobiotics by cytochrome P450	0.242335	LOC110499548;LOC110499552	ephx1	PREDICTED: epoxide hydrolase 1 [Esox lucius];unnamed protein product, partial [Oncorhynchus mykiss]	5.49993	2.45941	up
ko00980	Metabolism of xenobiotics by cytochrome P450	0.242335	LOC110505157	gstp1	unnamed protein product [Oncorhynchus mykiss]	3.38691	1.75997	up
ko00980	Metabolism of xenobiotics by cytochrome P450	0.242335	cyp1a3	cyp1a3	cytochrome P450 1A3 [Oncorhynchus mykiss]	0.348722	-1.51985	down
ko00980	Metabolism of xenobiotics by cytochrome P450	0.242335	LOC110535208	gfod1	PREDICTED: glucose-fructose oxidoreductase domain-containing protein 1-like isoform X1 [Salmo salar];unnamed protein product [Oncorhynchus mykiss]	0.180131	-2.47288	down
ko00980	Metabolism of xenobiotics by cytochrome P450	0.242335	LOC110526570	cyp1a1	cytochrome P450 1A2 [Oncorhynchus mykiss]	0.145402	-2.78188	down
ko00980	Metabolism of xenobiotics by cytochrome P450	0.242335	LOC110529658	ephx1	unnamed protein product [Oncorhynchus mykiss]	0.425499	-1.23277	down
ko00980	Metabolism of xenobiotics by cytochrome P450	0.242335	LOC110486985	cyp2k1	PREDICTED: cytochrome P450 2K1-like isoform X1 [Salmo salar]	-inf	-inf	down
ko00120	Primary bile acid biosynthesis	0.312456	LOC110498991	ch25h	PREDICTED: cholesterol 25-hydroxylase-like protein [Salmo salar]	0.106196	-3.2352	down
ko00120	Primary bile acid biosynthesis	0.312456	LOC110501573	cyp27a1	PREDICTED: uncharacterized protein LOC106581857 isoform X1 [Salmo salar];PREDICTED: sterol 26-hydroxylase, mitochondrial-like [Salmo salar]	2.57075	1.36219	up
ko00120	Primary bile acid biosynthesis	0.312456	LOC110508825	cyp7a1	cytochrome P450 family 7 subfamily a polypeptide 1-2 [Oncorhynchus mykiss]	0.264467	-1.91884	down
ko00120	Primary bile acid biosynthesis	0.312456	LOC110520277	cyp27a1	unnamed protein product [Oncorhynchus mykiss]	0.334351	-1.58057	down
ko00120	Primary bile acid biosynthesis	0.312456	LOC110522269	cyp39a1	PREDICTED: 24-hydroxycholesterol 7-alpha-hydroxylase [Salmo salar]	0.334638	-1.57933	down
ko00120	Primary bile acid biosynthesis	0.312456	LOC110529324	cyp46a1	PREDICTED: cholesterol 24-hydroxylase-like isoform X1 [Salmo salar]	0.175538	-2.51015	down
ko05032	Morphine addiction	0.331405	LOC110534046	gng8	unnamed protein product [Oncorhynchus mykiss]	inf	inf	up
ko05032	Morphine addiction	0.331405	LOC110494345	gnai3	PREDICTED: guanine nucleotide-binding protein G(k) subunit alpha-like [Salmo salar]	2.1517	1.10547	up
ko05032	Morphine addiction	0.331405	LOC110533060	gnb1,gnb4	PREDICTED: guanine nucleotide-binding protein subunit beta-4 [Esox lucius]	0.470291	-1.08838	down
ko05032	Morphine addiction	0.331405	LOC110534855	jade2	PREDICTED: protein Jade-1-like isoform X1 [Salmo salar]	0.360234	-1.47299	down
ko05032	Morphine addiction	0.331405	LOC110533984	gng3	unnamed protein product [Oncorhynchus mykiss]	12.6621	3.66245	up
ko05032	Morphine addiction	0.331405	LOC110521324	brd1	PREDICTED: bromodomain-containing protein 1 isoform X1 [Salmo salar];unnamed protein product [Oncorhynchus mykiss]	0.421372	-1.24683	down
ko05032	Morphine addiction	0.331405	LOC110526647	gnb5	PREDICTED: guanine nucleotide-binding protein subunit beta-5-like isoform X1 [Salmo salar]	4.84233	2.2757	up
ko05032	Morphine addiction	0.331405	LOC110539163	gngt2	PREDICTED: guanine nucleotide-binding protein G(I)/G(S)/G(O) subunit gamma-T2-like [Salmo salar]	56.6708	5.82453	up
ko05032	Morphine addiction	0.331405	LOC110487532	gngt2	unnamed protein product [Oncorhynchus mykiss]	9.04259	3.17674	up
ko00430	Taurine and hypotaurine metabolism	0.402757	LOC110520097	gad1	unnamed protein product [Oncorhynchus mykiss]	43.3415	5.43768	up
ko00430	Taurine and hypotaurine metabolism	0.402757	LOC110525557	ggt5	PREDICTED: gamma-glutamyltransferase 5-like [Salmo salar]	4.29158	2.10151	up
ko00430	Taurine and hypotaurine metabolism	0.402757	LOC110521851	ggt	PREDICTED: putative gamma-glutamyltransferase YwrD [Salmo salar]	2.60932	1.38367	up
ko00430	Taurine and hypotaurine metabolism	0.402757	cdo1	cdo1	unnamed protein product [Oncorhynchus mykiss]	0.0161125	-5.95568	down
ko00430	Taurine and hypotaurine metabolism	0.402757	LOC110537206	ggt5	unnamed protein product [Oncorhynchus mykiss]	0.22695	-2.13955	down
ko04713	Circadian entrainment	0.504061	LOC110533579	rasl10b	PREDICTED: ras-like protein family member 10B [Salmo salar]	inf	inf	up
ko04713	Circadian entrainment	0.504061	LOC110534046	gng8	unnamed protein product [Oncorhynchus mykiss]	inf	inf	up
ko04713	Circadian entrainment	0.504061	LOC110494345	gnai3	PREDICTED: guanine nucleotide-binding protein G(k) subunit alpha-like [Salmo salar]	2.1517	1.10547	up
ko04713	Circadian entrainment	0.504061	LOC110533060	gnb1,gnb4	PREDICTED: guanine nucleotide-binding protein subunit beta-4 [Esox lucius]	0.470291	-1.08838	down
ko04713	Circadian entrainment	0.504061	LOC110533984	gng3	unnamed protein product [Oncorhynchus mykiss]	12.6621	3.66245	up
ko04713	Circadian entrainment	0.504061	LOC110522561	-	unnamed protein product [Oncorhynchus mykiss]	2.2121	1.14541	up
ko04713	Circadian entrainment	0.504061	LOC110526647	gnb5	PREDICTED: guanine nucleotide-binding protein subunit beta-5-like isoform X1 [Salmo salar]	4.84233	2.2757	up
ko04713	Circadian entrainment	0.504061	LOC110539163	gngt2	PREDICTED: guanine nucleotide-binding protein G(I)/G(S)/G(O) subunit gamma-T2-like [Salmo salar]	56.6708	5.82453	up
ko04713	Circadian entrainment	0.504061	LOC110487532	gngt2	unnamed protein product [Oncorhynchus mykiss]	9.04259	3.17674	up
ko00071	Fatty acid degradation	0.504061	LOC110504108	acsl3	PREDICTED: long-chain-fatty-acid--CoA ligase 3 [Esox lucius]	0.0358857	-4.80045	down
ko00071	Fatty acid degradation	0.504061	LOC110489261	cyp4b1	PREDICTED: cytochrome P450 4B1-like isoform X2 [Salmo salar]	2.38079	1.25144	up
ko00071	Fatty acid degradation	0.504061	LOC100653436	cpt1a	mitochondrial carnitine palmitoyltransferase I alpha1a [Oncorhynchus mykiss];PREDICTED: carnitine O-palmitoyltransferase 1, liver isoform-like isoform X1 [Salmo salar]	0.348991	-1.51874	down
ko00071	Fatty acid degradation	0.504061	LOC110507928	acsl3	PREDICTED: long-chain-fatty-acid--CoA ligase 3 [Esox lucius]	0.345571	-1.53295	down
ko00071	Fatty acid degradation	0.504061	c5h5orf63	-	glutaredoxin-like protein YDR286C homolog [Salmo salar]	2.99135	1.58079	up
ko00071	Fatty acid degradation	0.504061	LOC110535824	acsbg2	unnamed protein product [Oncorhynchus mykiss]	0.248107	-2.01097	down
ko00071	Fatty acid degradation	0.504061	LOC110537961	cpt1a	PREDICTED: carnitine O-palmitoyltransferase 1, liver isoform-like isoform X1 [Salmo salar]	0.416752	-1.26274	down
ko00071	Fatty acid degradation	0.504061	LOC110538874	acsf2	PREDICTED: acyl-CoA synthetase family member 2, mitochondrial-like [Salmo salar]	3.94678	1.98068	up
ko00071	Fatty acid degradation	0.504061	LOC110539071	acsf2	PREDICTED: acyl-CoA synthetase family member 2, mitochondrial-like [Salmo salar]	4.93318	2.30252	up
ko00071	Fatty acid degradation	0.504061	LOC110485293	acsf2	PREDICTED: acyl-CoA synthetase family member 2, mitochondrial-like, partial [Salmo salar]	3.35245	1.74522	up
ko04723	Retrograde endocannabinoid signaling	0.504061	LOC110521189	slc17a6b	PREDICTED: vesicular glutamate transporter 2 [Salmo salar]	2.44944	1.29245	up
ko04723	Retrograde endocannabinoid signaling	0.504061	LOC110534046	gng8	unnamed protein product [Oncorhynchus mykiss]	inf	inf	up
ko04723	Retrograde endocannabinoid signaling	0.504061	LOC110494345	gnai3	PREDICTED: guanine nucleotide-binding protein G(k) subunit alpha-like [Salmo salar]	2.1517	1.10547	up
ko04723	Retrograde endocannabinoid signaling	0.504061	LOC110533060	gnb1,gnb4	PREDICTED: guanine nucleotide-binding protein subunit beta-4 [Esox lucius]	0.470291	-1.08838	down
ko04723	Retrograde endocannabinoid signaling	0.504061	LOC110534855	jade2	PREDICTED: protein Jade-1-like isoform X1 [Salmo salar]	0.360234	-1.47299	down
ko04723	Retrograde endocannabinoid signaling	0.504061	LOC110533984	gng3	unnamed protein product [Oncorhynchus mykiss]	12.6621	3.66245	up
ko04723	Retrograde endocannabinoid signaling	0.504061	LOC110521324	brd1	PREDICTED: bromodomain-containing protein 1 isoform X1 [Salmo salar];unnamed protein product [Oncorhynchus mykiss]	0.421372	-1.24683	down
ko04723	Retrograde endocannabinoid signaling	0.504061	LOC110526647	gnb5	PREDICTED: guanine nucleotide-binding protein subunit beta-5-like isoform X1 [Salmo salar]	4.84233	2.2757	up
ko04723	Retrograde endocannabinoid signaling	0.504061	LOC110539163	gngt2	PREDICTED: guanine nucleotide-binding protein G(I)/G(S)/G(O) subunit gamma-T2-like [Salmo salar]	56.6708	5.82453	up
ko04723	Retrograde endocannabinoid signaling	0.504061	LOC110487532	gngt2	unnamed protein product [Oncorhynchus mykiss]	9.04259	3.17674	up
ko05410	Hypertrophic cardiomyopathy (HCM)	0.516146	LOC110517049	myom3	PREDICTED: myomesin-3-like [Salmo salar]	0.13284	-2.91224	down
ko05410	Hypertrophic cardiomyopathy (HCM)	0.516146	LOC110522969	obscn	PREDICTED: obscurin-like isoform X5 [Salmo salar]	0.13551	-2.88353	down
ko05410	Hypertrophic cardiomyopathy (HCM)	0.516146	LOC110527952	itih3	unnamed protein product [Oncorhynchus mykiss];PREDICTED: inter-alpha-trypsin inhibitor heavy chain H3-like isoform X2 [Salmo salar]	0.003106	-8.33072	down
ko05410	Hypertrophic cardiomyopathy (HCM)	0.516146	LOC110534443	hmcn1	PREDICTED: hemicentin-2-like isoform X1 [Salmo salar]	-inf	-inf	down
ko05410	Hypertrophic cardiomyopathy (HCM)	0.516146	LOC110491645	mybpc2	PREDICTED: myosin-binding protein C, fast-type-like [Salmo salar]	0.116849	-3.09728	down
ko05410	Hypertrophic cardiomyopathy (HCM)	0.516146	LOC110494723	igfn1	unnamed protein product [Oncorhynchus mykiss]	0.128882	-2.95588	down
ko05410	Hypertrophic cardiomyopathy (HCM)	0.516146	LOC110497606	dtnb	PREDICTED: dystrobrevin beta-like isoform X10 [Salmo salar];PREDICTED: dystrobrevin beta-like isoform X5 [Salmo salar];PREDICTED: dystrobrevin beta-like isoform X7 [Salmo salar];PREDICTED: dystrobrevin beta-like isoform X15 [Salmo salar];PREDICTED: dystrobrevin beta-like isoform X8 [Salmo salar];PREDICTED: dystrobrevin beta-like isoform X11 [Salmo salar]	2.16804	1.11639	up
ko05410	Hypertrophic cardiomyopathy (HCM)	0.516146	LOC110500126	itih2	PREDICTED: inter-alpha-trypsin inhibitor heavy chain H2 [Salmo salar]	0.103012	-3.27912	down
ko05410	Hypertrophic cardiomyopathy (HCM)	0.516146	LOC110506650	mybpc3	PREDICTED: myosin-binding protein C, cardiac-type-like isoform X4 [Salmo salar]	0.0857434	-3.54383	down
ko05410	Hypertrophic cardiomyopathy (HCM)	0.516146	LOC110514890	lmna	unnamed protein product [Oncorhynchus mykiss]	0.393032	-1.34728	down
ko05410	Hypertrophic cardiomyopathy (HCM)	0.516146	LOC110526520	mybpc3	PREDICTED: myosin-binding protein C, cardiac-type-like isoform X1 [Salmo salar]	0.0290073	-5.10744	down
ko05410	Hypertrophic cardiomyopathy (HCM)	0.516146	LOC110537515	sgcd	PREDICTED: delta-sarcoglycan-like isoform X1 [Salmo salar]	2.78664	1.47852	up
ko05410	Hypertrophic cardiomyopathy (HCM)	0.516146	LOC110488372	ceacam1	unnamed protein product [Oncorhynchus mykiss]	0.325902	-1.61749	down
ko00472	D-Arginine and D-ornithine metabolism	0.523511	dao	dao	unnamed protein product [Oncorhynchus mykiss]	2.59607	1.37633	up
ko00311	Penicillin and cephalosporin biosynthesis	0.523511	dao	dao	unnamed protein product [Oncorhynchus mykiss]	2.59607	1.37633	up
ko05414	Dilated cardiomyopathy (DCM)	0.523511	LOC110517049	myom3	PREDICTED: myomesin-3-like [Salmo salar]	0.13284	-2.91224	down
ko05414	Dilated cardiomyopathy (DCM)	0.523511	LOC110522969	obscn	PREDICTED: obscurin-like isoform X5 [Salmo salar]	0.13551	-2.88353	down
ko05414	Dilated cardiomyopathy (DCM)	0.523511	LOC110527952	itih3	unnamed protein product [Oncorhynchus mykiss];PREDICTED: inter-alpha-trypsin inhibitor heavy chain H3-like isoform X2 [Salmo salar]	0.003106	-8.33072	down
ko05414	Dilated cardiomyopathy (DCM)	0.523511	LOC110534443	hmcn1	PREDICTED: hemicentin-2-like isoform X1 [Salmo salar]	-inf	-inf	down
ko05414	Dilated cardiomyopathy (DCM)	0.523511	LOC110491645	mybpc2	PREDICTED: myosin-binding protein C, fast-type-like [Salmo salar]	0.116849	-3.09728	down
ko05414	Dilated cardiomyopathy (DCM)	0.523511	LOC110494723	igfn1	unnamed protein product [Oncorhynchus mykiss]	0.128882	-2.95588	down
ko05414	Dilated cardiomyopathy (DCM)	0.523511	LOC110497606	dtnb	PREDICTED: dystrobrevin beta-like isoform X10 [Salmo salar];PREDICTED: dystrobrevin beta-like isoform X5 [Salmo salar];PREDICTED: dystrobrevin beta-like isoform X7 [Salmo salar];PREDICTED: dystrobrevin beta-like isoform X15 [Salmo salar];PREDICTED: dystrobrevin beta-like isoform X8 [Salmo salar];PREDICTED: dystrobrevin beta-like isoform X11 [Salmo salar]	2.16804	1.11639	up
ko05414	Dilated cardiomyopathy (DCM)	0.523511	LOC110500126	itih2	PREDICTED: inter-alpha-trypsin inhibitor heavy chain H2 [Salmo salar]	0.103012	-3.27912	down
ko05414	Dilated cardiomyopathy (DCM)	0.523511	LOC110506650	mybpc3	PREDICTED: myosin-binding protein C, cardiac-type-like isoform X4 [Salmo salar]	0.0857434	-3.54383	down
ko05414	Dilated cardiomyopathy (DCM)	0.523511	LOC110514890	lmna	unnamed protein product [Oncorhynchus mykiss]	0.393032	-1.34728	down
ko05414	Dilated cardiomyopathy (DCM)	0.523511	LOC110526520	mybpc3	PREDICTED: myosin-binding protein C, cardiac-type-like isoform X1 [Salmo salar]	0.0290073	-5.10744	down
ko05414	Dilated cardiomyopathy (DCM)	0.523511	LOC110537515	sgcd	PREDICTED: delta-sarcoglycan-like isoform X1 [Salmo salar]	2.78664	1.47852	up
ko05414	Dilated cardiomyopathy (DCM)	0.523511	LOC110488372	ceacam1	unnamed protein product [Oncorhynchus mykiss]	0.325902	-1.61749	down
ko00051	Fructose and mannose metabolism	0.588065	LOC110490236	akr1b1	unnamed protein product [Oncorhynchus mykiss]	2.51488	1.33049	up
ko00051	Fructose and mannose metabolism	0.588065	LOC110490358	pfkfb3	PREDICTED: 6-phosphofructo-2-kinase/fructose-2,6-bisphosphatase 3-like isoform X2 [Salmo salar];unnamed protein product [Oncorhynchus mykiss]	0.411811	-1.27994	down
ko00051	Fructose and mannose metabolism	0.588065	LOC110494332	pfkm	unnamed protein product [Oncorhynchus mykiss]	0.0705164	-3.8259	down
ko00051	Fructose and mannose metabolism	0.588065	LOC110496202	tpi1a	unnamed protein product [Oncorhynchus mykiss]	4.25969	2.09075	up
ko00051	Fructose and mannose metabolism	0.588065	khk	khk	PREDICTED: ketohexokinase isoform X5 [Salmo salar];PREDICTED: ketohexokinase isoform X6 [Salmo salar];ketohexokinase [Salmo salar];PREDICTED: ketohexokinase isoform X1 [Salmo salar]	3.43015	1.77827	up
ko00051	Fructose and mannose metabolism	0.588065	LOC110500234	akr1b1	unnamed protein product [Oncorhynchus mykiss]	3.33683	1.73848	up
ko00051	Fructose and mannose metabolism	0.588065	LOC110535533	pfkp	PREDICTED: ATP-dependent 6-phosphofructokinase, platelet type-like isoform X6 [Salmo salar];PREDICTED: ATP-dependent 6-phosphofructokinase, platelet type-like isoform X2 [Salmo salar];PREDICTED: ATP-dependent 6-phosphofructokinase, platelet type-like isoform X4 [Salmo salar];PREDICTED: ATP-dependent 6-phosphofructokinase, platelet type-like isoform X1 [Salmo salar];PREDICTED: ATP-dependent 6-phos…	0.428779	-1.22169	down
ko00051	Fructose and mannose metabolism	0.588065	LOC110538724	tsta3	GDP-L-fucose synthetase [Salmo salar]	8.18756	3.03343	up
ko00051	Fructose and mannose metabolism	0.588065	LOC110485217	tsta3	GDP-L-fucose synthetase [Salmo salar]	17.4629	4.12622	up
ko05222	Small cell lung cancer	0.599323	LOC110494234	rarg,rarga	unnamed protein product [Oncorhynchus mykiss];PREDICTED: retinoic acid receptor gamma-like isoform X1 [Salmo salar]	0.405668	-1.30163	down
ko05222	Small cell lung cancer	0.599323	LOC110494270	usp4	Ubiquitin carboxyl-terminal hydrolase 4 [Salmo salar]	0.267859	-1.90045	down
ko05222	Small cell lung cancer	0.599323	LOC110521455	cks1b	PREDICTED: cyclin-dependent kinases regulatory subunit 1-like [Salmo salar]	2.29011	1.19541	up
ko05222	Small cell lung cancer	0.599323	LOC110524318	cks1b	Cyclin-dependent kinases regulatory subunit 1 [Salmo salar]	2.48025	1.31048	up
ko05222	Small cell lung cancer	0.599323	LOC110528197	rargb	PREDICTED: retinoic acid receptor gamma-like isoform X1 [Salmo salar]	0.27852	-1.84415	down
ko05222	Small cell lung cancer	0.599323	cks2	cks2	PREDICTED: cyclin-dependent kinases regulatory subunit 2 [Salmo salar]	2.59432	1.37536	up
ko04727	GABAergic synapse	0.613372	slc38a6	slc38a6	unnamed protein product [Oncorhynchus mykiss]	0.362344	-1.46457	down
ko04727	GABAergic synapse	0.613372	slc6a9	slc6a9	PREDICTED: sodium- and chloride-dependent glycine transporter 1-like isoform X2 [Salmo salar];PREDICTED: sodium- and chloride-dependent glycine transporter 1-like isoform X4 [Salmo salar]	0.207136	-2.27135	down
ko04727	GABAergic synapse	0.613372	LOC110534046	gng8	unnamed protein product [Oncorhynchus mykiss]	inf	inf	up
ko04727	GABAergic synapse	0.613372	LOC110494345	gnai3	PREDICTED: guanine nucleotide-binding protein G(k) subunit alpha-like [Salmo salar]	2.1517	1.10547	up
ko04727	GABAergic synapse	0.613372	LOC110533060	gnb1,gnb4	PREDICTED: guanine nucleotide-binding protein subunit beta-4 [Esox lucius]	0.470291	-1.08838	down
ko04727	GABAergic synapse	0.613372	LOC110534855	jade2	PREDICTED: protein Jade-1-like isoform X1 [Salmo salar]	0.360234	-1.47299	down
ko04727	GABAergic synapse	0.613372	LOC110533984	gng3	unnamed protein product [Oncorhynchus mykiss]	12.6621	3.66245	up
ko04727	GABAergic synapse	0.613372	LOC110506580	slc38a7	unnamed protein product [Oncorhynchus mykiss]	0.251861	-1.9893	down
ko04727	GABAergic synapse	0.613372	LOC110521324	brd1	PREDICTED: bromodomain-containing protein 1 isoform X1 [Salmo salar];unnamed protein product [Oncorhynchus mykiss]	0.421372	-1.24683	down
ko04727	GABAergic synapse	0.613372	LOC110526647	gnb5	PREDICTED: guanine nucleotide-binding protein subunit beta-5-like isoform X1 [Salmo salar]	4.84233	2.2757	up
ko04727	GABAergic synapse	0.613372	LOC110539163	gngt2	PREDICTED: guanine nucleotide-binding protein G(I)/G(S)/G(O) subunit gamma-T2-like [Salmo salar]	56.6708	5.82453	up
ko04727	GABAergic synapse	0.613372	LOC110538191	plcl2	PREDICTED: inactive phospholipase C-like protein 2 isoform X1 [Salmo salar]	0.474797	-1.07462	down
ko04727	GABAergic synapse	0.613372	LOC110487532	gngt2	unnamed protein product [Oncorhynchus mykiss]	9.04259	3.17674	up
ko04630	Jak-STAT signaling pathway	0.649684	LOC110507263	-	interleukin-12 alpha chain [Oncorhynchus mykiss]	-inf	-inf	down
ko04630	Jak-STAT signaling pathway	0.649684	LOC110538053	ifnb1	type I interferon c3 [Oncorhynchus mykiss]	-inf	-inf	down
ko04630	Jak-STAT signaling pathway	0.649684	LOC110538937	ifnb1	type I interferon c1 [Oncorhynchus mykiss]	-inf	-inf	down
ko04630	Jak-STAT signaling pathway	0.649684	LOC110491874	mtor	unnamed protein product, partial [Tetraodon nigroviridis]	0.150886	-2.72847	down
ko04630	Jak-STAT signaling pathway	0.649684	LOC110492591	pim1	unnamed protein product [Oncorhynchus mykiss]	0.232926	-2.10206	down
ko04630	Jak-STAT signaling pathway	0.649684	LOC110495003	-	PREDICTED: suppressor of cytokine signaling 1-like [Salmo salar]	0.112721	-3.14917	down
ko04630	Jak-STAT signaling pathway	0.649684	LOC110493622	-	unnamed protein product [Oncorhynchus mykiss]	3.84722	1.94382	up
ko04630	Jak-STAT signaling pathway	0.649684	stat1-1	stat1	unnamed protein product [Oncorhynchus mykiss]	0.181833	-2.45932	down
ko04630	Jak-STAT signaling pathway	0.649684	LOC110496976	hras	GTPase HRas [Salmo salar]	0.264432	-1.91903	down
ko04630	Jak-STAT signaling pathway	0.649684	LOC110499415	socs3	PREDICTED: suppressor of cytokine signaling 3-like [Salmo salar]	0.314677	-1.66806	down
ko04630	Jak-STAT signaling pathway	0.649684	LOC110501424	ifnar2	unnamed protein product [Oncorhynchus mykiss];RecName: Full=Interferon alpha/beta receptor 2; AltName: Full=Type I interferon receptor 2; Flags: Precursor	0.029298	-5.09305	down
ko04630	Jak-STAT signaling pathway	0.649684	LOC110501544	stat1	unnamed protein product [Oncorhynchus mykiss]	0.0984955	-3.3438	down
ko04630	Jak-STAT signaling pathway	0.649684	LOC110503599	irf2bp1	unnamed protein product [Oncorhynchus mykiss]	0.470732	-1.08702	down
ko04630	Jak-STAT signaling pathway	0.649684	LOC110504939	fhl1	unnamed protein product [Oncorhynchus mykiss];PREDICTED: four and a half LIM domains protein 1-like isoform X1 [Salmo salar]	0.301906	-1.72783	down
ko04630	Jak-STAT signaling pathway	0.649684	LOC110534202	akt2	unnamed protein product [Oncorhynchus mykiss]	0.44338	-1.17338	down
ko04630	Jak-STAT signaling pathway	0.649684	LOC110508465	-	PREDICTED: uncharacterized protein LOC106600202 [Salmo salar]	0.222258	-2.16969	down
ko04630	Jak-STAT signaling pathway	0.649684	LOC110508222	pik3ca	PREDICTED: phosphatidylinositol 4,5-bisphosphate 3-kinase catalytic subunit alpha isoform-like [Salmo salar]	0.457874	-1.12698	down
ko04630	Jak-STAT signaling pathway	0.649684	il2rc2	-	interleukin-2 receptor gamma chain-2 precursor [Oncorhynchus mykiss]	4.94506	2.30599	up
ko04630	Jak-STAT signaling pathway	0.649684	LOC100136033	-	unnamed protein product [Oncorhynchus mykiss]	2.33646	1.22432	up
ko04630	Jak-STAT signaling pathway	0.649684	ghr1	ghr	growth hormone receptor isoform 1 precursor [Oncorhynchus mykiss]	0.199558	-2.32512	down
ko04630	Jak-STAT signaling pathway	0.649684	LOC100653455	-	PREDICTED: leukemia inhibitory factor receptor-like isoform X2 [Salmo salar];PREDICTED: leukemia inhibitory factor receptor-like isoform X1 [Salmo salar]	0.383458	-1.38286	down
ko04630	Jak-STAT signaling pathway	0.649684	LOC110530021	jak1	PREDICTED: tyrosine-protein kinase JAK1-like [Salmo salar]	0.306204	-1.70743	down
ko04630	Jak-STAT signaling pathway	0.649684	LOC110530129	pik3r2	PREDICTED: phosphatidylinositol 3-kinase regulatory subunit gamma-like isoform X2 [Salmo salar]	0.435365	-1.1997	down
ko04630	Jak-STAT signaling pathway	0.649684	LOC110530697	pias4	unnamed protein product [Oncorhynchus mykiss]	0.246321	-2.02139	down
ko04630	Jak-STAT signaling pathway	0.649684	LOC110536499	pias2	PREDICTED: E3 SUMO-protein ligase PIAS2-like isoform X2 [Salmo salar]	0.405072	-1.30375	down
ko04630	Jak-STAT signaling pathway	0.649684	LOC110536972	jak2	PREDICTED: tyrosine-protein kinase JAK2-like isoform X3 [Salmo salar]	0.243407	-2.03856	down
ko04630	Jak-STAT signaling pathway	0.649684	LOC110537852;LOC110537853	il6st	unnamed protein product, partial [Oncorhynchus mykiss];PREDICTED: interleukin-6 receptor subunit beta-like [Salmo salar]	2.07718	1.05462	up
ko04630	Jak-STAT signaling pathway	0.649684	LOC110538267	-	IL-21 receptor precursor [Oncorhynchus mykiss]	2.53747	1.34339	up
ko04630	Jak-STAT signaling pathway	0.649684	LOC110538269	-	PREDICTED: uncharacterized protein LOC106601102 [Salmo salar]	4.21638	2.07601	up
ko04630	Jak-STAT signaling pathway	0.649684	il21r	il7r	unnamed protein product [Oncorhynchus mykiss];interleukin-21 receptor precursor [Oncorhynchus mykiss]	0.253083	-1.98231	down
ko04630	Jak-STAT signaling pathway	0.649684	LOC110486918	il6st	PREDICTED: interleukin-6 receptor subunit beta-like [Salmo salar]	0.475026	-1.07392	down
ko05010	Alzheimer's disease	0.694307	LOC110537669	capn5	unnamed protein product [Oncorhynchus mykiss]	4.58055	2.19552	up
ko05010	Alzheimer's disease	0.694307	LOC110535866	adam22	PREDICTED: disintegrin and metalloproteinase domain-containing protein 22 [Salmo salar]	0.035246	-4.8264	down
ko05010	Alzheimer's disease	0.694307	LOC110503293	aplp2	PREDICTED: amyloid-like protein 2 isoform X3 [Salmo salar]	0.326383	-1.61536	down
ko05010	Alzheimer's disease	0.694307	LOC110534182	apbb3	PREDICTED: amyloid beta A4 precursor protein-binding family B member 3-like isoform X4 [Salmo salar];PREDICTED: amyloid beta A4 precursor protein-binding family B member 3-like isoform X3 [Salmo salar]	0.11467	-3.12444	down
ko05010	Alzheimer's disease	0.694307	LOC110508586	cdk5	PREDICTED: cyclin-dependent-like kinase 5 [Salmo salar]	2.22992	1.15699	up
ko05010	Alzheimer's disease	0.694307	adam22	adam22	PREDICTED: disintegrin and metalloproteinase domain-containing protein 22 isoform X1 [Esox lucius]	0.0647421	-3.94915	down
ko05010	Alzheimer's disease	0.694307	LOC110522561	-	unnamed protein product [Oncorhynchus mykiss]	2.2121	1.14541	up
ko05010	Alzheimer's disease	0.694307	LOC110525887	adam28	unnamed protein product [Oncorhynchus mykiss]	0.421351	-1.24691	down
ko05010	Alzheimer's disease	0.694307	LOC110528994	lrp1	PREDICTED: LOW QUALITY PROTEIN: low-density lipoprotein receptor-related protein 1-like [Esox lucius]	0.148478	-2.75168	down
ko05010	Alzheimer's disease	0.694307	LOC110531237	lrp1	PREDICTED: low-density lipoprotein receptor-related protein 1-like [Salmo salar]	0.401251	-1.31742	down
ko04146	Peroxisome	0.694307	LOC110499374	hmgcll1	PREDICTED: 3-hydroxymethyl-3-methylglutaryl-CoA lyase, cytoplasmic-like isoform X1 [Salmo salar]	inf	inf	up
ko04146	Peroxisome	0.694307	LOC110502696	hmgcll1	unnamed protein product [Oncorhynchus mykiss]	inf	inf	up
ko04146	Peroxisome	0.694307	LOC110504108	acsl3	PREDICTED: long-chain-fatty-acid--CoA ligase 3 [Esox lucius]	0.0358857	-4.80045	down
ko04146	Peroxisome	0.694307	LOC110493777	-	hypothetical protein EH28_08853 [Larimichthys crocea]	2.3831	1.25284	up
ko04146	Peroxisome	0.694307	LOC110534183	crot	PREDICTED: peroxisomal carnitine O-octanoyltransferase-like [Salmo salar]	0.233697	-2.09729	down
ko04146	Peroxisome	0.694307	nudt7	nudt7	Peroxisomal coenzyme A diphosphatase NUDT7 [Oncorhynchus mykiss]	3.15263	1.65656	up
ko04146	Peroxisome	0.694307	LOC110502286	prdx3	unnamed protein product [Oncorhynchus mykiss]	2.49121	1.31685	up
ko04146	Peroxisome	0.694307	LOC110533987	prdx5	PREDICTED: peroxiredoxin-5, mitochondrial-like [Salmo salar]	2.5469	1.34874	up
ko04146	Peroxisome	0.694307	LOC110507928	acsl3	PREDICTED: long-chain-fatty-acid--CoA ligase 3 [Esox lucius]	0.345571	-1.53295	down
ko04146	Peroxisome	0.694307	LOC110507826	crot	unnamed protein product, partial [Oncorhynchus mykiss];PREDICTED: peroxisomal carnitine O-octanoyltransferase-like isoform X2 [Salmo salar]	0.320353	-1.64227	down
ko04146	Peroxisome	0.694307	crat	crat	PREDICTED: carnitine O-acetyltransferase-like [Salmo salar]	0.419976	-1.25162	down
ko04146	Peroxisome	0.694307	phyhd1	phyhd1	unnamed protein product [Oncorhynchus mykiss]	2.07735	1.05474	up
ko04146	Peroxisome	0.694307	LOC110523950	nrarpa	PREDICTED: notch-regulated ankyrin repeat-containing protein A [Salmo salar]	0.425965	-1.23119	down
ko04146	Peroxisome	0.694307	LOC110530143	slc25a36a	PREDICTED: solute carrier family 25 member 36-A [Salmo salar]	0.362884	-1.46242	down
ko04146	Peroxisome	0.694307	dao	dao	unnamed protein product [Oncorhynchus mykiss]	2.59607	1.37633	up
ko04146	Peroxisome	0.694307	LOC110531258	tns2	PREDICTED: tensin-2-like isoform X3 [Salmo salar]	0.411909	-1.2796	down
ko04146	Peroxisome	0.694307	LOC110538874	acsf2	PREDICTED: acyl-CoA synthetase family member 2, mitochondrial-like [Salmo salar]	3.94678	1.98068	up
ko04146	Peroxisome	0.694307	LOC110539071	acsf2	PREDICTED: acyl-CoA synthetase family member 2, mitochondrial-like [Salmo salar]	4.93318	2.30252	up
ko04146	Peroxisome	0.694307	LOC110485578;LOC110487244	slc25a28	PREDICTED: mitoferrin-2-like [Esox lucius]	0.275188	-1.86151	down
ko04146	Peroxisome	0.694307	LOC110485699	prdx1	Peroxiredoxin-1 [Caligus clemensi]	2.51305	1.32944	up
ko04146	Peroxisome	0.694307	LOC110485293	acsf2	PREDICTED: acyl-CoA synthetase family member 2, mitochondrial-like, partial [Salmo salar]	3.35245	1.74522	up
ko00590	Arachidonic acid metabolism	0.74882	LOC110504717	cyp4v2	unnamed protein product [Oncorhynchus mykiss]	-inf	-inf	down
ko00590	Arachidonic acid metabolism	0.74882	LOC110525557	ggt5	PREDICTED: gamma-glutamyltransferase 5-like [Salmo salar]	4.29158	2.10151	up
ko00590	Arachidonic acid metabolism	0.74882	LOC110492374	ptges3	Prostaglandin E synthase 3 [Oncorhynchus mykiss]	2.05678	1.04039	up
ko00590	Arachidonic acid metabolism	0.74882	LOC110489261	cyp4b1	PREDICTED: cytochrome P450 4B1-like isoform X2 [Salmo salar]	2.38079	1.25144	up
ko00590	Arachidonic acid metabolism	0.74882	LOC110503752	pnpla8	PREDICTED: calcium-independent phospholipase A2-gamma-like [Salmo salar]	0.406447	-1.29886	down
ko00590	Arachidonic acid metabolism	0.74882	LOC110504680	rarres3	Retinoic acid receptor responder protein 3 [Oncorhynchus mykiss]	2.45928	1.29823	up
ko00590	Arachidonic acid metabolism	0.74882	ltc4s	ltc4s	unnamed protein product [Oncorhynchus mykiss]	3.24628	1.69879	up
ko00590	Arachidonic acid metabolism	0.74882	LOC110505920	-	PREDICTED: uncharacterized protein LOC106611413 isoform X2 [Salmo salar]	3.24297	1.69731	up
ko00590	Arachidonic acid metabolism	0.74882	LOC110508865	pla2g4a	unnamed protein product [Oncorhynchus mykiss]	0.426839	-1.22824	down
ko00590	Arachidonic acid metabolism	0.74882	LOC110509513	ptges	PREDICTED: prostaglandin E synthase-like [Salmo salar]	0.357621	-1.4835	down
ko00590	Arachidonic acid metabolism	0.74882	LOC110534564	alox15b	Epidermis-type lipoxygenase 3 [Salmo salar]	5.73461	2.51969	up
ko00590	Arachidonic acid metabolism	0.74882	ambp	-	unnamed protein product [Oncorhynchus mykiss]	0.0573117	-4.12503	down
ko00590	Arachidonic acid metabolism	0.74882	LOC110537206	ggt5	unnamed protein product [Oncorhynchus mykiss]	0.22695	-2.13955	down
ko00590	Arachidonic acid metabolism	0.74882	LOC110538252	pla2g10	unnamed protein product [Oncorhynchus mykiss]	5.59747	2.48478	up
ko00970	Aminoacyl-tRNA biosynthesis	0.74882	LOC110533611	rars	unnamed protein product [Oncorhynchus mykiss]	0.194967	-2.3587	down
ko00970	Aminoacyl-tRNA biosynthesis	0.74882	LOC110504998	hars	unnamed protein product [Oncorhynchus mykiss];PREDICTED: histidine--tRNA ligase, cytoplasmic-like isoform X2 [Salmo salar]	0.456028	-1.1328	down
ko00970	Aminoacyl-tRNA biosynthesis	0.74882	LOC110506509	kars	unnamed protein product [Oncorhynchus mykiss];PREDICTED: lysine--tRNA ligase isoform X2 [Salmo salar]	0.460559	-1.11854	down
ko00970	Aminoacyl-tRNA biosynthesis	0.74882	LOC110506709	tarsl2	unnamed protein product [Oncorhynchus mykiss]	2.21816	1.14936	up
ko00970	Aminoacyl-tRNA biosynthesis	0.74882	nars	nars	unnamed protein product [Oncorhynchus mykiss]	0.426511	-1.22935	down
ko00970	Aminoacyl-tRNA biosynthesis	0.74882	LOC110526389	kars	unnamed protein product [Oncorhynchus mykiss];PREDICTED: lysine--tRNA ligase-like isoform X1 [Salmo salar]	0.302509	-1.72495	down
ko00970	Aminoacyl-tRNA biosynthesis	0.74882	LOC110526798;LOC110526805	cars	Cysteinyl-tRNA synthetase, cytoplasmic [Salmo salar]	0.303328	-1.72105	down
ko00970	Aminoacyl-tRNA biosynthesis	0.74882	LOC110529057	iars	PREDICTED: isoleucine--tRNA ligase, cytoplasmic-like [Salmo salar]	0.286373	-1.80403	down
ko00480	Glutathione metabolism	0.753676	LOC110525557	ggt5	PREDICTED: gamma-glutamyltransferase 5-like [Salmo salar]	4.29158	2.10151	up
ko00480	Glutathione metabolism	0.753676	LOC110488957	gstp1	unnamed protein product, partial [Oncorhynchus mykiss]	2.30878	1.20713	up
ko00480	Glutathione metabolism	0.753676	LOC110492601	gstm3	PREDICTED: glutathione S-transferase Mu 3-like [Salmo salar]	2.99542	1.58276	up
ko00480	Glutathione metabolism	0.753676	LOC110495656	smim11a	PREDICTED: small integral membrane protein 11-like [Salmo salar]	2.74477	1.45668	up
ko00480	Glutathione metabolism	0.753676	LOC110495340	anpep	unnamed protein product [Oncorhynchus mykiss]	3.37686	1.75568	up
ko00480	Glutathione metabolism	0.753676	LOC110505157	gstp1	unnamed protein product [Oncorhynchus mykiss]	3.38691	1.75997	up
ko00480	Glutathione metabolism	0.753676	LOC110505682	odc1-a	unnamed protein product [Oncorhynchus mykiss]	0.408373	-1.29204	down
ko00480	Glutathione metabolism	0.753676	txndc12	txndc12	thioredoxin domain-containing protein 12 precursor [Salmo salar]	2.08515	1.06015	up
ko00480	Glutathione metabolism	0.753676	LOC110521851	ggt	PREDICTED: putative gamma-glutamyltransferase YwrD [Salmo salar]	2.60932	1.38367	up
ko00480	Glutathione metabolism	0.753676	LOC110537206	ggt5	unnamed protein product [Oncorhynchus mykiss]	0.22695	-2.13955	down
ko05164	Influenza A	0.753676	LOC110494492;LOC110494493;mx;mx2	mx1	interferon-induced GTP-binding protein Mx2 [Oncorhynchus mykiss];RecName: Full=Interferon-induced GTP-binding protein Mx3; Short=RBTMx3;interferon-induced GTP-binding protein Mx1 [Oncorhynchus mykiss]	0.077327	-3.69288	down
ko05164	Influenza A	0.753676	LOC110498119	rsad2	unnamed protein product [Oncorhynchus mykiss]	0.0142816	-6.1297	down
ko05164	Influenza A	0.753676	LOC110533510	hsc71,hspa2	Heat shock 70 kDa protein A [Toxocara canis];PREDICTED: 78 kDa glucose-regulated protein homolog [Salmo salar]	0.262203	-1.93125	down
ko05164	Influenza A	0.753676	nlrc5	nlrc5	PREDICTED: protein NLRC5-like isoform X1 [Salmo salar]	0.187529	-2.41481	down
ko05164	Influenza A	0.753676	LOC110500621	trim25	PREDICTED: E3 ubiquitin-protein ligase TRIM21-like isoform X1 [Salmo salar]	0.182751	-2.45205	down
ko05164	Influenza A	0.753676	LOC110500822	trim25	PREDICTED: E3 ubiquitin-protein ligase TRIM21-like isoform X1 [Salmo salar]	0.120084	-3.05789	down
ko05164	Influenza A	0.753676	LOC110499313	mertk	PREDICTED: tyrosine-protein kinase Mer-like [Salmo salar]	0.385779	-1.37415	down
ko05164	Influenza A	0.753676	LOC110501424	ifnar2	unnamed protein product [Oncorhynchus mykiss];RecName: Full=Interferon alpha/beta receptor 2; AltName: Full=Type I interferon receptor 2; Flags: Precursor	0.029298	-5.09305	down
ko05164	Influenza A	0.753676	LOC110503599	irf2bp1	unnamed protein product [Oncorhynchus mykiss]	0.470732	-1.08702	down
ko05164	Influenza A	0.753676	LOC110534055	axl	unnamed protein product [Oncorhynchus mykiss]	0.451221	-1.14809	down
ko05164	Influenza A	0.753676	LOC110504183	rsad2	unnamed protein product [Oncorhynchus mykiss]	0.0518968	-4.26821	down
ko05164	Influenza A	0.753676	vig1	rsad2	unnamed protein product [Oncorhynchus mykiss]	0.0254324	-5.29719	down
ko05164	Influenza A	0.753676	tmem223	tmem223	PREDICTED: transmembrane protein 223 [Salmo salar]	2.08135	1.05752	up
ko05164	Influenza A	0.753676	LOC110539100;LOC110539102;LOC110539103	tpsb2	unnamed protein product, partial [Oncorhynchus mykiss]	3.65992	1.87181	up
ko05146	Amoebiasis	0.753676	c8b	c8b	unnamed protein product [Oncorhynchus mykiss]	0.0119521	-6.38659	down
ko05146	Amoebiasis	0.753676	LOC110494270	usp4	Ubiquitin carboxyl-terminal hydrolase 4 [Salmo salar]	0.267859	-1.90045	down
ko05146	Amoebiasis	0.753676	LOC110501042;LOC110501076;LOC110501172;LOC110502622	muc5ac	PREDICTED: intestinal mucin-like protein [Salmo salar];PREDICTED: mucin-5B-like [Salmo salar];unnamed protein product [Oncorhynchus mykiss]	5.01937	2.32751	up
ko05146	Amoebiasis	0.753676	LOC110501092	muc2	PREDICTED: intestinal mucin-like protein [Salmo salar]	4.63007	2.21103	up
ko05146	Amoebiasis	0.753676	LOC110535197	serpinb6	PREDICTED: leukocyte elastase inhibitor-like [Salmo salar]	0.164572	-2.60321	down
ko05146	Amoebiasis	0.753676	c9	c9	unnamed protein product [Oncorhynchus mykiss]	0.0171277	-5.86752	down
ko04724	Glutamatergic synapse	0.753676	slc38a6	slc38a6	unnamed protein product [Oncorhynchus mykiss]	0.362344	-1.46457	down
ko04724	Glutamatergic synapse	0.753676	LOC110521189	slc17a6b	PREDICTED: vesicular glutamate transporter 2 [Salmo salar]	2.44944	1.29245	up
ko04724	Glutamatergic synapse	0.753676	LOC110524563	shank2	PREDICTED: SH3 and multiple ankyrin repeat domains protein 2-like [Salmo salar]	inf	inf	up
ko04724	Glutamatergic synapse	0.753676	LOC110534046	gng8	unnamed protein product [Oncorhynchus mykiss]	inf	inf	up
ko04724	Glutamatergic synapse	0.753676	LOC110494345	gnai3	PREDICTED: guanine nucleotide-binding protein G(k) subunit alpha-like [Salmo salar]	2.1517	1.10547	up
ko04724	Glutamatergic synapse	0.753676	LOC110533060	gnb1,gnb4	PREDICTED: guanine nucleotide-binding protein subunit beta-4 [Esox lucius]	0.470291	-1.08838	down
ko04724	Glutamatergic synapse	0.753676	LOC110533984	gng3	unnamed protein product [Oncorhynchus mykiss]	12.6621	3.66245	up
ko04724	Glutamatergic synapse	0.753676	LOC110506580	slc38a7	unnamed protein product [Oncorhynchus mykiss]	0.251861	-1.9893	down
ko04724	Glutamatergic synapse	0.753676	LOC110526647	gnb5	PREDICTED: guanine nucleotide-binding protein subunit beta-5-like isoform X1 [Salmo salar]	4.84233	2.2757	up
ko04724	Glutamatergic synapse	0.753676	LOC110539163	gngt2	PREDICTED: guanine nucleotide-binding protein G(I)/G(S)/G(O) subunit gamma-T2-like [Salmo salar]	56.6708	5.82453	up
ko04724	Glutamatergic synapse	0.753676	LOC110487532	gngt2	unnamed protein product [Oncorhynchus mykiss]	9.04259	3.17674	up
ko00670	One carbon pool by folate	0.753676	LOC110492351	shmt2	PREDICTED: serine hydroxymethyltransferase, mitochondrial [Lepisosteus oculatus]	5.82445	2.54212	up
ko00670	One carbon pool by folate	0.753676	LOC110506887;LOC110506888;LOC110506892	mthfs	PREDICTED: 5-formyltetrahydrofolate cyclo-ligase [Salmo salar]	2.27265	1.18438	up
ko00670	One carbon pool by folate	0.753676	LOC110525703	mthfd2	unnamed protein product [Oncorhynchus mykiss]	0.434995	-1.20093	down
ko00670	One carbon pool by folate	0.753676	LOC110532243	mthfr	PREDICTED: methylenetetrahydrofolate reductase [Salmo salar]	0.465249	-1.10393	down
ko00670	One carbon pool by folate	0.753676	LOC110522864	dhfr	PREDICTED: dihydrofolate reductase-like [Salmo salar];unnamed protein product [Oncorhynchus mykiss]	2.20279	1.13933	up
ko05110	Vibrio cholerae infection	0.753676	sc61g	sec61g	PREDICTED: protein transport protein Sec61 subunit gamma isoform X1 [Otolemur garnettii];protein transport protein Sec61 subunit gamma isoform 1 [Mus musculus]	3.31262	1.72797	up
ko05110	Vibrio cholerae infection	0.753676	LOC110530370;LOC110530371	cntnap2	protein transport protein Sec61 subunit gamma isoform 1 [Mus musculus];PREDICTED: protein transport protein Sec61 subunit gamma isoform X1 [Otolemur garnettii];PREDICTED: contactin-associated protein-like 2 isoform X1 [Salmo salar]	2.62566	1.39268	up
ko04330	Notch signaling pathway	0.794703	LOC110527358	dlk2	PREDICTED: protein delta homolog 2-like isoform X1 [Salmo salar];PREDICTED: protein delta homolog 2-like isoform X2 [Salmo salar]	0.156952	-2.67161	down
ko04330	Notch signaling pathway	0.794703	LOC110488498;LOC110488509	ctbp1	unnamed protein product [Oncorhynchus mykiss]	0.383265	-1.38359	down
ko04330	Notch signaling pathway	0.794703	LOC110489052	macrod1	PREDICTED: MACRO domain-containing protein 1 isoform X3 [Salmo salar];MACRO domain-containing protein 1 [Salmo salar]	0.385688	-1.37449	down
ko04330	Notch signaling pathway	0.794703	LOC110491669	dtx1	PREDICTED: uncharacterized protein LOC106579159 [Salmo salar]	0.210902	-2.24536	down
ko04330	Notch signaling pathway	0.794703	LOC110494240;LOC110494241	esyt1	unnamed protein product [Oncorhynchus mykiss];PREDICTED: extended synaptotagmin-1-like [Salmo salar]	0.415296	-1.26779	down
ko04330	Notch signaling pathway	0.794703	LOC110496146	tceb3	unnamed protein product [Oncorhynchus mykiss]	0.43486	-1.20138	down
ko04330	Notch signaling pathway	0.794703	parp9	parp9	unnamed protein product [Oncorhynchus mykiss]	0.204046	-2.29303	down
ko04330	Notch signaling pathway	0.794703	LOC110503599	irf2bp1	unnamed protein product [Oncorhynchus mykiss]	0.470732	-1.08702	down
ko04330	Notch signaling pathway	0.794703	LOC110503618	dlc	unnamed protein product [Oncorhynchus mykiss]	0.206513	-2.2757	down
ko04330	Notch signaling pathway	0.794703	LOC110505638	jag2	PREDICTED: protein jagged-2-like isoform X1 [Salmo salar]	0.320765	-1.64041	down
ko04330	Notch signaling pathway	0.794703	trim2	trim2	PREDICTED: tripartite motif-containing protein 2 isoform X1 [Salmo salar]	0.395312	-1.33893	down
ko04330	Notch signaling pathway	0.794703	LOC110521464	tle1,tle4	PREDICTED: transducin-like enhancer protein 4 isoform X1 [Salmo salar];PREDICTED: transducin-like enhancer protein 4 isoform X3 [Salmo salar]	0.119578	-3.06397	down
ko04330	Notch signaling pathway	0.794703	adam9	adam9	PREDICTED: disintegrin and metalloproteinase domain-containing protein 9 isoform X2 [Salmo salar];PREDICTED: disintegrin and metalloproteinase domain-containing protein 9 isoform X1 [Salmo salar]	0.298774	-1.74287	down
ko04330	Notch signaling pathway	0.794703	LOC110529642	coq8a	unnamed protein product [Oncorhynchus mykiss]	0.373925	-1.41918	down
ko04330	Notch signaling pathway	0.794703	LOC110531552;LOC110531554;LOC110531555;LOC110531559	parp14	PREDICTED: poly [ADP-ribose] polymerase 14-like [Salmo salar];PREDICTED: uncharacterized protein LOC106578008 isoform X1 [Salmo salar];PREDICTED: uncharacterized protein LOC106578008 isoform X3 [Salmo salar]	0.217827	-2.19875	down
ko04330	Notch signaling pathway	0.794703	LOC110531556	parp14	PREDICTED: uncharacterized protein LOC106578006 [Salmo salar]	0.176242	-2.50437	down
ko04330	Notch signaling pathway	0.794703	LOC110532498	snph	PREDICTED: syntaphilin-like [Salmo salar]	3.27978	1.7136	up
ko04330	Notch signaling pathway	0.794703	LOC110537700	dtx2	PREDICTED: probable E3 ubiquitin-protein ligase DTX2 isoform X2 [Salmo salar]	0.275663	-1.85902	down
ko04330	Notch signaling pathway	0.794703	LOC110537897	parp14	PREDICTED: poly [ADP-ribose] polymerase 14-like isoform X1 [Salmo salar];PREDICTED: poly [ADP-ribose] polymerase 14-like isoform X2 [Salmo salar]	0.169603	-2.55977	down
ko04330	Notch signaling pathway	0.794703	LOC110538231	lfng	PREDICTED: beta-1,3-N-acetylglucosaminyltransferase lunatic fringe-like [Salmo salar]	2.64213	1.4017	up
ko04330	Notch signaling pathway	0.794703	LOC110486059	jag1b	PREDICTED: protein jagged-1b-like isoform X2 [Salmo salar];PREDICTED: protein jagged-1b-like isoform X1 [Salmo salar];PREDICTED: protein jagged-1b-like isoform X3 [Salmo salar]	0.398309	-1.32804	down
ko04330	Notch signaling pathway	0.794703	LOC110486225	-	PREDICTED: uncharacterized protein LOC106607261 [Salmo salar]	0.323128	-1.62982	down
ko00460	Cyanoamino acid metabolism	0.804702	LOC110525557	ggt5	PREDICTED: gamma-glutamyltransferase 5-like [Salmo salar]	4.29158	2.10151	up
ko00460	Cyanoamino acid metabolism	0.804702	LOC110492351	shmt2	PREDICTED: serine hydroxymethyltransferase, mitochondrial [Lepisosteus oculatus]	5.82445	2.54212	up
ko00460	Cyanoamino acid metabolism	0.804702	LOC110521851	ggt	PREDICTED: putative gamma-glutamyltransferase YwrD [Salmo salar]	2.60932	1.38367	up
ko00460	Cyanoamino acid metabolism	0.804702	LOC110537206	ggt5	unnamed protein product [Oncorhynchus mykiss]	0.22695	-2.13955	down
ko00520	Amino sugar and nucleotide sugar metabolism	0.804702	gnpi	gnpda1	unnamed protein product [Oncorhynchus mykiss]	2.39391	1.25937	up
ko00520	Amino sugar and nucleotide sugar metabolism	0.804702	LOC110490643;LOC110490644	cmas	PREDICTED: N-acylneuraminate cytidylyltransferase-like [Salmo salar];N-acylneuraminate cytidylyltransferase [Oncorhynchus mykiss]	0.435619	-1.19886	down
ko00520	Amino sugar and nucleotide sugar metabolism	0.804702	renbp	renbp	PREDICTED: N-acylglucosamine 2-epimerase [Salmo salar]	2.07003	1.04965	up
ko00520	Amino sugar and nucleotide sugar metabolism	0.804702	LOC110494128	celf4	PREDICTED: CUGBP Elav-like family member 4 isoform X12 [Salmo salar]	12.5648	3.65132	up
ko00520	Amino sugar and nucleotide sugar metabolism	0.804702	LOC110500969	cmah	PREDICTED: cytidine monophosphate-N-acetylneuraminic acid hydroxylase-like [Salmo salar]	0.0386613	-4.69296	down
ko00520	Amino sugar and nucleotide sugar metabolism	0.804702	LOC110499780	cmah	PREDICTED: cytidine monophosphate-N-acetylneuraminic acid hydroxylase-like [Salmo salar]	0.01563	-5.99954	down
ko00520	Amino sugar and nucleotide sugar metabolism	0.804702	LOC110499782	cmah	PREDICTED: cytidine monophosphate-N-acetylneuraminic acid hydroxylase-like [Salmo salar]	0.0412306	-4.60014	down
ko00520	Amino sugar and nucleotide sugar metabolism	0.804702	LOC110501557	-	unnamed protein product [Oncorhynchus mykiss]	2.99881	1.58439	up
ko00520	Amino sugar and nucleotide sugar metabolism	0.804702	LOC110534455	nans	unnamed protein product [Oncorhynchus mykiss]	0.429608	-1.21891	down
ko00520	Amino sugar and nucleotide sugar metabolism	0.804702	LOC110538724	tsta3	GDP-L-fucose synthetase [Salmo salar]	8.18756	3.03343	up
ko00520	Amino sugar and nucleotide sugar metabolism	0.804702	LOC110485217	tsta3	GDP-L-fucose synthetase [Salmo salar]	17.4629	4.12622	up
ko04130	SNARE interactions in vesicular transport	0.804702	LOC110520269	sec22a	unnamed protein product [Oncorhynchus mykiss]	3.57431	1.83766	up
ko04130	SNARE interactions in vesicular transport	0.804702	LOC110533946	vamp3	PREDICTED: vesicle-associated membrane protein 2 [Salmo salar]	-inf	-inf	down
ko04130	SNARE interactions in vesicular transport	0.804702	LOC110509655	vamp1	PREDICTED: vesicle-associated membrane protein 1-like [Salmo salar]	0.171507	-2.54366	down
ko04130	SNARE interactions in vesicular transport	0.804702	LOC110509646	vamp1	PREDICTED: vesicle-associated membrane protein 1-like [Salmo salar]	0.290691	-1.78244	down
ko04130	SNARE interactions in vesicular transport	0.804702	bet1l	bet1l	PREDICTED: BET1-like protein isoform X1 [Salmo salar]	2.1079	1.07581	up
ko04130	SNARE interactions in vesicular transport	0.804702	LOC110530065	sec22bb	unnamed protein product [Oncorhynchus mykiss]	2.37561	1.2483	up
ko04130	SNARE interactions in vesicular transport	0.804702	vamp8	vamp727	vesicle-associated membrane protein 8 [Oncorhynchus mykiss]	2.46536	1.3018	up
ko04130	SNARE interactions in vesicular transport	0.804702	sec20	bnip1	unnamed protein product [Oncorhynchus mykiss]	2.13521	1.09438	up
ko00640	Propanoate metabolism	0.804702	tctex1d2	tctex1d2	PREDICTED: tctex1 domain-containing protein 2 isoform X2 [Salmo salar];Tctex1 domain-containing protein 2 [Salmo salar]	3.32367	1.73278	up
ko00640	Propanoate metabolism	0.804702	LOC110495356	pcca	unnamed protein product [Oncorhynchus mykiss]	0.293831	-1.76694	down
ko00640	Propanoate metabolism	0.804702	LOC110496964;pcca	pcca	PREDICTED: propionyl-CoA carboxylase alpha chain, mitochondrial-like [Salmo salar]	0.426833	-1.22826	down
ko00640	Propanoate metabolism	0.804702	aldh6a1	aldh6a1	unnamed protein product [Oncorhynchus mykiss]	26.2338	4.71336	up
ko00640	Propanoate metabolism	0.804702	c5h5orf63	-	glutaredoxin-like protein YDR286C homolog [Salmo salar]	2.99135	1.58079	up
ko00640	Propanoate metabolism	0.804702	LOC110529166	hmbox1	PREDICTED: homeobox-containing protein 1-like isoform X2 [Salmo salar]	0.327348	-1.6111	down
ko00640	Propanoate metabolism	0.804702	LOC110538860	abat	PREDICTED: 4-aminobutyrate aminotransferase, mitochondrial [Salmo salar]	0.323789	-1.62687	down
ko03020	RNA polymerase	0.804702	LOC110533284	pcbd2	unnamed protein product [Oncorhynchus mykiss]	2.93621	1.55395	up
ko03020	RNA polymerase	0.804702	LOC110500684	polr2a	unnamed protein product [Oncorhynchus mykiss]	0.393386	-1.34598	down
ko03020	RNA polymerase	0.804702	LOC110503816	polr2d	PREDICTED: LOW QUALITY PROTEIN: DNA-directed RNA polymerase II subunit RPB4 [Microtus ochrogaster];PREDICTED: DNA-directed RNA polymerase II subunit RPB4 isoform X1 [Pan paniscus]	4.13022	2.04622	up
ko03020	RNA polymerase	0.804702	polr2b	polr2b	DNA-directed RNA polymerase II subunit RPB2 [Salmo salar]	0.4839	-1.04722	down
ko03020	RNA polymerase	0.804702	LOC110506665	polr2l	DNA-directed RNA polymerases I, II, and III subunit RPABC5 [Chelonia mydas]	2.66738	1.41542	up
ko03020	RNA polymerase	0.804702	LOC110538368	polr3h	unnamed protein product [Oncorhynchus mykiss]	2.09102	1.0642	up
ko03020	RNA polymerase	0.804702	polr2h	polr2h	DNA-directed RNA polymerases I, II, and III subunit RPABC3 [Salmo salar]	2.49303	1.3179	up
ko00240	Pyrimidine metabolism	0.804702	LOC110486604	pnp	unnamed protein product [Oncorhynchus mykiss]	-inf	-inf	down
ko00240	Pyrimidine metabolism	0.804702	LOC110497901	entpd5	PREDICTED: ectonucleoside triphosphate diphosphohydrolase 5 [Salmo salar]	10.1518	3.34366	up
ko00240	Pyrimidine metabolism	0.804702	LOC110505450	nt5c1a	PREDICTED: cytosolic 5'-nucleotidase 1A-like isoform X1 [Salmo salar];PREDICTED: cytosolic 5'-nucleotidase 1A-like isoform X3 [Salmo salar]	0.268042	-1.89947	down
ko00240	Pyrimidine metabolism	0.804702	LOC110494149	pnp	PREDICTED: purine nucleoside phosphorylase-like isoform X1 [Salmo salar]	2.93806	1.55486	up
ko00240	Pyrimidine metabolism	0.804702	LOC110495656	smim11a	PREDICTED: small integral membrane protein 11-like [Salmo salar]	2.74477	1.45668	up
ko00240	Pyrimidine metabolism	0.804702	LOC110533284	pcbd2	unnamed protein product [Oncorhynchus mykiss]	2.93621	1.55395	up
ko00240	Pyrimidine metabolism	0.804702	pold4	pold4	unnamed protein product [Oncorhynchus mykiss]	2.46919	1.30404	up
ko00240	Pyrimidine metabolism	0.804702	LOC110500684	polr2a	unnamed protein product [Oncorhynchus mykiss]	0.393386	-1.34598	down
ko00240	Pyrimidine metabolism	0.804702	LOC110503816	polr2d	PREDICTED: LOW QUALITY PROTEIN: DNA-directed RNA polymerase II subunit RPB4 [Microtus ochrogaster];PREDICTED: DNA-directed RNA polymerase II subunit RPB4 isoform X1 [Pan paniscus]	4.13022	2.04622	up
ko00240	Pyrimidine metabolism	0.804702	nme5	nme5	unnamed protein product [Oncorhynchus mykiss]	2.83946	1.50562	up
ko00240	Pyrimidine metabolism	0.804702	polr2b	polr2b	DNA-directed RNA polymerase II subunit RPB2 [Salmo salar]	0.4839	-1.04722	down
ko00240	Pyrimidine metabolism	0.804702	LOC110506665	polr2l	DNA-directed RNA polymerases I, II, and III subunit RPABC5 [Chelonia mydas]	2.66738	1.41542	up
ko00240	Pyrimidine metabolism	0.804702	LOC110509503	uck1	unnamed protein product [Oncorhynchus mykiss]	0.240194	-2.05773	down
ko00240	Pyrimidine metabolism	0.804702	dck	dck	unnamed protein product [Oncorhynchus mykiss];Deoxycytidine kinase [Salmo salar]	0.128659	-2.95838	down
ko00240	Pyrimidine metabolism	0.804702	glrx2;LOC110524587	uchl5	PREDICTED: glutaredoxin 2 isoform X1 [Salmo salar];unnamed protein product [Oncorhynchus mykiss];PREDICTED: glutaredoxin 2 isoform X2 [Salmo salar]	2.12017	1.08418	up
ko00240	Pyrimidine metabolism	0.804702	LOC110535495	dpyd	PREDICTED: dihydropyrimidine dehydrogenase [NADP(+)]-like isoform X1 [Salmo salar]	0.224451	-2.15553	down
ko00240	Pyrimidine metabolism	0.804702	LOC110527709	cda	unnamed protein product [Oncorhynchus mykiss]	0.0870083	-3.5227	down
ko00240	Pyrimidine metabolism	0.804702	LOC110528272	pnp	PREDICTED: purine nucleoside phosphorylase-like [Salmo salar]	5.55557	2.47393	up
ko00240	Pyrimidine metabolism	0.804702	LOC110538368	polr3h	unnamed protein product [Oncorhynchus mykiss]	2.09102	1.0642	up
ko00240	Pyrimidine metabolism	0.804702	polr2h	polr2h	DNA-directed RNA polymerases I, II, and III subunit RPABC3 [Salmo salar]	2.49303	1.3179	up
ko05033	Nicotine addiction	0.804702	LOC110521189	slc17a6b	PREDICTED: vesicular glutamate transporter 2 [Salmo salar]	2.44944	1.29245	up
ko05033	Nicotine addiction	0.804702	LOC110534855	jade2	PREDICTED: protein Jade-1-like isoform X1 [Salmo salar]	0.360234	-1.47299	down
ko05033	Nicotine addiction	0.804702	LOC110521324	brd1	PREDICTED: bromodomain-containing protein 1 isoform X1 [Salmo salar];unnamed protein product [Oncorhynchus mykiss]	0.421372	-1.24683	down
ko05152	Tuberculosis	0.804702	LOC110492693	nfya	PREDICTED: nuclear transcription factor Y subunit alpha-like isoform X3 [Salmo salar];PREDICTED: nuclear transcription factor Y subunit alpha-like isoform X1 [Salmo salar]	0.435743	-1.19845	down
ko05152	Tuberculosis	0.804702	LOC110489499	cd209	PREDICTED: C-type lectin domain family 4 member E-like [Salmo salar]	0.169913	-2.55713	down
ko05152	Tuberculosis	0.804702	LOC110499566	tmem63b	PREDICTED: CSC1-like protein 2 isoform X3 [Ictalurus punctatus]	0.463315	-1.10993	down
ko05152	Tuberculosis	0.804702	LOC110500112	nfyb	PREDICTED: nuclear transcription factor Y subunit beta-like isoform X1 [Salmo salar];PREDICTED: nuclear transcription factor Y subunit beta-like isoform X5 [Salmo salar]	0.392	-1.35107	down
ko05152	Tuberculosis	0.804702	LOC110503599	irf2bp1	unnamed protein product [Oncorhynchus mykiss]	0.470732	-1.08702	down
ko05152	Tuberculosis	0.804702	LOC110507011	cebpg	unnamed protein product [Oncorhynchus mykiss]	0.391699	-1.35218	down
ko05152	Tuberculosis	0.804702	LOC110533190	clec4e	PREDICTED: CD209 antigen-like protein E [Salmo salar]	5.86993	2.55334	up
ko05152	Tuberculosis	0.804702	cd209	colec12	CD209 molecule [Oncorhynchus mykiss]	0.0873797	-3.51656	down
ko05152	Tuberculosis	0.804702	LOC110522561	-	unnamed protein product [Oncorhynchus mykiss]	2.2121	1.14541	up
ko05152	Tuberculosis	0.804702	LOC110530565	fcer1g	unnamed protein product [Oncorhynchus mykiss]	3.34521	1.7421	up
ko05152	Tuberculosis	0.804702	LOC110531581	colec12	PREDICTED: asialoglycoprotein receptor 1-like isoform X1 [Salmo salar]	2.49013	1.31622	up
ko05152	Tuberculosis	0.804702	LOC110531795	coro1b	PREDICTED: coronin-1B-like [Salmo salar]	2.4134	1.27106	up
ko05330	Allograft rejection	0.804702	LOC110495020	prf1	PREDICTED: perforin-1-like [Salmo salar]	0.163178	-2.61548	down
ko05330	Allograft rejection	0.804702	LOC110524258	mcpt10	unnamed protein product [Oncorhynchus mykiss]	4.21209	2.07454	up
ko05332	Graft-versus-host disease	0.804702	LOC110495020	prf1	PREDICTED: perforin-1-like [Salmo salar]	0.163178	-2.61548	down
ko05332	Graft-versus-host disease	0.804702	LOC110524258	mcpt10	unnamed protein product [Oncorhynchus mykiss]	4.21209	2.07454	up
ko04721	Synaptic vesicle cycle	0.804702	LOC110486325	syt11	unnamed protein product [Oncorhynchus mykiss]	5.74299	2.5218	up
ko04721	Synaptic vesicle cycle	0.804702	LOC110505070	cplx1	unnamed protein product [Oncorhynchus mykiss]	7.56905	2.92011	up
ko04721	Synaptic vesicle cycle	0.804702	LOC110521189	slc17a6b	PREDICTED: vesicular glutamate transporter 2 [Salmo salar]	2.44944	1.29245	up
ko04721	Synaptic vesicle cycle	0.804702	LOC110522750	unc13a	PREDICTED: protein unc-13 homolog A-like isoform X8 [Salmo salar]	3.91055	1.96737	up
ko04721	Synaptic vesicle cycle	0.804702	LOC110526493	syt9	PREDICTED: synaptotagmin-9-like [Salmo salar]	0.0371867	-4.74907	down
ko04721	Synaptic vesicle cycle	0.804702	LOC110532598	syt6	unnamed protein product [Oncorhynchus mykiss]	inf	inf	up
ko04721	Synaptic vesicle cycle	0.804702	LOC110533946	vamp3	PREDICTED: vesicle-associated membrane protein 2 [Salmo salar]	-inf	-inf	down
ko04721	Synaptic vesicle cycle	0.804702	LOC110492174	syt2	PREDICTED: synaptotagmin-2-like isoform X1 [Salmo salar]	3.2713	1.70986	up
ko04721	Synaptic vesicle cycle	0.804702	LOC110506662	syt7	PREDICTED: synaptotagmin-7-like isoform X7 [Salmo salar];PREDICTED: synaptotagmin-7-like isoform X3 [Salmo salar];PREDICTED: synaptotagmin-7-like [Salmo salar]	6.70628	2.74551	up
ko04721	Synaptic vesicle cycle	0.804702	LOC110532436	syt2	PREDICTED: synaptotagmin-2-like isoform X1 [Salmo salar]	3.38759	1.76026	up
ko04611	Platelet activation	0.804702	LOC110538482	mast1	PREDICTED: microtubule-associated serine/threonine-protein kinase 1-like isoform X1 [Salmo salar]	11.0231	3.46246	up
ko04611	Platelet activation	0.804702	LOC110491216	mfap4	PREDICTED: microfibril-associated glycoprotein 4-like [Salmo salar]	-inf	-inf	down
ko04611	Platelet activation	0.804702	LOC110494345	gnai3	PREDICTED: guanine nucleotide-binding protein G(k) subunit alpha-like [Salmo salar]	2.1517	1.10547	up
ko04611	Platelet activation	0.804702	LOC110496474	grb10	PREDICTED: growth factor receptor-bound protein 10-like isoform X1 [Salmo salar]	0.463609	-1.10902	down
ko04611	Platelet activation	0.804702	LOC110534419	fgg	unnamed protein product [Oncorhynchus mykiss]	0.0264013	-5.24325	down
ko04611	Platelet activation	0.804702	LOC110530565	fcer1g	unnamed protein product [Oncorhynchus mykiss]	3.34521	1.7421	up
ko04611	Platelet activation	0.804702	fgb	fgb	PREDICTED: fibrinogen beta chain-like [Salmo salar]	0.000522188	-10.9031	down
ko04611	Platelet activation	0.804702	LOC110536438	fga	PREDICTED: fibrinogen alpha chain-like [Salmo salar]	-inf	-inf	down
ko04611	Platelet activation	0.804702	LOC110536436	fga	PREDICTED: fibrinogen alpha chain-like [Salmo salar]	-inf	-inf	down
ko05310	Asthma	0.804702	LOC110530565	fcer1g	unnamed protein product [Oncorhynchus mykiss]	3.34521	1.7421	up
ko05412	Arrhythmogenic right ventricular cardiomyopathy (ARVC)	0.823305	LOC110527952	itih3	unnamed protein product [Oncorhynchus mykiss];PREDICTED: inter-alpha-trypsin inhibitor heavy chain H3-like isoform X2 [Salmo salar]	0.003106	-8.33072	down
ko05412	Arrhythmogenic right ventricular cardiomyopathy (ARVC)	0.823305	LOC110487690	plec	unnamed protein product [Oncorhynchus mykiss]	0.27354	-1.87018	down
ko05412	Arrhythmogenic right ventricular cardiomyopathy (ARVC)	0.823305	LOC110495126	jup	PREDICTED: junction plakoglobin-like [Salmo salar]	0.468292	-1.09452	down
ko05412	Arrhythmogenic right ventricular cardiomyopathy (ARVC)	0.823305	LOC110497606	dtnb	PREDICTED: dystrobrevin beta-like isoform X10 [Salmo salar];PREDICTED: dystrobrevin beta-like isoform X5 [Salmo salar];PREDICTED: dystrobrevin beta-like isoform X7 [Salmo salar];PREDICTED: dystrobrevin beta-like isoform X15 [Salmo salar];PREDICTED: dystrobrevin beta-like isoform X8 [Salmo salar];PREDICTED: dystrobrevin beta-like isoform X11 [Salmo salar]	2.16804	1.11639	up
ko05412	Arrhythmogenic right ventricular cardiomyopathy (ARVC)	0.823305	LOC110500126	itih2	PREDICTED: inter-alpha-trypsin inhibitor heavy chain H2 [Salmo salar]	0.103012	-3.27912	down
ko05412	Arrhythmogenic right ventricular cardiomyopathy (ARVC)	0.823305	LOC110506640	pkp3	unnamed protein product [Oncorhynchus mykiss]	0.429428	-1.21951	down
ko05412	Arrhythmogenic right ventricular cardiomyopathy (ARVC)	0.823305	LOC110514890	lmna	unnamed protein product [Oncorhynchus mykiss]	0.393032	-1.34728	down
ko05412	Arrhythmogenic right ventricular cardiomyopathy (ARVC)	0.823305	LOC110537515	sgcd	PREDICTED: delta-sarcoglycan-like isoform X1 [Salmo salar]	2.78664	1.47852	up
ko05412	Arrhythmogenic right ventricular cardiomyopathy (ARVC)	0.823305	ppl	ppl	PREDICTED: periplakin [Salmo salar]	0.384604	-1.37855	down
ko00630	Glyoxylate and dicarboxylate metabolism	0.840573	LOC110492351	shmt2	PREDICTED: serine hydroxymethyltransferase, mitochondrial [Lepisosteus oculatus]	5.82445	2.54212	up
ko00630	Glyoxylate and dicarboxylate metabolism	0.840573	LOC110495356	pcca	unnamed protein product [Oncorhynchus mykiss]	0.293831	-1.76694	down
ko00630	Glyoxylate and dicarboxylate metabolism	0.840573	LOC110496964;pcca	pcca	PREDICTED: propionyl-CoA carboxylase alpha chain, mitochondrial-like [Salmo salar]	0.426833	-1.22826	down
ko00630	Glyoxylate and dicarboxylate metabolism	0.840573	LOC110501399	arhgap6	PREDICTED: rho GTPase-activating protein 6-like isoform X1 [Salmo salar]	0.155887	-2.68143	down
ko00630	Glyoxylate and dicarboxylate metabolism	0.840573	LOC110502878	sh3bp1	PREDICTED: SH3 domain-binding protein 1-like [Salmo salar]	2.58358	1.36937	up
ko00630	Glyoxylate and dicarboxylate metabolism	0.840573	gs01	-	glutamine synthetase [Oncorhynchus mykiss]	0.377847	-1.40413	down
ko00630	Glyoxylate and dicarboxylate metabolism	0.840573	c5h5orf63	-	glutaredoxin-like protein YDR286C homolog [Salmo salar]	2.99135	1.58079	up
ko00630	Glyoxylate and dicarboxylate metabolism	0.840573	LOC110525447	gldc	PREDICTED: glycine dehydrogenase (decarboxylating), mitochondrial-like [Salmo salar]	0.455167	-1.13553	down
ko00630	Glyoxylate and dicarboxylate metabolism	0.840573	arhgap24	arhgap24	PREDICTED: rho GTPase-activating protein 24 isoform X2 [Salmo salar]	0.443245	-1.17382	down
ko00280	Valine, leucine and isoleucine degradation	0.840573	LOC110499374	hmgcll1	PREDICTED: 3-hydroxymethyl-3-methylglutaryl-CoA lyase, cytoplasmic-like isoform X1 [Salmo salar]	inf	inf	up
ko00280	Valine, leucine and isoleucine degradation	0.840573	LOC110502696	hmgcll1	unnamed protein product [Oncorhynchus mykiss]	inf	inf	up
ko00280	Valine, leucine and isoleucine degradation	0.840573	LOC110495356	pcca	unnamed protein product [Oncorhynchus mykiss]	0.293831	-1.76694	down
ko00280	Valine, leucine and isoleucine degradation	0.840573	LOC110496964;pcca	pcca	PREDICTED: propionyl-CoA carboxylase alpha chain, mitochondrial-like [Salmo salar]	0.426833	-1.22826	down
ko00280	Valine, leucine and isoleucine degradation	0.840573	aldh6a1	aldh6a1	unnamed protein product [Oncorhynchus mykiss]	26.2338	4.71336	up
ko00280	Valine, leucine and isoleucine degradation	0.840573	LOC110507168	-	PREDICTED: L-amino-acid oxidase-like isoform X1 [Salmo salar]	0.0980632	-3.35014	down
ko00280	Valine, leucine and isoleucine degradation	0.840573	c5h5orf63	-	glutaredoxin-like protein YDR286C homolog [Salmo salar]	2.99135	1.58079	up
ko00280	Valine, leucine and isoleucine degradation	0.840573	LOC110538860	abat	PREDICTED: 4-aminobutyrate aminotransferase, mitochondrial [Salmo salar]	0.323789	-1.62687	down
ko04662	B cell receptor signaling pathway	0.905088	LOC110493693	card14	PREDICTED: caspase recruitment domain-containing protein 14-like [Salmo salar]	0.0729291	-3.77736	down
ko04662	B cell receptor signaling pathway	0.905088	LOC110493958	plekhg4b	PREDICTED: uncharacterized protein LOC106565223 [Salmo salar]	0.347846	-1.52348	down
ko04662	B cell receptor signaling pathway	0.905088	dapp1	dapp1	unnamed protein product [Oncorhynchus mykiss]	3.254	1.70221	up
ko04662	B cell receptor signaling pathway	0.905088	LOC110490850	ifitm5	unnamed protein product [Oncorhynchus mykiss];PREDICTED: interferon-induced transmembrane protein 5-like isoform X1 [Salmo salar]	7.74007	2.95235	up
ko04662	B cell receptor signaling pathway	0.905088	LOC110538360	card11	PREDICTED: caspase recruitment domain-containing protein 10-like [Salmo salar]	0.469072	-1.09212	down
ko04662	B cell receptor signaling pathway	0.905088	LOC110485971	card14	PREDICTED: caspase recruitment domain-containing protein 14-like [Salmo salar]	0.426541	-1.22925	down
ko04210	Apoptosis	0.905088	LOC110490109	sept4,sept5	unnamed protein product [Oncorhynchus mykiss]	13.8558	3.79241	up
ko04210	Apoptosis	0.905088	LOC110537669	capn5	unnamed protein product [Oncorhynchus mykiss]	4.58055	2.19552	up
ko04210	Apoptosis	0.905088	exog	exog	PREDICTED: nuclease EXOG, mitochondrial [Salmo salar]	0.373621	-1.42035	down
ko04210	Apoptosis	0.905088	LOC110495020	prf1	PREDICTED: perforin-1-like [Salmo salar]	0.163178	-2.61548	down
ko04210	Apoptosis	0.905088	LOC110499019	htra1b	PREDICTED: serine protease HTRA1 isoform X1 [Salmo salar]	0.422893	-1.24163	down
ko04210	Apoptosis	0.905088	LOC110503684	endog	PREDICTED: endonuclease domain-containing 1 protein-like [Salmo salar]	-inf	-inf	down
ko04210	Apoptosis	0.905088	LOC110507902;LOC110507929;LOC110507990;LOC110508014;LOC110520777	epb41l4b	PREDICTED: tyrosine-protein phosphatase non-receptor type 3-like [Salmo salar];PREDICTED: band 4.1-like protein 4B [Salmo salar]	0.403331	-1.30996	down
ko04210	Apoptosis	0.905088	LOC110514890	lmna	unnamed protein product [Oncorhynchus mykiss]	0.393032	-1.34728	down
ko04210	Apoptosis	0.905088	LOC110524258	mcpt10	unnamed protein product [Oncorhynchus mykiss]	4.21209	2.07454	up
ko04728	Dopaminergic synapse	0.91103	LOC110534046	gng8	unnamed protein product [Oncorhynchus mykiss]	inf	inf	up
ko04728	Dopaminergic synapse	0.91103	LOC110491678	ppp1r1b	PREDICTED: protein phosphatase 1 regulatory subunit 1B-like [Salmo salar]	2.87325	1.52269	up
ko04728	Dopaminergic synapse	0.91103	LOC110494345	gnai3	PREDICTED: guanine nucleotide-binding protein G(k) subunit alpha-like [Salmo salar]	2.1517	1.10547	up
ko04728	Dopaminergic synapse	0.91103	LOC110533060	gnb1,gnb4	PREDICTED: guanine nucleotide-binding protein subunit beta-4 [Esox lucius]	0.470291	-1.08838	down
ko04728	Dopaminergic synapse	0.91103	LOC110533984	gng3	unnamed protein product [Oncorhynchus mykiss]	12.6621	3.66245	up
ko04728	Dopaminergic synapse	0.91103	LOC110522561	-	unnamed protein product [Oncorhynchus mykiss]	2.2121	1.14541	up
ko04728	Dopaminergic synapse	0.91103	LOC110526647	gnb5	PREDICTED: guanine nucleotide-binding protein subunit beta-5-like isoform X1 [Salmo salar]	4.84233	2.2757	up
ko04728	Dopaminergic synapse	0.91103	LOC110539163	gngt2	PREDICTED: guanine nucleotide-binding protein G(I)/G(S)/G(O) subunit gamma-T2-like [Salmo salar]	56.6708	5.82453	up
ko04728	Dopaminergic synapse	0.91103	LOC110487532	gngt2	unnamed protein product [Oncorhynchus mykiss]	9.04259	3.17674	up
ko00592	alpha-Linolenic acid metabolism	0.91103	LOC110503752	pnpla8	PREDICTED: calcium-independent phospholipase A2-gamma-like [Salmo salar]	0.406447	-1.29886	down
ko00592	alpha-Linolenic acid metabolism	0.91103	LOC110504680	rarres3	Retinoic acid receptor responder protein 3 [Oncorhynchus mykiss]	2.45928	1.29823	up
ko00592	alpha-Linolenic acid metabolism	0.91103	LOC110505920	-	PREDICTED: uncharacterized protein LOC106611413 isoform X2 [Salmo salar]	3.24297	1.69731	up
ko00592	alpha-Linolenic acid metabolism	0.91103	LOC110508865	pla2g4a	unnamed protein product [Oncorhynchus mykiss]	0.426839	-1.22824	down
ko00592	alpha-Linolenic acid metabolism	0.91103	LOC110538252	pla2g10	unnamed protein product [Oncorhynchus mykiss]	5.59747	2.48478	up
ko04064	NF-kappa B signaling pathway	0.91103	LOC110493693	card14	PREDICTED: caspase recruitment domain-containing protein 14-like [Salmo salar]	0.0729291	-3.77736	down
ko04064	NF-kappa B signaling pathway	0.91103	LOC110500621	trim25	PREDICTED: E3 ubiquitin-protein ligase TRIM21-like isoform X1 [Salmo salar]	0.182751	-2.45205	down
ko04064	NF-kappa B signaling pathway	0.91103	LOC110500822	trim25	PREDICTED: E3 ubiquitin-protein ligase TRIM21-like isoform X1 [Salmo salar]	0.120084	-3.05789	down
ko04064	NF-kappa B signaling pathway	0.91103	LOC110538360	card11	PREDICTED: caspase recruitment domain-containing protein 10-like [Salmo salar]	0.469072	-1.09212	down
ko04064	NF-kappa B signaling pathway	0.91103	LOC110485971	card14	PREDICTED: caspase recruitment domain-containing protein 14-like [Salmo salar]	0.426541	-1.22925	down
ko05034	Alcoholism	0.91103	LOC110534046	gng8	unnamed protein product [Oncorhynchus mykiss]	inf	inf	up
ko05034	Alcoholism	0.91103	LOC110491678	ppp1r1b	PREDICTED: protein phosphatase 1 regulatory subunit 1B-like [Salmo salar]	2.87325	1.52269	up
ko05034	Alcoholism	0.91103	LOC110530243	slc29a1	unnamed protein product [Oncorhynchus mykiss]	0.499378	-1.0018	down
ko05034	Alcoholism	0.91103	LOC110494345	gnai3	PREDICTED: guanine nucleotide-binding protein G(k) subunit alpha-like [Salmo salar]	2.1517	1.10547	up
ko05034	Alcoholism	0.91103	LOC110497004	hdac4	PREDICTED: histone deacetylase 4-like isoform X1 [Salmo salar]	0.439327	-1.18663	down
ko05034	Alcoholism	0.91103	LOC110533060	gnb1,gnb4	PREDICTED: guanine nucleotide-binding protein subunit beta-4 [Esox lucius]	0.470291	-1.08838	down
ko05034	Alcoholism	0.91103	LOC110533984	gng3	unnamed protein product [Oncorhynchus mykiss]	12.6621	3.66245	up
ko05034	Alcoholism	0.91103	LOC110522561	-	unnamed protein product [Oncorhynchus mykiss]	2.2121	1.14541	up
ko05034	Alcoholism	0.91103	LOC110526647	gnb5	PREDICTED: guanine nucleotide-binding protein subunit beta-5-like isoform X1 [Salmo salar]	4.84233	2.2757	up
ko05034	Alcoholism	0.91103	LOC110539163	gngt2	PREDICTED: guanine nucleotide-binding protein G(I)/G(S)/G(O) subunit gamma-T2-like [Salmo salar]	56.6708	5.82453	up
ko05034	Alcoholism	0.91103	LOC110487532	gngt2	unnamed protein product [Oncorhynchus mykiss]	9.04259	3.17674	up
ko01212	Fatty acid metabolism	0.91103	LOC110504108	acsl3	PREDICTED: long-chain-fatty-acid--CoA ligase 3 [Esox lucius]	0.0358857	-4.80045	down
ko01212	Fatty acid metabolism	0.91103	tctex1d2	tctex1d2	PREDICTED: tctex1 domain-containing protein 2 isoform X2 [Salmo salar];Tctex1 domain-containing protein 2 [Salmo salar]	3.32367	1.73278	up
ko01212	Fatty acid metabolism	0.91103	LOC100653436	cpt1a	mitochondrial carnitine palmitoyltransferase I alpha1a [Oncorhynchus mykiss];PREDICTED: carnitine O-palmitoyltransferase 1, liver isoform-like isoform X1 [Salmo salar]	0.348991	-1.51874	down
ko01212	Fatty acid metabolism	0.91103	LOC110507928	acsl3	PREDICTED: long-chain-fatty-acid--CoA ligase 3 [Esox lucius]	0.345571	-1.53295	down
ko01212	Fatty acid metabolism	0.91103	LOC110522173	mecr	PREDICTED: trans-2-enoyl-CoA reductase, mitochondrial-like [Salmo salar]	0.147351	-2.76267	down
ko01212	Fatty acid metabolism	0.91103	c5h5orf63	-	glutaredoxin-like protein YDR286C homolog [Salmo salar]	2.99135	1.58079	up
ko01212	Fatty acid metabolism	0.91103	LOC110535824	acsbg2	unnamed protein product [Oncorhynchus mykiss]	0.248107	-2.01097	down
ko01212	Fatty acid metabolism	0.91103	LOC110537961	cpt1a	PREDICTED: carnitine O-palmitoyltransferase 1, liver isoform-like isoform X1 [Salmo salar]	0.416752	-1.26274	down
ko01212	Fatty acid metabolism	0.91103	LOC110538874	acsf2	PREDICTED: acyl-CoA synthetase family member 2, mitochondrial-like [Salmo salar]	3.94678	1.98068	up
ko01212	Fatty acid metabolism	0.91103	LOC110539071	acsf2	PREDICTED: acyl-CoA synthetase family member 2, mitochondrial-like [Salmo salar]	4.93318	2.30252	up
ko01212	Fatty acid metabolism	0.91103	LOC110485293	acsf2	PREDICTED: acyl-CoA synthetase family member 2, mitochondrial-like, partial [Salmo salar]	3.35245	1.74522	up
ko05162	Measles	0.91103	LOC110494492;LOC110494493;mx;mx2	mx1	interferon-induced GTP-binding protein Mx2 [Oncorhynchus mykiss];RecName: Full=Interferon-induced GTP-binding protein Mx3; Short=RBTMx3;interferon-induced GTP-binding protein Mx1 [Oncorhynchus mykiss]	0.077327	-3.69288	down
ko05162	Measles	0.91103	LOC110489499	cd209	PREDICTED: C-type lectin domain family 4 member E-like [Salmo salar]	0.169913	-2.55713	down
ko05162	Measles	0.91103	LOC110533510	hsc71,hspa2	Heat shock 70 kDa protein A [Toxocara canis];PREDICTED: 78 kDa glucose-regulated protein homolog [Salmo salar]	0.262203	-1.93125	down
ko05162	Measles	0.91103	sh21a	sh2d1a	SH2 domain protein 1A [Oncorhynchus mykiss]	3.046	1.60691	up
ko05162	Measles	0.91103	LOC110533190	clec4e	PREDICTED: CD209 antigen-like protein E [Salmo salar]	5.86993	2.55334	up
ko05162	Measles	0.91103	cd209	colec12	CD209 molecule [Oncorhynchus mykiss]	0.0873797	-3.51656	down
ko05132	Salmonella infection	0.91103	LOC110488602	tc3a	hypothetical protein CRE_19968 [Caenorhabditis remanei]	3.94622	1.98047	up
ko05132	Salmonella infection	0.91103	LOC110490410	dyrk4	PREDICTED: dual specificity tyrosine-phosphorylation-regulated kinase 4-like isoform X2 [Salmo salar]	0.062135	-4.00845	down
ko05132	Salmonella infection	0.91103	LOC110538482	mast1	PREDICTED: microtubule-associated serine/threonine-protein kinase 1-like isoform X1 [Salmo salar]	11.0231	3.46246	up
ko05132	Salmonella infection	0.91103	LOC110491903	mapk14a	PREDICTED: mitogen-activated protein kinase 12-like [Salmo salar]	0.28122	-1.83023	down
ko05132	Salmonella infection	0.91103	LOC110494096	ccl8	Small inducible cytokine A4 precursor [Oncorhynchus mykiss]	6.16099	2.62316	up
ko05132	Salmonella infection	0.91103	cxcl8c	-	unnamed protein product [Oncorhynchus mykiss]	6.75027	2.75495	up
ko05132	Salmonella infection	0.91103	LOC110503847	rilpl1	PREDICTED: RILP-like protein 1 [Salmo salar]	0.185197	-2.43287	down
ko05132	Salmonella infection	0.91103	LOC110508530	jun	unnamed protein product [Oncorhynchus mykiss]	2.87111	1.52161	up
ko05132	Salmonella infection	0.91103	arpc5	arpc5	PREDICTED: actin-related protein 2/3 complex subunit 5-like [Salmo salar]	3.64205	1.86475	up
ko05132	Salmonella infection	0.91103	LOC110524885	pkn2	PREDICTED: serine/threonine-protein kinase N2-like isoform X1 [Salmo salar]	0.368754	-1.43927	down
ko05132	Salmonella infection	0.91103	LOC110527948	rab7	PREDICTED: ras-related protein Rab-7a-like [Salmo salar]	0.496979	-1.00874	down
ko05132	Salmonella infection	0.91103	LOC110528406	slc25a34	unnamed protein product [Oncorhynchus mykiss]	0.161933	-2.62653	down
ko05132	Salmonella infection	0.91103	flnb	flnb	PREDICTED: filamin-B [Salmo salar]	0.38211	-1.38794	down
ko05132	Salmonella infection	0.91103	LOC110529834	cdc42bpa	PREDICTED: serine/threonine-protein kinase MRCK alpha-like isoform X4 [Salmo salar];PREDICTED: serine/threonine-protein kinase MRCK alpha-like isoform X1 [Salmo salar];PREDICTED: serine/threonine-protein kinase MRCK alpha-like isoform X3 [Salmo salar];PREDICTED: serine/threonine-protein kinase MRCK alpha-like isoform X2 [Salmo salar];PREDICTED: serine/threonine-protein kinase MRCK alpha-like isof…	0.497373	-1.0076	down
ko05132	Salmonella infection	0.91103	LOC110536016	rab7a	PREDICTED: ras-related protein Rab-7a-like [Salmo salar]	2.64394	1.40269	up
ko05132	Salmonella infection	0.91103	bola2	bola2	BolA-like protein 2 [Oncorhynchus mykiss]	2.14529	1.10117	up
ko05132	Salmonella infection	0.91103	LOC110535142	mapk1	PREDICTED: mitogen-activated protein kinase 1 [Salmo salar]	0.452981	-1.14248	down
ko05132	Salmonella infection	0.91103	LOC110514811	-	unnamed protein product [Oncorhynchus mykiss]	2.71231	1.43952	up
ko05132	Salmonella infection	0.91103	LOC110538554;LOC110538983;LOC110538984	-	unnamed protein product [Oncorhynchus mykiss]	0.131075	-2.93153	down
ko05132	Salmonella infection	0.91103	LOC110522951	mapk12	unnamed protein product [Oncorhynchus mykiss]	0.318295	-1.65156	down
ko00983	Drug metabolism - other enzymes	0.917492	LOC110536871	ugt2a1	PREDICTED: UDP-glucuronosyltransferase 2A1-like [Salmo salar]	-inf	-inf	down
ko00983	Drug metabolism - other enzymes	0.917492	LOC110489854	prtfdc1	unnamed protein product [Oncorhynchus mykiss]	2.50261	1.32343	up
ko00983	Drug metabolism - other enzymes	0.917492	LOC110504699	hprt1	PREDICTED: hypoxanthine-guanine phosphoribosyltransferase isoform X1 [Salmo salar]	2.35002	1.23267	up
ko00983	Drug metabolism - other enzymes	0.917492	LOC110509503	uck1	unnamed protein product [Oncorhynchus mykiss]	0.240194	-2.05773	down
ko00983	Drug metabolism - other enzymes	0.917492	LOC110535495	dpyd	PREDICTED: dihydropyrimidine dehydrogenase [NADP(+)]-like isoform X1 [Salmo salar]	0.224451	-2.15553	down
ko00983	Drug metabolism - other enzymes	0.917492	LOC110527709	cda	unnamed protein product [Oncorhynchus mykiss]	0.0870083	-3.5227	down
ko00983	Drug metabolism - other enzymes	0.917492	LOC110532085	impdh2	PREDICTED: inosine-5'-monophosphate dehydrogenase 2 isoform X1 [Salmo salar]	0.464762	-1.10544	down
ko00983	Drug metabolism - other enzymes	0.917492	LOC110531258	tns2	PREDICTED: tensin-2-like isoform X3 [Salmo salar]	0.411909	-1.2796	down
ko05012	Parkinson's disease	0.917492	LOC110490109	sept4,sept5	unnamed protein product [Oncorhynchus mykiss]	13.8558	3.79241	up
ko05012	Parkinson's disease	0.917492	LOC110525819	slc25a1	unnamed protein product [Oncorhynchus mykiss]	3.32649	1.734	up
ko05012	Parkinson's disease	0.917492	LOC110494345	gnai3	PREDICTED: guanine nucleotide-binding protein G(k) subunit alpha-like [Salmo salar]	2.1517	1.10547	up
ko05012	Parkinson's disease	0.917492	LOC110499019	htra1b	PREDICTED: serine protease HTRA1 isoform X1 [Salmo salar]	0.422893	-1.24163	down
ko05012	Parkinson's disease	0.917492	LOC110536199	44079	unnamed protein product [Oncorhynchus mykiss];PREDICTED: septin-5-like isoform X2 [Salmo salar]	0.438049	-1.19084	down
ko05012	Parkinson's disease	0.917492	LOC110536963;LOC110536964	uhrf2	PREDICTED: E3 ubiquitin-protein ligase UHRF2-like isoform X1 [Salmo salar];unnamed protein product, partial [Oncorhynchus mykiss]	0.47556	-1.0723	down
ko05169	Epstein-Barr virus infection	0.931306	s1	-	simple type II keratin K8a (S1) [Oncorhynchus mykiss]	0.409419	-1.28835	down
ko05169	Epstein-Barr virus infection	0.931306	LOC110493956	-	PREDICTED: intermediate filament protein ON3-like [Salmo salar]	2.88025	1.5262	up
ko05169	Epstein-Barr virus infection	0.931306	LOC110497004	hdac4	PREDICTED: histone deacetylase 4-like isoform X1 [Salmo salar]	0.439327	-1.18663	down
ko05169	Epstein-Barr virus infection	0.931306	LOC110533510	hsc71,hspa2	Heat shock 70 kDa protein A [Toxocara canis];PREDICTED: 78 kDa glucose-regulated protein homolog [Salmo salar]	0.262203	-1.93125	down
ko05169	Epstein-Barr virus infection	0.931306	LOC110500504	frk	unnamed protein product [Oncorhynchus mykiss]	0.0429656	-4.54068	down
ko05169	Epstein-Barr virus infection	0.931306	LOC110503599	irf2bp1	unnamed protein product [Oncorhynchus mykiss]	0.470732	-1.08702	down
ko05169	Epstein-Barr virus infection	0.931306	LOC110503816	polr2d	PREDICTED: LOW QUALITY PROTEIN: DNA-directed RNA polymerase II subunit RPB4 [Microtus ochrogaster];PREDICTED: DNA-directed RNA polymerase II subunit RPB4 isoform X1 [Pan paniscus]	4.13022	2.04622	up
ko05169	Epstein-Barr virus infection	0.931306	LOC110506665	polr2l	DNA-directed RNA polymerases I, II, and III subunit RPABC5 [Chelonia mydas]	2.66738	1.41542	up
ko05169	Epstein-Barr virus infection	0.931306	LOC110527395	usp40	PREDICTED: ubiquitin carboxyl-terminal hydrolase 40-like isoform X1 [Salmo salar]	0.38219	-1.38764	down
ko00040	Pentose and glucuronate interconversions	0.931306	LOC110536871	ugt2a1	PREDICTED: UDP-glucuronosyltransferase 2A1-like [Salmo salar]	-inf	-inf	down
ko00040	Pentose and glucuronate interconversions	0.931306	LOC110490236	akr1b1	unnamed protein product [Oncorhynchus mykiss]	2.51488	1.33049	up
ko00040	Pentose and glucuronate interconversions	0.931306	LOC110500234	akr1b1	unnamed protein product [Oncorhynchus mykiss]	3.33683	1.73848	up
ko00040	Pentose and glucuronate interconversions	0.931306	LOC110501557	-	unnamed protein product [Oncorhynchus mykiss]	2.99881	1.58439	up
ko00040	Pentose and glucuronate interconversions	0.931306	LOC110535208	gfod1	PREDICTED: glucose-fructose oxidoreductase domain-containing protein 1-like isoform X1 [Salmo salar];unnamed protein product [Oncorhynchus mykiss]	0.180131	-2.47288	down
ko00040	Pentose and glucuronate interconversions	0.931306	LOC110524697	akr1a1b	unnamed protein product [Oncorhynchus mykiss];PREDICTED: alcohol dehydrogenase [NADP(+)] B-like isoform X1 [Salmo salar]	2.76787	1.46877	up
ko04650	Natural killer cell mediated cytotoxicity	0.931306	LOC110495020	prf1	PREDICTED: perforin-1-like [Salmo salar]	0.163178	-2.61548	down
ko04650	Natural killer cell mediated cytotoxicity	0.931306	LOC110493958	plekhg4b	PREDICTED: uncharacterized protein LOC106565223 [Salmo salar]	0.347846	-1.52348	down
ko04650	Natural killer cell mediated cytotoxicity	0.931306	sh21a	sh2d1a	SH2 domain protein 1A [Oncorhynchus mykiss]	3.046	1.60691	up
ko04650	Natural killer cell mediated cytotoxicity	0.931306	LOC110524258	mcpt10	unnamed protein product [Oncorhynchus mykiss]	4.21209	2.07454	up
ko04650	Natural killer cell mediated cytotoxicity	0.931306	LOC110530565	fcer1g	unnamed protein product [Oncorhynchus mykiss]	3.34521	1.7421	up
ko05218	Melanoma	0.931306	LOC110534175	cdh17	cadherin-17 precursor [Salmo salar]	0.144437	-2.79149	down
ko05218	Melanoma	0.931306	LOC110507309	fgf12	PREDICTED: fibroblast growth factor 12 isoform X3 [Salmo salar];PREDICTED: fibroblast growth factor 12 isoform X4 [Salmo salar];unnamed protein product [Oncorhynchus mykiss]	0.330478	-1.59738	down
ko05320	Autoimmune thyroid disease	0.931306	LOC110495020	prf1	PREDICTED: perforin-1-like [Salmo salar]	0.163178	-2.61548	down
ko05320	Autoimmune thyroid disease	0.931306	LOC110524258	mcpt10	unnamed protein product [Oncorhynchus mykiss]	4.21209	2.07454	up
ko04914	Progesterone-mediated oocyte maturation	0.931306	LOC110490410	dyrk4	PREDICTED: dual specificity tyrosine-phosphorylation-regulated kinase 4-like isoform X2 [Salmo salar]	0.062135	-4.00845	down
ko04914	Progesterone-mediated oocyte maturation	0.931306	mak	mak	PREDICTED: serine/threonine-protein kinase MAK isoform X4 [Salmo salar];PREDICTED: serine/threonine-protein kinase MAK isoform X1 [Salmo salar]	2.75342	1.46122	up
ko04914	Progesterone-mediated oocyte maturation	0.931306	LOC100301656	gnai1	PREDICTED: guanine nucleotide-binding protein G(i) subunit alpha-1 [Sinocyclocheilus grahami]	0.36405	-1.45779	down
ko04914	Progesterone-mediated oocyte maturation	0.931306	LOC110491701	pus3	PREDICTED: tRNA pseudouridine(38/39) synthase [Salmo salar]	0.420477	-1.2499	down
ko04914	Progesterone-mediated oocyte maturation	0.931306	LOC110491903	mapk14a	PREDICTED: mitogen-activated protein kinase 12-like [Salmo salar]	0.28122	-1.83023	down
ko04914	Progesterone-mediated oocyte maturation	0.931306	LOC100136692	cdk1	unnamed protein product [Oncorhynchus mykiss]	2.34193	1.22769	up
ko04914	Progesterone-mediated oocyte maturation	0.931306	LOC110494345	gnai3	PREDICTED: guanine nucleotide-binding protein G(k) subunit alpha-like [Salmo salar]	2.1517	1.10547	up
ko04914	Progesterone-mediated oocyte maturation	0.931306	LOC110501024	gnai1	PREDICTED: guanine nucleotide-binding protein G(i) subunit alpha-1 [Salmo salar]	0.393952	-1.34391	down
ko04914	Progesterone-mediated oocyte maturation	0.931306	LOC110534081	rps6ka3	unnamed protein product [Oncorhynchus mykiss];PREDICTED: ribosomal protein S6 kinase alpha-3-like isoform X1 [Salmo salar]	0.47949	-1.06043	down
ko04914	Progesterone-mediated oocyte maturation	0.931306	LOC110534202	akt2	unnamed protein product [Oncorhynchus mykiss]	0.44338	-1.17338	down
ko04914	Progesterone-mediated oocyte maturation	0.931306	LOC110508222	pik3ca	PREDICTED: phosphatidylinositol 4,5-bisphosphate 3-kinase catalytic subunit alpha isoform-like [Salmo salar]	0.457874	-1.12698	down
ko04914	Progesterone-mediated oocyte maturation	0.931306	LOC110521646	cpeb2	PREDICTED: cytoplasmic polyadenylation element-binding protein 2 isoform X1 [Esox lucius];PREDICTED: cytoplasmic polyadenylation element-binding protein 2 isoform X2 [Esox lucius]	0.425351	-1.23327	down
ko04914	Progesterone-mediated oocyte maturation	0.931306	LOC110523464	cdc26	PREDICTED: anaphase-promoting complex subunit CDC26-like [Salmo salar]	0.175179	-2.5131	down
ko04914	Progesterone-mediated oocyte maturation	0.931306	hsp90ba	hsp90ab1	unnamed protein product [Oncorhynchus mykiss]	0.390748	-1.35569	down
ko04914	Progesterone-mediated oocyte maturation	0.931306	LOC110529844	hsp90a.1	unnamed protein product [Oncorhynchus mykiss]	0.0619149	-4.01357	down
ko04914	Progesterone-mediated oocyte maturation	0.931306	LOC110530129	pik3r2	PREDICTED: phosphatidylinositol 3-kinase regulatory subunit gamma-like isoform X2 [Salmo salar]	0.435365	-1.1997	down
ko04914	Progesterone-mediated oocyte maturation	0.931306	bola2	bola2	BolA-like protein 2 [Oncorhynchus mykiss]	2.14529	1.10117	up
ko04914	Progesterone-mediated oocyte maturation	0.931306	LOC110535142	mapk1	PREDICTED: mitogen-activated protein kinase 1 [Salmo salar]	0.452981	-1.14248	down
ko04914	Progesterone-mediated oocyte maturation	0.931306	LOC110522951	mapk12	unnamed protein product [Oncorhynchus mykiss]	0.318295	-1.65156	down
ko04530	Tight junction	0.931306	LOC100136150	myh6	unnamed protein product [Oncorhynchus mykiss]	0.0616783	-4.01909	down
ko04530	Tight junction	0.931306	LOC110489650	-	unnamed protein product [Oncorhynchus mykiss]	inf	inf	up
ko04530	Tight junction	0.931306	LOC110490531	magi2	PREDICTED: membrane-associated guanylate kinase, WW and PDZ domain-containing protein 2-like isoform X1 [Salmo salar];unnamed protein product [Oncorhynchus mykiss]	31.7888	4.99045	up
ko04530	Tight junction	0.931306	LOC110492486	grip2	PREDICTED: glutamate receptor-interacting protein 2-like isoform X4 [Salmo salar];PREDICTED: glutamate receptor-interacting protein 2-like isoform X2 [Salmo salar]	0.464646	-1.1058	down
ko04530	Tight junction	0.931306	LOC110524081	rab3c	ras-related protein Rab-3B [Salmo salar]	2.64733	1.40454	up
ko04530	Tight junction	0.931306	LOC110527678	patj	PREDICTED: inaD-like protein isoform X1 [Salmo salar]	36.6299	5.19495	up
ko04530	Tight junction	0.931306	LOC110528813	shroom2	PREDICTED: protein Shroom2-like isoform X3 [Salmo salar]	0.315602	-1.66382	down
ko04530	Tight junction	0.931306	LOC100301656	gnai1	PREDICTED: guanine nucleotide-binding protein G(i) subunit alpha-1 [Sinocyclocheilus grahami]	0.36405	-1.45779	down
ko04530	Tight junction	0.931306	LOC110492559	epb41l3	PREDICTED: band 4.1-like protein 3 [Salmo salar]	0.403874	-1.30802	down
ko04530	Tight junction	0.931306	LOC110494345	gnai3	PREDICTED: guanine nucleotide-binding protein G(k) subunit alpha-like [Salmo salar]	2.1517	1.10547	up
ko04530	Tight junction	0.931306	LOC110497811	-	unnamed protein product [Oncorhynchus mykiss]	0.347985	-1.5229	down
ko04530	Tight junction	0.931306	LOC110496976	hras	GTPase HRas [Salmo salar]	0.264432	-1.91903	down
ko04530	Tight junction	0.931306	LOC110500932	myo5a	PREDICTED: unconventional myosin-Va-like isoform X1 [Salmo salar]	0.464048	-1.10765	down
ko04530	Tight junction	0.931306	LOC110533592	-	unnamed protein product [Oncorhynchus mykiss]	0.0952746	-3.39176	down
ko04530	Tight junction	0.931306	LOC110498893	-	PREDICTED: myosin heavy chain, fast skeletal muscle-like [Salmo salar]	0.241633	-2.04911	down
ko04530	Tight junction	0.931306	LOC110534540	cldn1	PREDICTED: claudin-1-like [Salmo salar]	0.137728	-2.86011	down
ko04530	Tight junction	0.931306	LOC110499489	actn2	PREDICTED: alpha-actinin-2-like, partial [Salmo salar]	0.0713306	-3.80934	down
ko04530	Tight junction	0.931306	LOC110499515	myh6	unnamed protein product [Oncorhynchus mykiss]	0.0536211	-4.22106	down
ko04530	Tight junction	0.931306	LOC110501024	gnai1	PREDICTED: guanine nucleotide-binding protein G(i) subunit alpha-1 [Salmo salar]	0.393952	-1.34391	down
ko04530	Tight junction	0.931306	LOC110501651	mospd2	unnamed protein product [Oncorhynchus mykiss]	2.03833	1.02739	up
ko04530	Tight junction	0.931306	LOC110503636	smtnl2	PREDICTED: smoothelin-like protein 2 isoform X1 [Salmo salar];PREDICTED: smoothelin-like protein 2 isoform X2 [Salmo salar]	0.499379	-1.00179	down
ko04530	Tight junction	0.931306	ctnna1	ctnna1	PREDICTED: catenin alpha-1 [Salmo salar]	0.419636	-1.25279	down
ko04530	Tight junction	0.931306	LOC110534202	akt2	unnamed protein product [Oncorhynchus mykiss]	0.44338	-1.17338	down
ko04530	Tight junction	0.931306	LOC110534414	pdlim3	alkaline phosphatase [Salmo salar]	0.254117	-1.97644	down
ko04530	Tight junction	0.931306	LOC110507883	myo18a	PREDICTED: unconventional myosin-XVIIIa-like isoform X1 [Salmo salar]	0.462683	-1.1119	down
ko04530	Tight junction	0.931306	LOC110508969	amotl2a	PREDICTED: angiomotin-like 2a [Salmo salar]	0.386623	-1.371	down
ko04530	Tight junction	0.931306	LOC110509135	epb41l3,epb41	PREDICTED: band 4.1-like protein 3 isoform X3 [Lates calcarifer];PREDICTED: band 4.1-like protein 3 isoform X2 [Lates calcarifer];PREDICTED: band 4.1-like protein 3 isoform X3 [Takifugu rubripes]	0.499917	-1.00024	down
ko04530	Tight junction	0.931306	LOC110509625	cldn5	unnamed protein product [Oncorhynchus mykiss]	0.390801	-1.35549	down
ko04530	Tight junction	0.931306	LOC110509763	tjp2	unnamed protein product [Oncorhynchus mykiss];PREDICTED: tight junction protein ZO-2-like isoform X2 [Salmo salar]	0.373435	-1.42107	down
ko04530	Tight junction	0.931306	LOC110520769	myo1e	unnamed protein product [Oncorhynchus mykiss]	0.398455	-1.32751	down
ko04530	Tight junction	0.931306	LOC110507902;LOC110507929;LOC110507990;LOC110508014;LOC110520777	epb41l4b	PREDICTED: tyrosine-protein phosphatase non-receptor type 3-like [Salmo salar];PREDICTED: band 4.1-like protein 4B [Salmo salar]	0.403331	-1.30996	down
ko04530	Tight junction	0.931306	LOC110520114	zak	PREDICTED: mitogen-activated protein kinase kinase kinase MLT-like [Salmo salar]	0.472801	-1.08069	down
ko04530	Tight junction	0.931306	LOC110504742	cask	PREDICTED: peripheral plasma membrane protein CASK-like isoform X8 [Salmo salar]	0.282173	-1.82535	down
ko04530	Tight junction	0.931306	LOC100135901;LOC110535214;LOC110536545	myh6	PREDICTED: myosin-7-like [Salmo salar];PREDICTED: myosin-6 [Salmo salar]	0.150025	-2.73672	down
ko04530	Tight junction	0.931306	LOC110524939	shroom3	unnamed protein product [Oncorhynchus mykiss]	0.149861	-2.7383	down
ko04530	Tight junction	0.931306	ocln	ocln	unnamed protein product [Oncorhynchus mykiss]	0.471667	-1.08416	down
ko04530	Tight junction	0.931306	LOC110529330	tnfaip2	unnamed protein product [Oncorhynchus mykiss]	0.195535	-2.3545	down
ko04530	Tight junction	0.931306	LOC110530077	amotl2a	unnamed protein product [Oncorhynchus mykiss]	0.278743	-1.84299	down
ko04530	Tight junction	0.931306	LOC110530376;LOC110530378	exoc3	unnamed protein product [Oncorhynchus mykiss]	0.423709	-1.23885	down
ko04530	Tight junction	0.931306	ocln	ocln	PREDICTED: occludin [Salmo salar]	0.391173	-1.35412	down
ko04530	Tight junction	0.931306	LOC110536447	-	PREDICTED: myosin heavy chain, fast skeletal muscle-like [Salmo salar]	0.128293	-2.96248	down
ko04530	Tight junction	0.931306	myo5b	myo5b	PREDICTED: unconventional myosin-Vb-like isoform X1 [Salmo salar]	0.386142	-1.3728	down
ko04530	Tight junction	0.931306	LOC100136717	myl2	unnamed protein product [Oncorhynchus mykiss]	0.12257	-3.02832	down
ko04530	Tight junction	0.931306	LOC110537617	jam3	unnamed protein product [Oncorhynchus mykiss]	2.49173	1.31715	up
ko04530	Tight junction	0.931306	LOC110538622	cldn4	unnamed protein product [Oncorhynchus mykiss]	0.396675	-1.33397	down
ko04530	Tight junction	0.931306	LOC110485098	myh9	unnamed protein product [Oncorhynchus mykiss]	0.368867	-1.43883	down
ko04530	Tight junction	0.931306	LOC110488416;LOC110488418;LOC110488421	csnk2b	PREDICTED: casein kinase II subunit beta isoform X1 [Salmo salar];PREDICTED: casein kinase II subunit beta isoform X1 [Maylandia zebra]	0.484562	-1.04525	down
ko03018	RNA degradation	0.931306	dhx30	dhx30	unnamed protein product [Oncorhynchus mykiss]	0.496371	-1.01051	down
ko03018	RNA degradation	0.931306	patl2	patl2	PREDICTED: protein PAT1 homolog 2 isoform X1 [Salmo salar]	7.72435	2.94941	up
ko03018	RNA degradation	0.931306	exosc1	exosc1	hypothetical protein cypCar_00034255 [Cyprinus carpio]	2.6511	1.40659	up
ko03018	RNA degradation	0.931306	LOC110494332	pfkm	unnamed protein product [Oncorhynchus mykiss]	0.0705164	-3.8259	down
ko03018	RNA degradation	0.931306	mphosph6	mphosph6	unnamed protein product [Oncorhynchus mykiss]	2.85897	1.51549	up
ko03018	RNA degradation	0.931306	LOC110498979	a1cf	unnamed protein product [Oncorhynchus mykiss]	-inf	-inf	down
ko03018	RNA degradation	0.931306	LOC110501838	hspd1	PREDICTED: 60 kDa heat shock protein, mitochondrial isoform X1 [Salmo salar]	0.345869	-1.5317	down
ko03018	RNA degradation	0.931306	LOC110505294	ncoa7	PREDICTED: nuclear receptor coactivator 7-like isoform X1 [Salmo salar]	3.1264	1.6445	up
ko03018	RNA degradation	0.931306	LOC110506297	arl14ep	unnamed protein product [Oncorhynchus mykiss]	2.27824	1.18792	up
ko03018	RNA degradation	0.931306	LOC110506730	papd5	unnamed protein product [Oncorhynchus mykiss]	0.285874	-1.80655	down
ko03018	RNA degradation	0.931306	LOC110522080	xrn2	unnamed protein product [Oncorhynchus mykiss]	0.384453	-1.37912	down
ko03018	RNA degradation	0.931306	LOC110535533	pfkp	PREDICTED: ATP-dependent 6-phosphofructokinase, platelet type-like isoform X6 [Salmo salar];PREDICTED: ATP-dependent 6-phosphofructokinase, platelet type-like isoform X2 [Salmo salar];PREDICTED: ATP-dependent 6-phosphofructokinase, platelet type-like isoform X4 [Salmo salar];PREDICTED: ATP-dependent 6-phosphofructokinase, platelet type-like isoform X1 [Salmo salar];PREDICTED: ATP-dependent 6-phos…	0.428779	-1.22169	down
ko03018	RNA degradation	0.931306	LOC110526595	papd5	unnamed protein product [Oncorhynchus mykiss]	0.256157	-1.9649	down
ko03018	RNA degradation	0.931306	LOC110528534;LOC110528535	stmn3	PREDICTED: helicase with zinc finger domain 2-like [Salmo salar];unnamed protein product [Oncorhynchus mykiss]	0.186557	-2.42231	down
ko03018	RNA degradation	0.931306	lsm3	lsm3	U6 snRNA-associated Sm-like protein LSm3 [Salmo salar]	2.75829	1.46377	up
ko03018	RNA degradation	0.931306	LOC110489347	pabpc1	PREDICTED: polyadenylate-binding protein 1-like [Salmo salar]	0.467084	-1.09824	down
ko03018	RNA degradation	0.931306	LOC110488105	papd7	unnamed protein product [Oncorhynchus mykiss]	0.361593	-1.46756	down
ko00830	Retinol metabolism	0.931306	LOC110525113	bco2	beta-carotene oxygenase 2 like [Salmo salar]	-inf	-inf	down
ko00830	Retinol metabolism	0.931306	LOC110536871	ugt2a1	PREDICTED: UDP-glucuronosyltransferase 2A1-like [Salmo salar]	-inf	-inf	down
ko00830	Retinol metabolism	0.931306	LOC110492292	dhrs3	unnamed protein product [Oncorhynchus mykiss]	0.212471	-2.23466	down
ko00830	Retinol metabolism	0.931306	LOC110497453	lrat	unnamed protein product [Oncorhynchus mykiss]	0.0703375	-3.82956	down
ko00830	Retinol metabolism	0.931306	LOC110489261	cyp4b1	PREDICTED: cytochrome P450 4B1-like isoform X2 [Salmo salar]	2.38079	1.25144	up
ko00830	Retinol metabolism	0.931306	cyp1a3	cyp1a3	cytochrome P450 1A3 [Oncorhynchus mykiss]	0.348722	-1.51985	down
ko00830	Retinol metabolism	0.931306	LOC110507919	dhrs12	unnamed protein product [Oncorhynchus mykiss]	0.163221	-2.6151	down
ko00830	Retinol metabolism	0.931306	LOC110526416	aldh1a2	PREDICTED: retinal dehydrogenase 2-like [Salmo salar]	0.241336	-2.05088	down
ko00830	Retinol metabolism	0.931306	LOC110526570	cyp1a1	cytochrome P450 1A2 [Oncorhynchus mykiss]	0.145402	-2.78188	down
ko00830	Retinol metabolism	0.931306	LOC110485151	retsat	unnamed protein product [Oncorhynchus mykiss]	0.133751	-2.90238	down
ko05200	Pathways in cancer	0.931306	LOC110534046	gng8	unnamed protein product [Oncorhynchus mykiss]	inf	inf	up
ko05200	Pathways in cancer	0.931306	LOC110538482	mast1	PREDICTED: microtubule-associated serine/threonine-protein kinase 1-like isoform X1 [Salmo salar]	11.0231	3.46246	up
ko05200	Pathways in cancer	0.931306	LOC110495126	jup	PREDICTED: junction plakoglobin-like [Salmo salar]	0.468292	-1.09452	down
ko05200	Pathways in cancer	0.931306	LOC110494234	rarg,rarga	unnamed protein product [Oncorhynchus mykiss];PREDICTED: retinoic acid receptor gamma-like isoform X1 [Salmo salar]	0.405668	-1.30163	down
ko05200	Pathways in cancer	0.931306	LOC110494270	usp4	Ubiquitin carboxyl-terminal hydrolase 4 [Salmo salar]	0.267859	-1.90045	down
ko05200	Pathways in cancer	0.931306	LOC110494345	gnai3	PREDICTED: guanine nucleotide-binding protein G(k) subunit alpha-like [Salmo salar]	2.1517	1.10547	up
ko05200	Pathways in cancer	0.931306	LOC110533060	gnb1,gnb4	PREDICTED: guanine nucleotide-binding protein subunit beta-4 [Esox lucius]	0.470291	-1.08838	down
ko05200	Pathways in cancer	0.931306	egln3	egln3	unnamed protein product [Oncorhynchus mykiss]	3.85885	1.94817	up
ko05200	Pathways in cancer	0.931306	LOC110534175	cdh17	cadherin-17 precursor [Salmo salar]	0.144437	-2.79149	down
ko05200	Pathways in cancer	0.931306	LOC110500665	hmx2	PREDICTED: homeobox protein HMX3-like [Salmo salar]	3.63041	1.86013	up
ko05200	Pathways in cancer	0.931306	LOC110533984	gng3	unnamed protein product [Oncorhynchus mykiss]	12.6621	3.66245	up
ko05200	Pathways in cancer	0.931306	LOC110503599	irf2bp1	unnamed protein product [Oncorhynchus mykiss]	0.470732	-1.08702	down
ko05200	Pathways in cancer	0.931306	LOC101268962	zbtb16a	PREDICTED: zinc finger and BTB domain-containing protein 16-A-like isoform X1 [Salmo salar]	0.265779	-1.9117	down
ko05200	Pathways in cancer	0.931306	LOC110503196	arhgef17	PREDICTED: rho guanine nucleotide exchange factor 17-like isoform X3 [Salmo salar]	0.395222	-1.33926	down
ko05200	Pathways in cancer	0.931306	LOC110507010	cebpa	CCAAT/enhancer binding protein alpha [Oncorhynchus mykiss]	0.375174	-1.41437	down
ko05200	Pathways in cancer	0.931306	LOC110507309	fgf12	PREDICTED: fibroblast growth factor 12 isoform X3 [Salmo salar];PREDICTED: fibroblast growth factor 12 isoform X4 [Salmo salar];unnamed protein product [Oncorhynchus mykiss]	0.330478	-1.59738	down
ko05200	Pathways in cancer	0.931306	LOC110521455	cks1b	PREDICTED: cyclin-dependent kinases regulatory subunit 1-like [Salmo salar]	2.29011	1.19541	up
ko05200	Pathways in cancer	0.931306	LOC110524318	cks1b	Cyclin-dependent kinases regulatory subunit 1 [Salmo salar]	2.48025	1.31048	up
ko05200	Pathways in cancer	0.931306	LOC110526647	gnb5	PREDICTED: guanine nucleotide-binding protein subunit beta-5-like isoform X1 [Salmo salar]	4.84233	2.2757	up
ko05200	Pathways in cancer	0.931306	LOC110528197	rargb	PREDICTED: retinoic acid receptor gamma-like isoform X1 [Salmo salar]	0.27852	-1.84415	down
ko05200	Pathways in cancer	0.931306	cks2	cks2	PREDICTED: cyclin-dependent kinases regulatory subunit 2 [Salmo salar]	2.59432	1.37536	up
ko05200	Pathways in cancer	0.931306	LOC110539163	gngt2	PREDICTED: guanine nucleotide-binding protein G(I)/G(S)/G(O) subunit gamma-T2-like [Salmo salar]	56.6708	5.82453	up
ko05200	Pathways in cancer	0.931306	LOC110487532	gngt2	unnamed protein product [Oncorhynchus mykiss]	9.04259	3.17674	up
ko04725	Cholinergic synapse	0.936694	LOC110534046	gng8	unnamed protein product [Oncorhynchus mykiss]	inf	inf	up
ko04725	Cholinergic synapse	0.936694	LOC110494345	gnai3	PREDICTED: guanine nucleotide-binding protein G(k) subunit alpha-like [Salmo salar]	2.1517	1.10547	up
ko04725	Cholinergic synapse	0.936694	LOC110533060	gnb1,gnb4	PREDICTED: guanine nucleotide-binding protein subunit beta-4 [Esox lucius]	0.470291	-1.08838	down
ko04725	Cholinergic synapse	0.936694	LOC110533984	gng3	unnamed protein product [Oncorhynchus mykiss]	12.6621	3.66245	up
ko04725	Cholinergic synapse	0.936694	LOC110526647	gnb5	PREDICTED: guanine nucleotide-binding protein subunit beta-5-like isoform X1 [Salmo salar]	4.84233	2.2757	up
ko04725	Cholinergic synapse	0.936694	LOC110539163	gngt2	PREDICTED: guanine nucleotide-binding protein G(I)/G(S)/G(O) subunit gamma-T2-like [Salmo salar]	56.6708	5.82453	up
ko04725	Cholinergic synapse	0.936694	LOC110487532	gngt2	unnamed protein product [Oncorhynchus mykiss]	9.04259	3.17674	up
ko04640	Hematopoietic cell lineage	0.936694	LOC110521886	cd9	PREDICTED: CD9 antigen-like isoform X1 [Salmo salar]	27.8011	4.79707	up
ko04640	Hematopoietic cell lineage	0.936694	LOC110494702	cd9	PREDICTED: CD9 antigen-like [Salmo salar]	4.88601	2.28866	up
ko04640	Hematopoietic cell lineage	0.936694	LOC110538003	ms4a4a	CD20-like protein [Oncorhynchus mykiss]	0.0943316	-3.40611	down
ko04640	Hematopoietic cell lineage	0.936694	il21r	il7r	unnamed protein product [Oncorhynchus mykiss];interleukin-21 receptor precursor [Oncorhynchus mykiss]	0.253083	-1.98231	down
ko04750	Inflammatory mediator regulation of TRP channels	0.936694	LOC110489261	cyp4b1	PREDICTED: cytochrome P450 4B1-like isoform X2 [Salmo salar]	2.38079	1.25144	up
ko04750	Inflammatory mediator regulation of TRP channels	0.936694	LOC110520031	asic4	PREDICTED: acid-sensing ion channel 4-like isoform X1 [Salmo salar];PREDICTED: acid-sensing ion channel 4-like isoform X2 [Salmo salar]	0.213672	-2.22653	down
ko04750	Inflammatory mediator regulation of TRP channels	0.936694	LOC110522561	-	unnamed protein product [Oncorhynchus mykiss]	2.2121	1.14541	up
ko04750	Inflammatory mediator regulation of TRP channels	0.936694	LOC110525364	trpv4	PREDICTED: transient receptor potential cation channel subfamily V member 4-like isoform X1 [Salmo salar]	0.277367	-1.85013	down
ko05016	Huntington's disease	0.936694	LOC110509210	-	PREDICTED: dynein heavy chain 11, axonemal isoform X3 [Oreochromis niloticus]	-inf	-inf	down
ko05016	Huntington's disease	0.936694	LOC110525819	slc25a1	unnamed protein product [Oncorhynchus mykiss]	3.32649	1.734	up
ko05016	Huntington's disease	0.936694	LOC110498444	ucp2	PREDICTED: mitochondrial uncoupling protein 2-like [Salmo salar]	-inf	-inf	down
ko05016	Huntington's disease	0.936694	LOC110503599	irf2bp1	unnamed protein product [Oncorhynchus mykiss]	0.470732	-1.08702	down
ko05016	Huntington's disease	0.936694	LOC110503816	polr2d	PREDICTED: LOW QUALITY PROTEIN: DNA-directed RNA polymerase II subunit RPB4 [Microtus ochrogaster];PREDICTED: DNA-directed RNA polymerase II subunit RPB4 isoform X1 [Pan paniscus]	4.13022	2.04622	up
ko05016	Huntington's disease	0.936694	LOC110505760	rcor1	unnamed protein product [Oncorhynchus mykiss]	2.35559	1.23609	up
ko05016	Huntington's disease	0.936694	LOC110504258	dctn1	PREDICTED: dynactin subunit 1 isoform X2 [Esox lucius]	0.1269	-2.97823	down
ko05016	Huntington's disease	0.936694	LOC110506665	polr2l	DNA-directed RNA polymerases I, II, and III subunit RPABC5 [Chelonia mydas]	2.66738	1.41542	up
ko05016	Huntington's disease	0.936694	slc25a27	slc25a27	unnamed protein product [Oncorhynchus mykiss]	2.31256	1.20949	up
ko05016	Huntington's disease	0.936694	LOC110527690	dctn2	unnamed protein product [Oncorhynchus mykiss]	2.20968	1.14384	up
ko05016	Huntington's disease	0.936694	LOC110486118	dnal4	Dynein light chain 4, axonemal [Salmo salar]	3.1105	1.63715	up
ko00601	Glycosphingolipid biosynthesis - lacto and neolacto series	0.936694	LOC110496754	b3gnt3	unnamed protein product [Oncorhynchus mykiss]	4.89359	2.29089	up
ko00601	Glycosphingolipid biosynthesis - lacto and neolacto series	0.936694	LOC110527578	b3gnt4	PREDICTED: N-acetyllactosaminide beta-1,3-N-acetylglucosaminyltransferase 4-like [Salmo salar]	-inf	-inf	down
ko00601	Glycosphingolipid biosynthesis - lacto and neolacto series	0.936694	LOC110496386	sh3bgrl3	PREDICTED: SH3 domain-binding glutamic acid-rich-like protein 3 [Salmo salar]	0.0769509	-3.69992	down
ko00601	Glycosphingolipid biosynthesis - lacto and neolacto series	0.936694	LOC110533427	st3gal4	unnamed protein product [Oncorhynchus mykiss];PREDICTED: CMP-N-acetylneuraminate-beta-galactosamide-alpha-2,3-sialyltransferase 4 isoform X1 [Salmo salar]	0.383528	-1.3826	down
ko00601	Glycosphingolipid biosynthesis - lacto and neolacto series	0.936694	LOC110503281	b3gnt2	unnamed protein product [Oncorhynchus mykiss]	0.331522	-1.59282	down
ko00601	Glycosphingolipid biosynthesis - lacto and neolacto series	0.936694	LOC110525430	st8sia3	PREDICTED: sia-alpha-2,3-Gal-beta-1,4-GlcNAc-R:alpha 2,8-sialyltransferase-like isoform X1 [Salmo salar]	3.10396	1.63411	up
ko00601	Glycosphingolipid biosynthesis - lacto and neolacto series	0.936694	LOC110530040	b3galt2	PREDICTED: beta-1,3-galactosyltransferase 2-like [Salmo salar]	0.435381	-1.19965	down
ko00601	Glycosphingolipid biosynthesis - lacto and neolacto series	0.936694	LOC110530111	st3gal3	unnamed protein product [Oncorhynchus mykiss]	0.454699	-1.13702	down
ko00601	Glycosphingolipid biosynthesis - lacto and neolacto series	0.936694	LOC110537309	sh3bgrl	SH3 domain-binding glutamic acid-rich-like protein [Oncorhynchus mykiss]	4.77081	2.25423	up
ko00232	Caffeine metabolism	0.936694	LOC110521955	uox	unnamed protein product [Oncorhynchus mykiss]	-inf	-inf	down
ko00232	Caffeine metabolism	0.936694	LOC110531258	tns2	PREDICTED: tensin-2-like isoform X3 [Salmo salar]	0.411909	-1.2796	down
ko04672	Intestinal immune network for IgA production	0.936694	balm	-	BAFF and APRIL-like molecule [Oncorhynchus mykiss]	6.04844	2.59656	up
ko04672	Intestinal immune network for IgA production	0.936694	nilt4	cd300lg	NILT4 leukocyte receptor precursor [Oncorhynchus mykiss];short NILT4 leukocyte receptor precursor [Oncorhynchus mykiss]	-inf	-inf	down
ko04672	Intestinal immune network for IgA production	0.936694	LOC110492736	-	PREDICTED: CMRF35-like molecule 5 [Salmo salar]	4.79993	2.26301	up
ko04672	Intestinal immune network for IgA production	0.936694	LOC110528822	cd300ld3	unnamed protein product [Oncorhynchus mykiss]	7.96764	2.99415	up
ko04672	Intestinal immune network for IgA production	0.936694	LOC110494409	hla-dpa1	MHC class II alpha [Oncorhynchus mykiss]	3.29689	1.72111	up
ko04672	Intestinal immune network for IgA production	0.936694	oncmyk-dab	h2-eb1	MHC class II beta chain, partial [Oncorhynchus mykiss]	3.72808	1.89843	up
ko04672	Intestinal immune network for IgA production	0.936694	LOC110527199	-	unnamed protein product [Oncorhynchus mykiss]	2.36407	1.24128	up
ko04672	Intestinal immune network for IgA production	0.936694	LOC110538227	map3k14	PREDICTED: mitogen-activated protein kinase kinase kinase 14 isoform X1 [Salmo salar]	0.416995	-1.2619	down
ko04962	Vasopressin-regulated water reabsorption	0.936694	LOC110533946	vamp3	PREDICTED: vesicle-associated membrane protein 2 [Salmo salar]	-inf	-inf	down
ko04962	Vasopressin-regulated water reabsorption	0.936694	dctn6	dctn6	Dynactin subunit 6 [Salmo salar]	2.59416	1.37527	up
ko04962	Vasopressin-regulated water reabsorption	0.936694	LOC110504258	dctn1	PREDICTED: dynactin subunit 1 isoform X2 [Esox lucius]	0.1269	-2.97823	down
ko04962	Vasopressin-regulated water reabsorption	0.936694	LOC110527690	dctn2	unnamed protein product [Oncorhynchus mykiss]	2.20968	1.14384	up
ko04924	Renin secretion	0.936694	LOC110494345	gnai3	PREDICTED: guanine nucleotide-binding protein G(k) subunit alpha-like [Salmo salar]	2.1517	1.10547	up
ko04924	Renin secretion	0.936694	LOC110522561	-	unnamed protein product [Oncorhynchus mykiss]	2.2121	1.14541	up
ko04924	Renin secretion	0.936694	adcyap1	-	unnamed protein product [Oncorhynchus mykiss];PREDICTED: glucagon family neuropeptides-like isoform X3 [Salmo salar];pituitary adenylate cyclase-activating polypeptide [Oncorhynchus mykiss];growth hormone-releasing hormone/pituitary adenylate cyclase-activating polypeptide [Oncorhynchus mykiss]	4.19436	2.06845	up
ko04924	Renin secretion	0.936694	LOC110530499	aqp1	unnamed protein product [Oncorhynchus mykiss]	2.32002	1.21414	up
ko04215	Apoptosis - multiple species	0.936694	LOC110490109	sept4,sept5	unnamed protein product [Oncorhynchus mykiss]	13.8558	3.79241	up
ko04215	Apoptosis - multiple species	0.936694	LOC110499019	htra1b	PREDICTED: serine protease HTRA1 isoform X1 [Salmo salar]	0.422893	-1.24163	down
ko04215	Apoptosis - multiple species	0.936694	LOC110530083	boka	PREDICTED: bcl-2-related ovarian killer protein homolog A-like [Salmo salar]	3.0852	1.62536	up
ko04215	Apoptosis - multiple species	0.936694	LOC110537568	dyrk1a	PREDICTED: dual specificity tyrosine-phosphorylation-regulated kinase 1A isoform X1 [Salmo salar];PREDICTED: dual specificity tyrosine-phosphorylation-regulated kinase 1A isoform X2 [Salmo salar]	0.349282	-1.51754	down
ko00591	Linoleic acid metabolism	0.936694	LOC110503752	pnpla8	PREDICTED: calcium-independent phospholipase A2-gamma-like [Salmo salar]	0.406447	-1.29886	down
ko00591	Linoleic acid metabolism	0.936694	LOC110504680	rarres3	Retinoic acid receptor responder protein 3 [Oncorhynchus mykiss]	2.45928	1.29823	up
ko00591	Linoleic acid metabolism	0.936694	LOC110505920	-	PREDICTED: uncharacterized protein LOC106611413 isoform X2 [Salmo salar]	3.24297	1.69731	up
ko00591	Linoleic acid metabolism	0.936694	LOC110508865	pla2g4a	unnamed protein product [Oncorhynchus mykiss]	0.426839	-1.22824	down
ko00591	Linoleic acid metabolism	0.936694	LOC110538252	pla2g10	unnamed protein product [Oncorhynchus mykiss]	5.59747	2.48478	up
ko00565	Ether lipid metabolism	0.936694	LOC110503752	pnpla8	PREDICTED: calcium-independent phospholipase A2-gamma-like [Salmo salar]	0.406447	-1.29886	down
ko00565	Ether lipid metabolism	0.936694	LOC110504680	rarres3	Retinoic acid receptor responder protein 3 [Oncorhynchus mykiss]	2.45928	1.29823	up
ko00565	Ether lipid metabolism	0.936694	LOC110505482	pld4	unnamed protein product [Oncorhynchus mykiss]	2.96449	1.56778	up
ko00565	Ether lipid metabolism	0.936694	LOC110505920	-	PREDICTED: uncharacterized protein LOC106611413 isoform X2 [Salmo salar]	3.24297	1.69731	up
ko00565	Ether lipid metabolism	0.936694	LOC110507703	pafah1b1-1	unnamed protein product [Oncorhynchus mykiss]	0.387077	-1.36931	down
ko00565	Ether lipid metabolism	0.936694	LOC110508865	pla2g4a	unnamed protein product [Oncorhynchus mykiss]	0.426839	-1.22824	down
ko00565	Ether lipid metabolism	0.936694	LOC110503610	pafah1b3	PREDICTED: platelet-activating factor acetylhydrolase IB subunit gamma-like isoform X1 [Salmo salar]	-inf	-inf	down
ko00565	Ether lipid metabolism	0.936694	LOC110535397	pld1	PREDICTED: phospholipase D1 [Salmo salar]	0.45567	-1.13394	down
ko00565	Ether lipid metabolism	0.936694	LOC110530523	plpp3	PREDICTED: lipid phosphate phosphohydrolase 3-like [Salmo salar]	0.415138	-1.26834	down
ko00565	Ether lipid metabolism	0.936694	LOC110538252	pla2g10	unnamed protein product [Oncorhynchus mykiss]	5.59747	2.48478	up
ko00565	Ether lipid metabolism	0.936694	LOC110488321	enpp2	unnamed protein product [Oncorhynchus mykiss]	0.493427	-1.01909	down
ko04350	TGF-beta signaling pathway	0.936694	inhbc	inhbb	PREDICTED: inhibin beta B chain-like [Salmo salar]	-inf	-inf	down
ko04350	TGF-beta signaling pathway	0.936694	LOC110503302	bmp2	PREDICTED: bone morphogenetic protein 2-like isoform X1 [Salmo salar]	-inf	-inf	down
ko04350	TGF-beta signaling pathway	0.936694	bmpr1a	bmpr1a	unnamed protein product [Oncorhynchus mykiss]	0.440678	-1.1822	down
ko04350	TGF-beta signaling pathway	0.936694	LOC110491966	acvr1b	unnamed protein product [Oncorhynchus mykiss]	0.245536	-2.026	down
ko04350	TGF-beta signaling pathway	0.936694	LOC110494111	tomm6	PREDICTED: mitochondrial import receptor subunit TOM6 homolog [Salmo salar]	2.50213	1.32315	up
ko04350	TGF-beta signaling pathway	0.936694	LOC110494548	id1	unnamed protein product [Oncorhynchus mykiss]	2.3057	1.2052	up
ko04350	TGF-beta signaling pathway	0.936694	LOC110495886	inhbb	unnamed protein product [Oncorhynchus mykiss]	3.76088	1.91107	up
ko04350	TGF-beta signaling pathway	0.936694	zfyve21	zfyve21	PREDICTED: zinc finger FYVE domain-containing protein 21 isoform X4 [Salmo salar];PREDICTED: zinc finger FYVE domain-containing protein 21 isoform X2 [Salmo salar]	2.75835	1.4638	up
ko04350	TGF-beta signaling pathway	0.936694	LOC110497931	ltbp2	PREDICTED: latent-transforming growth factor beta-binding protein 2-like [Salmo salar]	0.426916	-1.22798	down
ko04350	TGF-beta signaling pathway	0.936694	LOC110503599	irf2bp1	unnamed protein product [Oncorhynchus mykiss]	0.470732	-1.08702	down
ko04350	TGF-beta signaling pathway	0.936694	LOC110504089	chd	PREDICTED: chordin-like [Salmo salar]	0.216166	-2.20979	down
ko04350	TGF-beta signaling pathway	0.936694	id2	id2	inhibitor of DNA binding/differentiation 2B [Oncorhynchus mykiss]	2.42529	1.27816	up
ko04350	TGF-beta signaling pathway	0.936694	zfyve9	zfyve9	PREDICTED: zinc finger FYVE domain-containing protein 9 [Esox lucius]	0.487504	-1.03651	down
ko04350	TGF-beta signaling pathway	0.936694	LOC110508544;LOC110508548	thsd4	PREDICTED: thrombospondin type-1 domain-containing protein 4-like [Salmo salar]	0.111281	-3.16772	down
ko04350	TGF-beta signaling pathway	0.936694	LOC110520051	acvr1c	unnamed protein product [Oncorhynchus mykiss]	0.460246	-1.11952	down
ko04350	TGF-beta signaling pathway	0.936694	LOC110522055	id2	unnamed protein product [Oncorhynchus mykiss]	2.59343	1.37486	up
ko04350	TGF-beta signaling pathway	0.936694	LOC110535412	cul1	PREDICTED: cullin-1-like [Salmo salar]	0.307334	-1.70212	down
ko04350	TGF-beta signaling pathway	0.936694	LOC110527919	id1	unnamed protein product [Oncorhynchus mykiss]	2.28695	1.19343	up
ko04350	TGF-beta signaling pathway	0.936694	LOC110528117	acvr1b	PREDICTED: activin receptor type-1B-like [Salmo salar]	2.18699	1.12894	up
ko04350	TGF-beta signaling pathway	0.936694	LOC110529440	id2	unnamed protein product [Oncorhynchus mykiss]	2.40431	1.26562	up
ko04350	TGF-beta signaling pathway	0.936694	LOC110529834	cdc42bpa	PREDICTED: serine/threonine-protein kinase MRCK alpha-like isoform X4 [Salmo salar];PREDICTED: serine/threonine-protein kinase MRCK alpha-like isoform X1 [Salmo salar];PREDICTED: serine/threonine-protein kinase MRCK alpha-like isoform X3 [Salmo salar];PREDICTED: serine/threonine-protein kinase MRCK alpha-like isoform X2 [Salmo salar];PREDICTED: serine/threonine-protein kinase MRCK alpha-like isof…	0.497373	-1.0076	down
ko04350	TGF-beta signaling pathway	0.936694	smad1	smad5	PREDICTED: mothers against decapentaplegic homolog 1 isoform X1 [Salmo salar]	0.342122	-1.54742	down
ko04350	TGF-beta signaling pathway	0.936694	bola2	bola2	BolA-like protein 2 [Oncorhynchus mykiss]	2.14529	1.10117	up
ko04350	TGF-beta signaling pathway	0.936694	LOC110535142	mapk1	PREDICTED: mitogen-activated protein kinase 1 [Salmo salar]	0.452981	-1.14248	down
ko04350	TGF-beta signaling pathway	0.936694	LOC110536815	bmpr1b	PREDICTED: bone morphogenetic protein receptor type-1B-like [Salmo salar]	0.293282	-1.76964	down
ko04350	TGF-beta signaling pathway	0.936694	LOC110488309	bmp8a	PREDICTED: piggyBac transposable element-derived protein 4-like isoform X1 [Salmo salar]	2.02756	1.01975	up
ko00100	Steroid biosynthesis	0.936694	LOC110493887	cyp24a1	unnamed protein product [Oncorhynchus mykiss]	0.0660907	-3.91941	down
ko00100	Steroid biosynthesis	0.936694	sdr42e1	sdr42e1	unnamed protein product [Oncorhynchus mykiss]	2.22507	1.15385	up
ko00100	Steroid biosynthesis	0.936694	LOC110505238	lss	unnamed protein product [Oncorhynchus mykiss]	0.0396883	-4.65514	down
ko03420	Nucleotide excision repair	0.936694	LOC110505513	gag-pol	PREDICTED: protein NYNRIN-like [Larimichthys crocea]	0.279469	-1.83924	down
ko03420	Nucleotide excision repair	0.936694	LOC110491761	pgbd3,tceb2	PREDICTED: piggyBac transposable element-derived protein 3-like [Lates calcarifer];unnamed protein product [Oncorhynchus mykiss]	2.37353	1.24704	up
ko03420	Nucleotide excision repair	0.936694	LOC110497428	xpa	xeroderma pigmentosum, complementation group A [Salmo salar]	2.98347	1.57699	up
ko03420	Nucleotide excision repair	0.936694	pold4	pold4	unnamed protein product [Oncorhynchus mykiss]	2.46919	1.30404	up
ko03420	Nucleotide excision repair	0.936694	LOC110505087	cetn1	unnamed protein product [Oncorhynchus mykiss]	2.50949	1.32739	up
ko03420	Nucleotide excision repair	0.936694	LOC110509629	cetn3	unnamed protein product [Oncorhynchus mykiss]	3.36054	1.74869	up
ko03420	Nucleotide excision repair	0.936694	gtf2h5	gtf2h5	general transcription factor IIH subunit 5 [Salmo salar]	2.44561	1.29019	up
ko03420	Nucleotide excision repair	0.936694	LOC110523414	cetn3	centrin-3 [Salmo salar]	3.11706	1.64018	up
ko03420	Nucleotide excision repair	0.936694	rfc5	rfc5	unnamed protein product [Oncorhynchus mykiss]	3.59955	1.84782	up
ko05230	Central carbon metabolism in cancer	0.936694	LOC110511826	slc7a5	unnamed protein product [Oncorhynchus mykiss]	0.330953	-1.5953	down
ko05230	Central carbon metabolism in cancer	0.936694	LOC110491395	slc16a12b	PREDICTED: monocarboxylate transporter 12-B-like isoform X1 [Salmo salar]	0.110169	-3.18221	down
ko05230	Central carbon metabolism in cancer	0.936694	slc1a5	slc1a5	unnamed protein product [Oncorhynchus mykiss]	0.267611	-1.90179	down
ko05230	Central carbon metabolism in cancer	0.936694	LOC110525448	slc16a12,slc16a7	unnamed protein product [Oncorhynchus mykiss]	2.59765	1.37721	up
ko05230	Central carbon metabolism in cancer	0.936694	LOC110538080	pdk2	unnamed protein product [Oncorhynchus mykiss]	0.0853148	-3.55106	down
ko05230	Central carbon metabolism in cancer	0.936694	LOC110486156	pdk2	unnamed protein product [Oncorhynchus mykiss]	0.107529	-3.21721	down
ko00790	Folate biosynthesis	0.959402	LOC110498968	gch1	PREDICTED: GTP cyclohydrolase 1-like [Salmo salar]	4.27234	2.09503	up
ko00790	Folate biosynthesis	0.959402	LOC110502330	gch1	unnamed protein product [Oncorhynchus mykiss]	2.08691	1.06137	up
ko00790	Folate biosynthesis	0.959402	LOC110522864	dhfr	PREDICTED: dihydrofolate reductase-like [Salmo salar];unnamed protein product [Oncorhynchus mykiss]	2.20279	1.13933	up
ko04964	Proximal tubule bicarbonate reclamation	0.959402	slc38a6	slc38a6	unnamed protein product [Oncorhynchus mykiss]	0.362344	-1.46457	down
ko04964	Proximal tubule bicarbonate reclamation	0.959402	nbc	slc4a4	PREDICTED: electrogenic sodium bicarbonate cotransporter 1-like isoform X4 [Salmo salar]	0.491832	-1.02376	down
ko04964	Proximal tubule bicarbonate reclamation	0.959402	LOC110530499	aqp1	unnamed protein product [Oncorhynchus mykiss]	2.32002	1.21414	up
ko00260	Glycine, serine and threonine metabolism	0.959402	LOC110492351	shmt2	PREDICTED: serine hydroxymethyltransferase, mitochondrial [Lepisosteus oculatus]	5.82445	2.54212	up
ko00260	Glycine, serine and threonine metabolism	0.959402	LOC110499339	pgam1	unnamed protein product [Oncorhynchus mykiss]	2.2664	1.1804	up
ko00260	Glycine, serine and threonine metabolism	0.959402	LOC110502027	cbs	unnamed protein product [Oncorhynchus mykiss]	0.426607	-1.22902	down
ko00260	Glycine, serine and threonine metabolism	0.959402	LOC110503884	psph	unnamed protein product [Oncorhynchus mykiss]	3.67502	1.87775	up
ko00260	Glycine, serine and threonine metabolism	0.959402	gnmt	gnmt	unnamed protein product [Oncorhynchus mykiss]	0.481493	-1.05441	down
ko00260	Glycine, serine and threonine metabolism	0.959402	LOC110525447	gldc	PREDICTED: glycine dehydrogenase (decarboxylating), mitochondrial-like [Salmo salar]	0.455167	-1.13553	down
ko00260	Glycine, serine and threonine metabolism	0.959402	dao	dao	unnamed protein product [Oncorhynchus mykiss]	2.59607	1.37633	up
ko04940	Type I diabetes mellitus	0.992069	LOC110495020	prf1	PREDICTED: perforin-1-like [Salmo salar]	0.163178	-2.61548	down
ko04940	Type I diabetes mellitus	0.992069	LOC110505936	cpxm1	PREDICTED: probable carboxypeptidase X1 isoform X1 [Salmo salar]	0.320675	-1.64082	down
ko04940	Type I diabetes mellitus	0.992069	LOC110524258	mcpt10	unnamed protein product [Oncorhynchus mykiss]	4.21209	2.07454	up
ko05100	Bacterial invasion of epithelial cells	0.993761	LOC110487785	sept8a	PREDICTED: septin-8-A-like isoform X1 [Salmo salar]	6.79309	2.76407	up
ko05100	Bacterial invasion of epithelial cells	0.993761	LOC110533359	ccni2	PREDICTED: cyclin-I-like [Salmo salar]	2.5286	1.33834	up
ko05100	Bacterial invasion of epithelial cells	0.993761	LOC110534175	cdh17	cadherin-17 precursor [Salmo salar]	0.144437	-2.79149	down
ko05100	Bacterial invasion of epithelial cells	0.993761	nostrin	nostrin	unnamed protein product [Oncorhynchus mykiss]	5.74536	2.5224	up
ko05100	Bacterial invasion of epithelial cells	0.993761	arhgef26	arhgef26	PREDICTED: rho guanine nucleotide exchange factor 26 [Salmo salar]	0.179397	-2.47877	down
ko04933	AGE-RAGE signaling pathway in diabetic complications	0.993761	LOC110490410	dyrk4	PREDICTED: dual specificity tyrosine-phosphorylation-regulated kinase 4-like isoform X2 [Salmo salar]	0.062135	-4.00845	down
ko04933	AGE-RAGE signaling pathway in diabetic complications	0.993761	cbln2	cbln2	unnamed protein product [Oncorhynchus mykiss]	inf	inf	up
ko04933	AGE-RAGE signaling pathway in diabetic complications	0.993761	plcd1	plcd1	unnamed protein product [Oncorhynchus mykiss]	0.358687	-1.4792	down
ko04933	AGE-RAGE signaling pathway in diabetic complications	0.993761	mak	mak	PREDICTED: serine/threonine-protein kinase MAK isoform X4 [Salmo salar];PREDICTED: serine/threonine-protein kinase MAK isoform X1 [Salmo salar]	2.75342	1.46122	up
ko04933	AGE-RAGE signaling pathway in diabetic complications	0.993761	LOC110491903	mapk14a	PREDICTED: mitogen-activated protein kinase 12-like [Salmo salar]	0.28122	-1.83023	down
ko04933	AGE-RAGE signaling pathway in diabetic complications	0.993761	LOC110492591	pim1	unnamed protein product [Oncorhynchus mykiss]	0.232926	-2.10206	down
ko04933	AGE-RAGE signaling pathway in diabetic complications	0.993761	LOC110530522	plce1	PREDICTED: 1-phosphatidylinositol 4,5-bisphosphate phosphodiesterase epsilon-1-like isoform X1 [Salmo salar]	0.387092	-1.36925	down
ko04933	AGE-RAGE signaling pathway in diabetic complications	0.993761	LOC110494623	slc45a1	unnamed protein product [Oncorhynchus mykiss]	3.26605	1.70755	up
ko04933	AGE-RAGE signaling pathway in diabetic complications	0.993761	stat1-1	stat1	unnamed protein product [Oncorhynchus mykiss]	0.181833	-2.45932	down
ko04933	AGE-RAGE signaling pathway in diabetic complications	0.993761	LOC110496976	hras	GTPase HRas [Salmo salar]	0.264432	-1.91903	down
ko04933	AGE-RAGE signaling pathway in diabetic complications	0.993761	LOC110500366	serpine1	unnamed protein product [Oncorhynchus mykiss]	0.10562	-3.24304	down
ko04933	AGE-RAGE signaling pathway in diabetic complications	0.993761	LOC110501544	stat1	unnamed protein product [Oncorhynchus mykiss]	0.0984955	-3.3438	down
ko04933	AGE-RAGE signaling pathway in diabetic complications	0.993761	LOC110501963	fn1	PREDICTED: fibronectin-like isoform X1 [Salmo salar]	0.449741	-1.15284	down
ko04933	AGE-RAGE signaling pathway in diabetic complications	0.993761	LOC110534202	akt2	unnamed protein product [Oncorhynchus mykiss]	0.44338	-1.17338	down
ko04933	AGE-RAGE signaling pathway in diabetic complications	0.993761	LOC110508530	jun	unnamed protein product [Oncorhynchus mykiss]	2.87111	1.52161	up
ko04933	AGE-RAGE signaling pathway in diabetic complications	0.993761	LOC110508222	pik3ca	PREDICTED: phosphatidylinositol 4,5-bisphosphate 3-kinase catalytic subunit alpha isoform-like [Salmo salar]	0.457874	-1.12698	down
ko04933	AGE-RAGE signaling pathway in diabetic complications	0.993761	LOC110534593;LOC110534594	fn1	PREDICTED: receptor-type tyrosine-protein phosphatase H-like isoform X3 [Salmo salar];unnamed protein product [Oncorhynchus mykiss]	0.315186	-1.66572	down
ko04933	AGE-RAGE signaling pathway in diabetic complications	0.993761	LOC110522615	rhov	PREDICTED: rho-related GTP-binding protein RhoV-like [Salmo salar]	0.342038	-1.54777	down
ko04933	AGE-RAGE signaling pathway in diabetic complications	0.993761	slc45a2	slc45a2	PREDICTED: membrane-associated transporter protein [Salmo salar]	2.07258	1.05143	up
ko04933	AGE-RAGE signaling pathway in diabetic complications	0.993761	LOC100136253	vcam1	PREDICTED: LOW QUALITY PROTEIN: vascular cell adhesion protein 1 [Salmo salar]	0.158603	-2.65651	down
ko04933	AGE-RAGE signaling pathway in diabetic complications	0.993761	LOC110529675	cd248	PREDICTED: thrombomodulin-like [Salmo salar]	2.68134	1.42296	up
ko04933	AGE-RAGE signaling pathway in diabetic complications	0.993761	LOC110530129	pik3r2	PREDICTED: phosphatidylinositol 3-kinase regulatory subunit gamma-like isoform X2 [Salmo salar]	0.435365	-1.1997	down
ko04933	AGE-RAGE signaling pathway in diabetic complications	0.993761	bola2	bola2	BolA-like protein 2 [Oncorhynchus mykiss]	2.14529	1.10117	up
ko04933	AGE-RAGE signaling pathway in diabetic complications	0.993761	LOC110535142	mapk1	PREDICTED: mitogen-activated protein kinase 1 [Salmo salar]	0.452981	-1.14248	down
ko04933	AGE-RAGE signaling pathway in diabetic complications	0.993761	LOC110536972	jak2	PREDICTED: tyrosine-protein kinase JAK2-like isoform X3 [Salmo salar]	0.243407	-2.03856	down
ko04933	AGE-RAGE signaling pathway in diabetic complications	0.993761	LOC110537568	dyrk1a	PREDICTED: dual specificity tyrosine-phosphorylation-regulated kinase 1A isoform X1 [Salmo salar];PREDICTED: dual specificity tyrosine-phosphorylation-regulated kinase 1A isoform X2 [Salmo salar]	0.349282	-1.51754	down
ko04933	AGE-RAGE signaling pathway in diabetic complications	0.993761	LOC110538951	plcd3a	PREDICTED: 1-phosphatidylinositol 4,5-bisphosphate phosphodiesterase delta-3-A-like isoform X2 [Salmo salar]	0.434692	-1.20194	down
ko04933	AGE-RAGE signaling pathway in diabetic complications	0.993761	LOC110522951	mapk12	unnamed protein product [Oncorhynchus mykiss]	0.318295	-1.65156	down
ko00330	Arginine and proline metabolism	0.999154	LOC110511684	cndp2	PREDICTED: cytosolic non-specific dipeptidase-like [Salmo salar]	0.221455	-2.17491	down
ko00330	Arginine and proline metabolism	0.999154	LOC110488943	mycbp	unnamed protein product [Oncorhynchus mykiss]	3.28289	1.71497	up
ko00330	Arginine and proline metabolism	0.999154	LOC110500442	myadm	unnamed protein product [Oncorhynchus mykiss]	0.252364	-1.98642	down
ko00330	Arginine and proline metabolism	0.999154	LOC110500572	sat2	PREDICTED: diamine acetyltransferase 2-like [Salmo salar]	3.14525	1.65317	up
ko00330	Arginine and proline metabolism	0.999154	LOC110503904	p4ha3	unnamed protein product [Oncorhynchus mykiss]	11.4416	3.51622	up
ko00330	Arginine and proline metabolism	0.999154	LOC110505682	odc1-a	unnamed protein product [Oncorhynchus mykiss]	0.408373	-1.29204	down
ko00330	Arginine and proline metabolism	0.999154	LOC110517198	mycbp	C-Myc-binding protein [Oncorhynchus mykiss]	2.80773	1.4894	up
ko00330	Arginine and proline metabolism	0.999154	LOC110523753	prodh	PREDICTED: proline dehydrogenase 1, mitochondrial-like [Salmo salar]	0.411096	-1.28245	down
ko00330	Arginine and proline metabolism	0.999154	LOC110528017	aldh4a1	PREDICTED: delta-1-pyrroline-5-carboxylate dehydrogenase, mitochondrial-like [Salmo salar]	0.27037	-1.88699	down
ko00330	Arginine and proline metabolism	0.999154	dao	dao	unnamed protein product [Oncorhynchus mykiss]	2.59607	1.37633	up
ko00360	Phenylalanine metabolism	0.999985	LOC110488642	mif	macrophage migration inhibitory factor [Salmo salar]	3.05656	1.61191	up
ko00360	Phenylalanine metabolism	0.999985	mif	mif	macrophage migration inhibitory factor [Oncorhynchus mykiss]	2.98474	1.57761	up
ko00360	Phenylalanine metabolism	0.999985	LOC110507168	-	PREDICTED: L-amino-acid oxidase-like isoform X1 [Salmo salar]	0.0980632	-3.35014	down
ko00410	beta-Alanine metabolism	0.999985	LOC110511684	cndp2	PREDICTED: cytosolic non-specific dipeptidase-like [Salmo salar]	0.221455	-2.17491	down
ko00410	beta-Alanine metabolism	0.999985	LOC110520097	gad1	unnamed protein product [Oncorhynchus mykiss]	43.3415	5.43768	up
ko00410	beta-Alanine metabolism	0.999985	aldh6a1	aldh6a1	unnamed protein product [Oncorhynchus mykiss]	26.2338	4.71336	up
ko00410	beta-Alanine metabolism	0.999985	LOC110535495	dpyd	PREDICTED: dihydropyrimidine dehydrogenase [NADP(+)]-like isoform X1 [Salmo salar]	0.224451	-2.15553	down
ko00410	beta-Alanine metabolism	0.999985	LOC110538860	abat	PREDICTED: 4-aminobutyrate aminotransferase, mitochondrial [Salmo salar]	0.323789	-1.62687	down
ko04512	ECM-receptor interaction	0.999985	vtn1	vtn	vitronectin protein 1 precursor [Oncorhynchus mykiss]	-inf	-inf	down
ko04512	ECM-receptor interaction	0.999985	LOC110515097	sv2a	PREDICTED: synaptic vesicle glycoprotein 2A-like [Salmo salar]	inf	inf	up
ko04512	ECM-receptor interaction	0.999985	egflam	egflam	PREDICTED: pikachurin isoform X2 [Esox lucius];PREDICTED: pikachurin isoform X1 [Esox lucius]	0.227023	-2.13909	down
ko04512	ECM-receptor interaction	0.999985	cbln2	cbln2	unnamed protein product [Oncorhynchus mykiss]	inf	inf	up
ko04512	ECM-receptor interaction	0.999985	LOC110526097	antxr1	PREDICTED: anthrax toxin receptor 1-like [Salmo salar]	4.25987	2.09081	up
ko04512	ECM-receptor interaction	0.999985	LOC110492816	itgb4	PREDICTED: integrin beta-4-like [Salmo salar]	0.467781	-1.0961	down
ko04512	ECM-receptor interaction	0.999985	LOC110492420	lamb1	unnamed protein product [Oncorhynchus mykiss]	2.2987	1.20082	up
ko04512	ECM-receptor interaction	0.999985	usp11	usp11	unnamed protein product [Oncorhynchus mykiss]	0.3143	-1.66979	down
ko04512	ECM-receptor interaction	0.999985	LOC110492626	lamb2	PREDICTED: laminin subunit beta-2-like [Salmo salar]	0.272476	-1.8758	down
ko04512	ECM-receptor interaction	0.999985	LOC110494270	usp4	Ubiquitin carboxyl-terminal hydrolase 4 [Salmo salar]	0.267859	-1.90045	down
ko04512	ECM-receptor interaction	0.999985	LOC110494623	slc45a1	unnamed protein product [Oncorhynchus mykiss]	3.26605	1.70755	up
ko04512	ECM-receptor interaction	0.999985	coch	coch	PREDICTED: cochlin [Salmo salar]	0.298518	-1.74411	down
ko04512	ECM-receptor interaction	0.999985	LOC110535435;LOC110535453	col6a1	PREDICTED: collagen alpha-1(VI) chain-like [Salmo salar];PREDICTED: collagen alpha-1(VI) chain [Esox lucius]	0.448425	-1.15706	down
ko04512	ECM-receptor interaction	0.999985	LOC110502515	reln	PREDICTED: reelin [Esox lucius]	0.274792	-1.86359	down
ko04512	ECM-receptor interaction	0.999985	LOC110501062	lamb1	PREDICTED: laminin subunit beta-1-like [Salmo salar]	0.45941	-1.12215	down
ko04512	ECM-receptor interaction	0.999985	LOC110501963	fn1	PREDICTED: fibronectin-like isoform X1 [Salmo salar]	0.449741	-1.15284	down
ko04512	ECM-receptor interaction	0.999985	igsf10	igsf10	PREDICTED: immunoglobulin superfamily member 10-like [Salmo salar]	0.27529	-1.86097	down
ko04512	ECM-receptor interaction	0.999985	LOC110508544;LOC110508548	thsd4	PREDICTED: thrombospondin type-1 domain-containing protein 4-like [Salmo salar]	0.111281	-3.16772	down
ko04512	ECM-receptor interaction	0.999985	LOC110534593;LOC110534594	fn1	PREDICTED: receptor-type tyrosine-protein phosphatase H-like isoform X3 [Salmo salar];unnamed protein product [Oncorhynchus mykiss]	0.315186	-1.66572	down
ko04512	ECM-receptor interaction	0.999985	LOC100135939	prg4	PREDICTED: proteoglycan 4-like isoform X1 [Salmo salar];PREDICTED: proteoglycan 4-like isoform X3 [Salmo salar]	0.113727	-3.13635	down
ko04512	ECM-receptor interaction	0.999985	LOC110535284	tmeff1	PREDICTED: tomoregulin-1-like isoform X1 [Salmo salar]	2.77612	1.47307	up
ko04512	ECM-receptor interaction	0.999985	slc45a2	slc45a2	PREDICTED: membrane-associated transporter protein [Salmo salar]	2.07258	1.05143	up
ko04512	ECM-receptor interaction	0.999985	LOC110523890	thbs4b	PREDICTED: thrombospondin-4-B-like [Salmo salar]	0.304881	-1.71368	down
ko04512	ECM-receptor interaction	0.999985	LOC110529376	-	unnamed protein product [Oncorhynchus mykiss]	-inf	-inf	down
ko04512	ECM-receptor interaction	0.999985	LOC110531192	lamb2	PREDICTED: laminin subunit beta-2-like isoform X1 [Salmo salar]	0.429808	-1.21824	down
ko04512	ECM-receptor interaction	0.999985	LOC110532270	lamb2	PREDICTED: laminin subunit beta-2-like isoform X3 [Salmo salar];PREDICTED: laminin subunit beta-2-like isoform X1 [Salmo salar]	0.117968	-3.08353	down
ko04512	ECM-receptor interaction	0.999985	LOC110536997	antxr2	PREDICTED: anthrax toxin receptor 2-like [Salmo salar]	4.91947	2.2985	up
ko04512	ECM-receptor interaction	0.999985	LOC110486685	kcnh6	potassium voltage-gated channel, subfamily H (eag-related), member 2 [Oncorhynchus mykiss]	2.15091	1.10495	up
ko00561	Glycerolipid metabolism	0.999985	LOC110488723	dgkq	unnamed protein product [Oncorhynchus mykiss]	0.289931	-1.78622	down
ko00561	Glycerolipid metabolism	0.999985	LOC110490236	akr1b1	unnamed protein product [Oncorhynchus mykiss]	2.51488	1.33049	up
ko00561	Glycerolipid metabolism	0.999985	LOC110500234	akr1b1	unnamed protein product [Oncorhynchus mykiss]	3.33683	1.73848	up
ko00561	Glycerolipid metabolism	0.999985	LOC110533733	dgat2	unnamed protein product [Oncorhynchus mykiss]	2.08209	1.05803	up
ko00561	Glycerolipid metabolism	0.999985	LOC110502101	dgkb	PREDICTED: diacylglycerol kinase beta-like isoform X4 [Salmo salar]	0.476524	-1.06938	down
ko00561	Glycerolipid metabolism	0.999985	LOC110502710	agpat5	PREDICTED: 1-acyl-sn-glycerol-3-phosphate acyltransferase epsilon-like isoform X1 [Salmo salar]	2.30494	1.20473	up
ko00561	Glycerolipid metabolism	0.999985	LOC110533956;LOC110533957	brcc3	unnamed protein product [Oncorhynchus mykiss];PREDICTED: lys-63-specific deubiquitinase BRCC36-like isoform X1 [Salmo salar]	2.031	1.02219	up
ko00561	Glycerolipid metabolism	0.999985	pnpla2	pnpla2	PREDICTED: patatin-like phospholipase domain-containing protein 2 [Salmo salar]	0.110715	-3.17508	down
ko00561	Glycerolipid metabolism	0.999985	LOC110524697	akr1a1b	unnamed protein product [Oncorhynchus mykiss];PREDICTED: alcohol dehydrogenase [NADP(+)] B-like isoform X1 [Salmo salar]	2.76787	1.46877	up
ko00561	Glycerolipid metabolism	0.999985	LOC110525933	agpat9l	PREDICTED: glycerol-3-phosphate acyltransferase 3-like isoform X1 [Salmo salar]	0.471899	-1.08345	down
ko00561	Glycerolipid metabolism	0.999985	LOC110529444	mboat2	unnamed protein product [Oncorhynchus mykiss]	0.304629	-1.71487	down
ko00561	Glycerolipid metabolism	0.999985	LOC110530523	plpp3	PREDICTED: lipid phosphate phosphohydrolase 3-like [Salmo salar]	0.415138	-1.26834	down
ko04978	Mineral absorption	0.999985	atox1	atox1	unnamed protein product, partial [Oncorhynchus mykiss]	2.28406	1.1916	up
ko04978	Mineral absorption	0.999985	LOC110496758	slc6a19	PREDICTED: sodium-dependent neutral amino acid transporter B(0)AT1-like [Esox lucius]	13.0786	3.70914	up
ko04978	Mineral absorption	0.999985	LOC100136336;LOC110486049	steap4	unnamed protein product [Oncorhynchus mykiss]	0.14678	-2.76827	down
ko04978	Mineral absorption	0.999985	s100p	s100p	unnamed protein product [Oncorhynchus mykiss]	12.3801	3.62995	up
ko04978	Mineral absorption	0.999985	LOC110504555	atox1	unnamed protein product, partial [Oncorhynchus mykiss]	3.68946	1.88341	up
ko04978	Mineral absorption	0.999985	LOC110508195	clcn2	PREDICTED: chloride channel protein 2-like [Salmo salar]	0.291393	-1.77896	down
ko04978	Mineral absorption	0.999985	LOC110523463	slc31a1	unnamed protein product [Oncorhynchus mykiss]	3.37833	1.75631	up
ko04978	Mineral absorption	0.999985	steap1	steap1	PREDICTED: STEAP family member 1B-like isoform X2 [Salmo salar]	4.35126	2.12143	up
ko04978	Mineral absorption	0.999985	LOC110527495	clcn4	PREDICTED: H(+)/Cl(-) exchange transporter 4 [Salmo salar]	0.411078	-1.28252	down
ko04978	Mineral absorption	0.999985	LOC110537950	-	Ferritin, middle subunit [Salmo salar]	0.160091	-2.64304	down
ko00350	Tyrosine metabolism	0.999985	LOC110488642	mif	macrophage migration inhibitory factor [Salmo salar]	3.05656	1.61191	up
ko00350	Tyrosine metabolism	0.999985	LOC110497905	gstz1	unnamed protein product [Oncorhynchus mykiss];PREDICTED: maleylacetoacetate isomerase isoform X1 [Salmo salar]	3.97603	1.99133	up
ko00350	Tyrosine metabolism	0.999985	mif	mif	macrophage migration inhibitory factor [Oncorhynchus mykiss]	2.98474	1.57761	up
ko00350	Tyrosine metabolism	0.999985	LOC110505563	gstz1	unnamed protein product [Oncorhynchus mykiss]	7.1147	2.8308	up
ko00350	Tyrosine metabolism	0.999985	LOC110507168	-	PREDICTED: L-amino-acid oxidase-like isoform X1 [Salmo salar]	0.0980632	-3.35014	down
ko04660	T cell receptor signaling pathway	0.999985	LOC110493693	card14	PREDICTED: caspase recruitment domain-containing protein 14-like [Salmo salar]	0.0729291	-3.77736	down
ko04660	T cell receptor signaling pathway	0.999985	LOC110493958	plekhg4b	PREDICTED: uncharacterized protein LOC106565223 [Salmo salar]	0.347846	-1.52348	down
ko04660	T cell receptor signaling pathway	0.999985	LOC110538360	card11	PREDICTED: caspase recruitment domain-containing protein 10-like [Salmo salar]	0.469072	-1.09212	down
ko04660	T cell receptor signaling pathway	0.999985	LOC110538587	grap2	unnamed protein product [Oncorhynchus mykiss]	2.32789	1.21902	up
ko04660	T cell receptor signaling pathway	0.999985	LOC110485971	card14	PREDICTED: caspase recruitment domain-containing protein 14-like [Salmo salar]	0.426541	-1.22925	down
ko00564	Glycerophospholipid metabolism	0.999985	LOC110488723	dgkq	unnamed protein product [Oncorhynchus mykiss]	0.289931	-1.78622	down
ko00564	Glycerophospholipid metabolism	0.999985	pemt	pemt	unnamed protein product [Oncorhynchus mykiss]	2.90528	1.53868	up
ko00564	Glycerophospholipid metabolism	0.999985	LOC110495538	gpd2	unnamed protein product, partial [Oncorhynchus mykiss];PREDICTED: glycerol-3-phosphate dehydrogenase, mitochondrial-like isoform X1 [Salmo salar]	0.363532	-1.45985	down
ko00564	Glycerophospholipid metabolism	0.999985	LOC110493961	pla2g15	unnamed protein product [Oncorhynchus mykiss]	2.01411	1.01014	up
ko00564	Glycerophospholipid metabolism	0.999985	LOC110502101	dgkb	PREDICTED: diacylglycerol kinase beta-like isoform X4 [Salmo salar]	0.476524	-1.06938	down
ko00564	Glycerophospholipid metabolism	0.999985	LOC110502710	agpat5	PREDICTED: 1-acyl-sn-glycerol-3-phosphate acyltransferase epsilon-like isoform X1 [Salmo salar]	2.30494	1.20473	up
ko00564	Glycerophospholipid metabolism	0.999985	LOC110533956;LOC110533957	brcc3	unnamed protein product [Oncorhynchus mykiss];PREDICTED: lys-63-specific deubiquitinase BRCC36-like isoform X1 [Salmo salar]	2.031	1.02219	up
ko00564	Glycerophospholipid metabolism	0.999985	LOC110503752	pnpla8	PREDICTED: calcium-independent phospholipase A2-gamma-like [Salmo salar]	0.406447	-1.29886	down
ko00564	Glycerophospholipid metabolism	0.999985	LOC110504680	rarres3	Retinoic acid receptor responder protein 3 [Oncorhynchus mykiss]	2.45928	1.29823	up
ko00564	Glycerophospholipid metabolism	0.999985	LOC110505482	pld4	unnamed protein product [Oncorhynchus mykiss]	2.96449	1.56778	up
ko00564	Glycerophospholipid metabolism	0.999985	LOC110505920	-	PREDICTED: uncharacterized protein LOC106611413 isoform X2 [Salmo salar]	3.24297	1.69731	up
ko00564	Glycerophospholipid metabolism	0.999985	LOC110508865	pla2g4a	unnamed protein product [Oncorhynchus mykiss]	0.426839	-1.22824	down
ko00564	Glycerophospholipid metabolism	0.999985	LOC110535397	pld1	PREDICTED: phospholipase D1 [Salmo salar]	0.45567	-1.13394	down
ko00564	Glycerophospholipid metabolism	0.999985	LOC110525933	agpat9l	PREDICTED: glycerol-3-phosphate acyltransferase 3-like isoform X1 [Salmo salar]	0.471899	-1.08345	down
ko00564	Glycerophospholipid metabolism	0.999985	LOC110529444	mboat2	unnamed protein product [Oncorhynchus mykiss]	0.304629	-1.71487	down
ko00564	Glycerophospholipid metabolism	0.999985	LOC110530523	plpp3	PREDICTED: lipid phosphate phosphohydrolase 3-like [Salmo salar]	0.415138	-1.26834	down
ko00564	Glycerophospholipid metabolism	0.999985	LOC110538252	pla2g10	unnamed protein product [Oncorhynchus mykiss]	5.59747	2.48478	up
ko00564	Glycerophospholipid metabolism	0.999985	LOC110523755	mical2b,mical2	PREDICTED: protein-methionine sulfoxide oxidase mical2b-like isoform X7 [Salmo salar];PREDICTED: protein-methionine sulfoxide oxidase mical2b-like isoform X10 [Salmo salar];PREDICTED: protein-methionine sulfoxide oxidase mical2b-like isoform X1 [Salmo salar]	0.48932	-1.03115	down
ko04614	Renin-angiotensin system	0.999985	LOC110507922	k12h4.7	PREDICTED: putative serine protease K12H4.7 [Salmo salar]	0.477844	-1.06539	down
ko04614	Renin-angiotensin system	0.999985	LOC110535123	erap1	PREDICTED: endoplasmic reticulum aminopeptidase 1-like [Salmo salar]	0.292201	-1.77496	down
ko04614	Renin-angiotensin system	0.999985	LOC110488379	prep	unnamed protein product [Oncorhynchus mykiss]	0.233569	-2.09808	down
ko03010	Ribosome	0.999985	LOC110523677	rab36	unnamed protein product [Oncorhynchus mykiss]	13.2047	3.72297	up
ko03010	Ribosome	0.999985	LOC110491498	prr15lb	unnamed protein product [Oncorhynchus mykiss]	0.194292	-2.3637	down
ko03010	Ribosome	0.999985	LOC110494273	emc3	PREDICTED: ER membrane protein complex subunit 3-like [Salmo salar]	2.54388	1.34703	up
ko03010	Ribosome	0.999985	LOC110494734	rps23	40S ribosomal protein S23 [Salmo salar]	2.12539	1.08773	up
ko03010	Ribosome	0.999985	LOC110496774	rpl30	PREDICTED: 60S ribosomal protein L30 [Salmo salar]	2.03922	1.02802	up
ko03010	Ribosome	0.999985	rl28	rpl28	PREDICTED: 60S ribosomal protein L28 isoform X1 [Salmo salar];60S ribosomal protein L28 [Oncorhynchus mykiss]	2.09535	1.06719	up
ko03010	Ribosome	0.999985	rl31	rpl31	60S ribosomal protein L31 [Salmo salar];60S ribosomal protein L31 [Oncorhynchus mykiss]	2.07985	1.05648	up
ko03010	Ribosome	0.999985	LOC110534923	bscl2	unnamed protein product [Oncorhynchus mykiss]	19.0127	4.24889	up
ko03010	Ribosome	0.999985	LOC110504015	rps25	40S ribosomal protein S25 [Oncorhynchus mykiss]	2.01209	1.00869	up
ko03010	Ribosome	0.999985	LOC110508899	uba52	ubiquitin A-52 residue ribosomal protein fusion product 1, partial [Homo sapiens]	2.41834	1.27402	up
ko03010	Ribosome	0.999985	LOC100135798	uba52	ubiquitin/ribosomal fusion protein homologue, partial [Salmo salar];ubiquitin [Oncorhynchus mykiss];PREDICTED: ubiquitin-60S ribosomal protein L40 isoform X5 [Gorilla gorilla gorilla]	2.12722	1.08897	up
ko03010	Ribosome	0.999985	LOC110524214	rps27	40S ribosomal protein S27 [Oncorhynchus mykiss]	3.18761	1.67248	up
ko03010	Ribosome	0.999985	LOC110530139	uba52	PREDICTED: ubiquitin-60S ribosomal protein L40 isoform X1 [Leptonychotes weddellii]	2.034	1.02432	up
ko03010	Ribosome	0.999985	LOC110532870	rplp2	60S acidic ribosomal protein P2 [Salmo salar]	4.74444	2.24624	up
ko03010	Ribosome	0.999985	LOC110536455	mrpl1	unnamed protein product, partial [Oncorhynchus mykiss]	5.40746	2.43495	up
ko03010	Ribosome	0.999985	mrpl22	mrpl22	PREDICTED: 39S ribosomal protein L22, mitochondrial isoform X1 [Salmo salar]	2.18997	1.13091	up
ko03010	Ribosome	0.999985	LOC110538230	rps11	40S ribosomal protein S11 [Caligus clemensi]	2.1119	1.07854	up
ko03010	Ribosome	0.999985	LOC110486881	mrps7	unnamed protein product [Oncorhynchus mykiss]	2.71245	1.4396	up
ko03010	Ribosome	0.999985	LOC110487816	rpl30	PREDICTED: 60S ribosomal protein L30 [Salmo salar]	2.10116	1.07118	up
ko03010	Ribosome	0.999985	LOC110489326	rpl11	PREDICTED: 60S ribosomal protein L11 isoform X2 [Salmo salar]	0.482223	-1.05223	down
ko00254	Aflatoxin biosynthesis	0.999985	tctex1d2	tctex1d2	PREDICTED: tctex1 domain-containing protein 2 isoform X2 [Salmo salar];Tctex1 domain-containing protein 2 [Salmo salar]	3.32367	1.73278	up
ko04726	Serotonergic synapse	0.999985	LOC110524843	-	unnamed protein product [Oncorhynchus mykiss]	0.355603	-1.49166	down
ko04726	Serotonergic synapse	0.999985	LOC110534046	gng8	unnamed protein product [Oncorhynchus mykiss]	inf	inf	up
ko04726	Serotonergic synapse	0.999985	LOC110494345	gnai3	PREDICTED: guanine nucleotide-binding protein G(k) subunit alpha-like [Salmo salar]	2.1517	1.10547	up
ko04726	Serotonergic synapse	0.999985	LOC110533060	gnb1,gnb4	PREDICTED: guanine nucleotide-binding protein subunit beta-4 [Esox lucius]	0.470291	-1.08838	down
ko04726	Serotonergic synapse	0.999985	LOC110533984	gng3	unnamed protein product [Oncorhynchus mykiss]	12.6621	3.66245	up
ko04726	Serotonergic synapse	0.999985	LOC110503293	aplp2	PREDICTED: amyloid-like protein 2 isoform X3 [Salmo salar]	0.326383	-1.61536	down
ko04726	Serotonergic synapse	0.999985	LOC110526647	gnb5	PREDICTED: guanine nucleotide-binding protein subunit beta-5-like isoform X1 [Salmo salar]	4.84233	2.2757	up
ko04726	Serotonergic synapse	0.999985	LOC110528089	kcnc4	PREDICTED: potassium voltage-gated channel subfamily C member 1-like [Salmo salar]	0.190603	-2.39136	down
ko04726	Serotonergic synapse	0.999985	LOC110539163	gngt2	PREDICTED: guanine nucleotide-binding protein G(I)/G(S)/G(O) subunit gamma-T2-like [Salmo salar]	56.6708	5.82453	up
ko04726	Serotonergic synapse	0.999985	LOC110487532	gngt2	unnamed protein product [Oncorhynchus mykiss]	9.04259	3.17674	up
ko04014	Ras signaling pathway	0.999985	LOC110534046	gng8	unnamed protein product [Oncorhynchus mykiss]	inf	inf	up
ko04014	Ras signaling pathway	0.999985	LOC110491872	angptl7	PREDICTED: angiopoietin-related protein 7-like [Salmo salar]	7.9172	2.98499	up
ko04014	Ras signaling pathway	0.999985	LOC110533060	gnb1,gnb4	PREDICTED: guanine nucleotide-binding protein subunit beta-4 [Esox lucius]	0.470291	-1.08838	down
ko04014	Ras signaling pathway	0.999985	LOC110498196	yy1	PREDICTED: transcriptional repressor protein YY1-like [Salmo salar]	0.393514	-1.34551	down
ko04014	Ras signaling pathway	0.999985	LOC110533984	gng3	unnamed protein product [Oncorhynchus mykiss]	12.6621	3.66245	up
ko04014	Ras signaling pathway	0.999985	LOC110507309	fgf12	PREDICTED: fibroblast growth factor 12 isoform X3 [Salmo salar];PREDICTED: fibroblast growth factor 12 isoform X4 [Salmo salar];unnamed protein product [Oncorhynchus mykiss]	0.330478	-1.59738	down
ko04014	Ras signaling pathway	0.999985	LOC110520181	adprh	unnamed protein product [Oncorhynchus mykiss]	0.278509	-1.84421	down
ko04014	Ras signaling pathway	0.999985	LOC110521487	rgl1	PREDICTED: ral guanine nucleotide dissociation stimulator-like 1 isoform X1 [Salmo salar]	0.446062	-1.16468	down
ko04014	Ras signaling pathway	0.999985	LOC110522561	-	unnamed protein product [Oncorhynchus mykiss]	2.2121	1.14541	up
ko04014	Ras signaling pathway	0.999985	rgl1	rgl1	unnamed protein product [Oncorhynchus mykiss];PREDICTED: ral guanine nucleotide dissociation stimulator-like 1 [Salmo salar]	0.47137	-1.08507	down
ko04014	Ras signaling pathway	0.999985	LOC110526647	gnb5	PREDICTED: guanine nucleotide-binding protein subunit beta-5-like isoform X1 [Salmo salar]	4.84233	2.2757	up
ko04014	Ras signaling pathway	0.999985	LOC110539163	gngt2	PREDICTED: guanine nucleotide-binding protein G(I)/G(S)/G(O) subunit gamma-T2-like [Salmo salar]	56.6708	5.82453	up
ko04014	Ras signaling pathway	0.999985	rin2	rin2	PREDICTED: ras and Rab interactor 2-like isoform X1 [Salmo salar]	0.284178	-1.81513	down
ko04014	Ras signaling pathway	0.999985	LOC110487532	gngt2	unnamed protein product [Oncorhynchus mykiss]	9.04259	3.17674	up
ko04014	Ras signaling pathway	0.999985	LOC110487918	rapgef5	PREDICTED: rap guanine nucleotide exchange factor 5-like isoform X1 [Salmo salar]	0.272101	-1.87779	down
ko04014	Ras signaling pathway	0.999985	LOC110487620	angpt1	PREDICTED: angiopoietin-1 [Cynoglossus semilaevis]	0.105811	-3.24044	down
ko04071	Sphingolipid signaling pathway	0.999985	LOC110538482	mast1	PREDICTED: microtubule-associated serine/threonine-protein kinase 1-like isoform X1 [Salmo salar]	11.0231	3.46246	up
ko04071	Sphingolipid signaling pathway	0.999985	LOC110494345	gnai3	PREDICTED: guanine nucleotide-binding protein G(k) subunit alpha-like [Salmo salar]	2.1517	1.10547	up
ko04071	Sphingolipid signaling pathway	0.999985	LOC110497375;LOC110498650	lrba	PREDICTED: lipopolysaccharide-responsive and beige-like anchor protein [Salmo salar];PREDICTED: lipopolysaccharide-responsive and beige-like anchor protein isoform X3 [Danio rerio]	0.491646	-1.02431	down
ko04071	Sphingolipid signaling pathway	0.999985	LOC110530565	fcer1g	unnamed protein product [Oncorhynchus mykiss]	3.34521	1.7421	up
ko04917	Prolactin signaling pathway	0.999985	irf2	irf2	PREDICTED: interferon regulatory factor 2 isoform X1 [Salmo salar]	0.257761	-1.95589	down
ko04917	Prolactin signaling pathway	0.999985	irf-1	irf1	interferon regulatory factor 1 [Oncorhynchus mykiss];unnamed protein product [Oncorhynchus mykiss]	0.175905	-2.50713	down
ko05160	Hepatitis C	0.999985	LOC110491394	ifit5	unnamed protein product [Oncorhynchus mykiss]	0.163879	-2.60929	down
ko05160	Hepatitis C	0.999985	irf2	irf2	PREDICTED: interferon regulatory factor 2 isoform X1 [Salmo salar]	0.257761	-1.95589	down
ko05160	Hepatitis C	0.999985	irf-1	irf1	interferon regulatory factor 1 [Oncorhynchus mykiss];unnamed protein product [Oncorhynchus mykiss]	0.175905	-2.50713	down
ko04261	Adrenergic signaling in cardiomyocytes	0.999985	LOC100136150	myh6	unnamed protein product [Oncorhynchus mykiss]	0.0616783	-4.01909	down
ko04261	Adrenergic signaling in cardiomyocytes	0.999985	LOC100136701	scn5a	PREDICTED: sodium channel protein type 4 subunit alpha-like isoform X1 [Salmo salar]	0.16064	-2.6381	down
ko04261	Adrenergic signaling in cardiomyocytes	0.999985	LOC100301670	casq2	unnamed protein product [Oncorhynchus mykiss]	0.0888944	-3.49176	down
ko04261	Adrenergic signaling in cardiomyocytes	0.999985	LOC110490410	dyrk4	PREDICTED: dual specificity tyrosine-phosphorylation-regulated kinase 4-like isoform X2 [Salmo salar]	0.062135	-4.00845	down
ko04261	Adrenergic signaling in cardiomyocytes	0.999985	LOC110524283	creb3l3b	unnamed protein product [Oncorhynchus mykiss]	-inf	-inf	down
ko04261	Adrenergic signaling in cardiomyocytes	0.999985	LOC110527952	itih3	unnamed protein product [Oncorhynchus mykiss];PREDICTED: inter-alpha-trypsin inhibitor heavy chain H3-like isoform X2 [Salmo salar]	0.003106	-8.33072	down
ko04261	Adrenergic signaling in cardiomyocytes	0.999985	LOC110537387	atp1b2	PREDICTED: sodium/potassium-transporting ATPase subunit beta-2-like isoform X1 [Salmo salar]	11.5129	3.52518	up
ko04261	Adrenergic signaling in cardiomyocytes	0.999985	LOC110537807	adra1b	PREDICTED: alpha-1A adrenergic receptor-like [Salmo salar]	-inf	-inf	down
ko04261	Adrenergic signaling in cardiomyocytes	0.999985	LOC100136712	adra1b	PREDICTED: alpha-1A adrenergic receptor-like [Salmo salar]	0.469505	-1.09079	down
ko04261	Adrenergic signaling in cardiomyocytes	0.999985	LOC110490254	tnnt2	PREDICTED: troponin T, cardiac muscle-like isoform X1 [Salmo salar];Troponin T, cardiac muscle [Salmo salar]	0.0816539	-3.61433	down
ko04261	Adrenergic signaling in cardiomyocytes	0.999985	LOC100301656	gnai1	PREDICTED: guanine nucleotide-binding protein G(i) subunit alpha-1 [Sinocyclocheilus grahami]	0.36405	-1.45779	down
ko04261	Adrenergic signaling in cardiomyocytes	0.999985	LOC110491903	mapk14a	PREDICTED: mitogen-activated protein kinase 12-like [Salmo salar]	0.28122	-1.83023	down
ko04261	Adrenergic signaling in cardiomyocytes	0.999985	LOC110493206	atp2b1	unnamed protein product [Oncorhynchus mykiss]	0.446093	-1.16458	down
ko04261	Adrenergic signaling in cardiomyocytes	0.999985	LOC110494345	gnai3	PREDICTED: guanine nucleotide-binding protein G(k) subunit alpha-like [Salmo salar]	2.1517	1.10547	up
ko04261	Adrenergic signaling in cardiomyocytes	0.999985	LOC110495773	casq2	Calsequestrin-1 precursor [Salmo salar]	3.60523	1.85009	up
ko04261	Adrenergic signaling in cardiomyocytes	0.999985	calml4	calml4	unnamed protein product [Oncorhynchus mykiss];PREDICTED: calmodulin-like protein 4 [Salmo salar]	3.24509	1.69826	up
ko04261	Adrenergic signaling in cardiomyocytes	0.999985	LOC110499906	actc1	PREDICTED: actin, alpha cardiac muscle 1-like [Salmo salar]	0.111426	-3.16585	down
ko04261	Adrenergic signaling in cardiomyocytes	0.999985	LOC110500932	myo5a	PREDICTED: unconventional myosin-Va-like isoform X1 [Salmo salar]	0.464048	-1.10765	down
ko04261	Adrenergic signaling in cardiomyocytes	0.999985	LOC110533592	-	unnamed protein product [Oncorhynchus mykiss]	0.0952746	-3.39176	down
ko04261	Adrenergic signaling in cardiomyocytes	0.999985	LOC110499196	-	Parvalbumin, thymic [Salmo salar]	0.088662	-3.49554	down
ko04261	Adrenergic signaling in cardiomyocytes	0.999985	LOC110501024	gnai1	PREDICTED: guanine nucleotide-binding protein G(i) subunit alpha-1 [Salmo salar]	0.393952	-1.34391	down
ko04261	Adrenergic signaling in cardiomyocytes	0.999985	LOC110500126	itih2	PREDICTED: inter-alpha-trypsin inhibitor heavy chain H2 [Salmo salar]	0.103012	-3.27912	down
ko04261	Adrenergic signaling in cardiomyocytes	0.999985	LOC110500220	tnnt2	slow troponin T family-like [Salmo salar];PREDICTED: troponin T, cardiac muscle-like isoform X6 [Salmo salar];PREDICTED: troponin T, cardiac muscle-like isoform X2 [Salmo salar];Troponin T, cardiac muscle [Salmo salar]	0.0982286	-3.34771	down
ko04261	Adrenergic signaling in cardiomyocytes	0.999985	LOC110534202	akt2	unnamed protein product [Oncorhynchus mykiss]	0.44338	-1.17338	down
ko04261	Adrenergic signaling in cardiomyocytes	0.999985	LOC110534245	atf5	unnamed protein product [Oncorhynchus mykiss]	0.436461	-1.19607	down
ko04261	Adrenergic signaling in cardiomyocytes	0.999985	LOC110508222	pik3ca	PREDICTED: phosphatidylinositol 4,5-bisphosphate 3-kinase catalytic subunit alpha isoform-like [Salmo salar]	0.457874	-1.12698	down
ko04261	Adrenergic signaling in cardiomyocytes	0.999985	LOC110520769	myo1e	unnamed protein product [Oncorhynchus mykiss]	0.398455	-1.32751	down
ko04261	Adrenergic signaling in cardiomyocytes	0.999985	LOC110520321	ppp1r1c	unnamed protein product [Oncorhynchus mykiss]	3.23706	1.69469	up
ko04261	Adrenergic signaling in cardiomyocytes	0.999985	LOC100135901;LOC110535214;LOC110536545	myh6	PREDICTED: myosin-7-like [Salmo salar];PREDICTED: myosin-6 [Salmo salar]	0.150025	-2.73672	down
ko04261	Adrenergic signaling in cardiomyocytes	0.999985	LOC110522561	-	unnamed protein product [Oncorhynchus mykiss]	2.2121	1.14541	up
ko04261	Adrenergic signaling in cardiomyocytes	0.999985	LOC110528589	ppp1r1a	PREDICTED: protein phosphatase 1 regulatory subunit 1A-like isoform X1 [Salmo salar]	16.7874	4.06931	up
ko04261	Adrenergic signaling in cardiomyocytes	0.999985	LOC110530129	pik3r2	PREDICTED: phosphatidylinositol 3-kinase regulatory subunit gamma-like isoform X2 [Salmo salar]	0.435365	-1.1997	down
ko04261	Adrenergic signaling in cardiomyocytes	0.999985	LOC110530496	myl3	myosin light chain 1-2 [Salmo salar]	0.145017	-2.78571	down
ko04261	Adrenergic signaling in cardiomyocytes	0.999985	bola2	bola2	BolA-like protein 2 [Oncorhynchus mykiss]	2.14529	1.10117	up
ko04261	Adrenergic signaling in cardiomyocytes	0.999985	LOC110535142	mapk1	PREDICTED: mitogen-activated protein kinase 1 [Salmo salar]	0.452981	-1.14248	down
ko04261	Adrenergic signaling in cardiomyocytes	0.999985	LOC100136717	myl2	unnamed protein product [Oncorhynchus mykiss]	0.12257	-3.02832	down
ko04261	Adrenergic signaling in cardiomyocytes	0.999985	LOC110522951	mapk12	unnamed protein product [Oncorhynchus mykiss]	0.318295	-1.65156	down
ko04261	Adrenergic signaling in cardiomyocytes	0.999985	LOC110524558	actc1	PREDICTED: actin, alpha cardiac muscle 1-like [Salmo salar]	0.070101	-3.83442	down
ko04260	Cardiac muscle contraction	0.999985	LOC100136150	myh6	unnamed protein product [Oncorhynchus mykiss]	0.0616783	-4.01909	down
ko04260	Cardiac muscle contraction	0.999985	LOC100301670	casq2	unnamed protein product [Oncorhynchus mykiss]	0.0888944	-3.49176	down
ko04260	Cardiac muscle contraction	0.999985	LOC110527952	itih3	unnamed protein product [Oncorhynchus mykiss];PREDICTED: inter-alpha-trypsin inhibitor heavy chain H3-like isoform X2 [Salmo salar]	0.003106	-8.33072	down
ko04260	Cardiac muscle contraction	0.999985	LOC110537387	atp1b2	PREDICTED: sodium/potassium-transporting ATPase subunit beta-2-like isoform X1 [Salmo salar]	11.5129	3.52518	up
ko04260	Cardiac muscle contraction	0.999985	LOC110490254	tnnt2	PREDICTED: troponin T, cardiac muscle-like isoform X1 [Salmo salar];Troponin T, cardiac muscle [Salmo salar]	0.0816539	-3.61433	down
ko04260	Cardiac muscle contraction	0.999985	LOC110491567	cox6b1	unnamed protein product [Oncorhynchus mykiss]	2.41237	1.27045	up
ko04260	Cardiac muscle contraction	0.999985	LOC110495773	casq2	Calsequestrin-1 precursor [Salmo salar]	3.60523	1.85009	up
ko04260	Cardiac muscle contraction	0.999985	LOC110499906	actc1	PREDICTED: actin, alpha cardiac muscle 1-like [Salmo salar]	0.111426	-3.16585	down
ko04260	Cardiac muscle contraction	0.999985	LOC110500932	myo5a	PREDICTED: unconventional myosin-Va-like isoform X1 [Salmo salar]	0.464048	-1.10765	down
ko04260	Cardiac muscle contraction	0.999985	LOC110533592	-	unnamed protein product [Oncorhynchus mykiss]	0.0952746	-3.39176	down
ko04260	Cardiac muscle contraction	0.999985	LOC110500126	itih2	PREDICTED: inter-alpha-trypsin inhibitor heavy chain H2 [Salmo salar]	0.103012	-3.27912	down
ko04260	Cardiac muscle contraction	0.999985	LOC110500220	tnnt2	slow troponin T family-like [Salmo salar];PREDICTED: troponin T, cardiac muscle-like isoform X6 [Salmo salar];PREDICTED: troponin T, cardiac muscle-like isoform X2 [Salmo salar];Troponin T, cardiac muscle [Salmo salar]	0.0982286	-3.34771	down
ko04260	Cardiac muscle contraction	0.999985	LOC110520769	myo1e	unnamed protein product [Oncorhynchus mykiss]	0.398455	-1.32751	down
ko04260	Cardiac muscle contraction	0.999985	LOC100135901;LOC110535214;LOC110536545	myh6	PREDICTED: myosin-7-like [Salmo salar];PREDICTED: myosin-6 [Salmo salar]	0.150025	-2.73672	down
ko04260	Cardiac muscle contraction	0.999985	LOC110530496	myl3	myosin light chain 1-2 [Salmo salar]	0.145017	-2.78571	down
ko04260	Cardiac muscle contraction	0.999985	LOC100136717	myl2	unnamed protein product [Oncorhynchus mykiss]	0.12257	-3.02832	down
ko04260	Cardiac muscle contraction	0.999985	LOC110538748	uqcrc2	PREDICTED: cytochrome b-c1 complex subunit 2, mitochondrial-like [Salmo salar]	0.428289	-1.22334	down
ko04260	Cardiac muscle contraction	0.999985	LOC110524558	actc1	PREDICTED: actin, alpha cardiac muscle 1-like [Salmo salar]	0.070101	-3.83442	down
ko04151	PI3K-Akt signaling pathway	0.999985	LOC110534046	gng8	unnamed protein product [Oncorhynchus mykiss]	inf	inf	up
ko04151	PI3K-Akt signaling pathway	0.999985	LOC110491872	angptl7	PREDICTED: angiopoietin-related protein 7-like [Salmo salar]	7.9172	2.98499	up
ko04151	PI3K-Akt signaling pathway	0.999985	LOC110494270	usp4	Ubiquitin carboxyl-terminal hydrolase 4 [Salmo salar]	0.267859	-1.90045	down
ko04151	PI3K-Akt signaling pathway	0.999985	LOC110533060	gnb1,gnb4	PREDICTED: guanine nucleotide-binding protein subunit beta-4 [Esox lucius]	0.470291	-1.08838	down
ko04151	PI3K-Akt signaling pathway	0.999985	LOC110533984	gng3	unnamed protein product [Oncorhynchus mykiss]	12.6621	3.66245	up
ko04151	PI3K-Akt signaling pathway	0.999985	LOC110507309	fgf12	PREDICTED: fibroblast growth factor 12 isoform X3 [Salmo salar];PREDICTED: fibroblast growth factor 12 isoform X4 [Salmo salar];unnamed protein product [Oncorhynchus mykiss]	0.330478	-1.59738	down
ko04151	PI3K-Akt signaling pathway	0.999985	LOC110526647	gnb5	PREDICTED: guanine nucleotide-binding protein subunit beta-5-like isoform X1 [Salmo salar]	4.84233	2.2757	up
ko04151	PI3K-Akt signaling pathway	0.999985	LOC110539163	gngt2	PREDICTED: guanine nucleotide-binding protein G(I)/G(S)/G(O) subunit gamma-T2-like [Salmo salar]	56.6708	5.82453	up
ko04151	PI3K-Akt signaling pathway	0.999985	LOC110487532	gngt2	unnamed protein product [Oncorhynchus mykiss]	9.04259	3.17674	up
ko04151	PI3K-Akt signaling pathway	0.999985	il21r	il7r	unnamed protein product [Oncorhynchus mykiss];interleukin-21 receptor precursor [Oncorhynchus mykiss]	0.253083	-1.98231	down
ko04151	PI3K-Akt signaling pathway	0.999985	LOC110487620	angpt1	PREDICTED: angiopoietin-1 [Cynoglossus semilaevis]	0.105811	-3.24044	down
ko04923	Regulation of lipolysis in adipocyte	0.999985	LOC110496480	abhd5	PREDICTED: 1-acylglycerol-3-phosphate O-acyltransferase ABHD5-like [Salmo salar]	0.385346	-1.37577	down
ko04923	Regulation of lipolysis in adipocyte	0.999985	LOC110494345	gnai3	PREDICTED: guanine nucleotide-binding protein G(k) subunit alpha-like [Salmo salar]	2.1517	1.10547	up
ko04212	Longevity regulating pathway - worm	0.999985	LOC110533707	rnasekb	PREDICTED: ribonuclease kappa [Esox lucius]	2.67509	1.41959	up
ko04212	Longevity regulating pathway - worm	0.999985	LOC110537568	dyrk1a	PREDICTED: dual specificity tyrosine-phosphorylation-regulated kinase 1A isoform X1 [Salmo salar];PREDICTED: dual specificity tyrosine-phosphorylation-regulated kinase 1A isoform X2 [Salmo salar]	0.349282	-1.51754	down
ko05130	Pathogenic Escherichia coli infection	0.999985	LOC110508244	bfsp2	PREDICTED: phakinin-like isoform X1 [Salmo salar]	0.0583663	-4.09872	down
ko05130	Pathogenic Escherichia coli infection	0.999985	LOC110485901	krt222	PREDICTED: keratin, type I cytoskeletal 18-A-like isoform X1 [Salmo salar]	0.29976	-1.73812	down
ko00982	Drug metabolism - cytochrome P450	0.999985	LOC110536871	ugt2a1	PREDICTED: UDP-glucuronosyltransferase 2A1-like [Salmo salar]	-inf	-inf	down
ko00982	Drug metabolism - cytochrome P450	0.999985	LOC110488957	gstp1	unnamed protein product, partial [Oncorhynchus mykiss]	2.30878	1.20713	up
ko00982	Drug metabolism - cytochrome P450	0.999985	LOC110492601	gstm3	PREDICTED: glutathione S-transferase Mu 3-like [Salmo salar]	2.99542	1.58276	up
ko00982	Drug metabolism - cytochrome P450	0.999985	LOC110505157	gstp1	unnamed protein product [Oncorhynchus mykiss]	3.38691	1.75997	up
ko05142	Chagas disease (American trypanosomiasis)	0.999985	LOC110491703	c1ql1	PREDICTED: C1q-related factor [Salmo salar]	inf	inf	up
ko05142	Chagas disease (American trypanosomiasis)	0.999985	LOC110494345	gnai3	PREDICTED: guanine nucleotide-binding protein G(k) subunit alpha-like [Salmo salar]	2.1517	1.10547	up
ko05142	Chagas disease (American trypanosomiasis)	0.999985	LOC110494096	ccl8	Small inducible cytokine A4 precursor [Oncorhynchus mykiss]	6.16099	2.62316	up
ko00860	Porphyrin and chlorophyll metabolism	0.999985	LOC110536871	ugt2a1	PREDICTED: UDP-glucuronosyltransferase 2A1-like [Salmo salar]	-inf	-inf	down
ko00860	Porphyrin and chlorophyll metabolism	0.999985	hmbs	hmbs	PREDICTED: porphobilinogen deaminase-like isoform X3 [Salmo salar]	2.40897	1.26842	up
ko00860	Porphyrin and chlorophyll metabolism	0.999985	LOC110509774	alad	unnamed protein product [Oncorhynchus mykiss]	2.01149	1.00827	up
ko00860	Porphyrin and chlorophyll metabolism	0.999985	mmab	mmab	PREDICTED: cob(I)yrinic acid a,c-diamide adenosyltransferase, mitochondrial [Salmo salar]	2.30278	1.20338	up
ko04120	Ubiquitin mediated proteolysis	0.999985	LOC110490011	rnf152	unnamed protein product [Oncorhynchus mykiss]	3.67174	1.87646	up
ko04120	Ubiquitin mediated proteolysis	0.999985	LOC110493816	klhl25	unnamed protein product [Oncorhynchus mykiss]	0.424142	-1.23738	down
ko04120	Ubiquitin mediated proteolysis	0.999985	LOC110503200	nwd2	PREDICTED: NACHT and WD repeat domain-containing protein 2-like [Salmo salar]	0.32776	-1.60929	down
ko04120	Ubiquitin mediated proteolysis	0.999985	LOC110534385	herc4	unnamed protein product [Oncorhynchus mykiss]	0.0155634	-6.0057	down
ko04120	Ubiquitin mediated proteolysis	0.999985	LOC110489697	rnf31	PREDICTED: E3 ubiquitin-protein ligase RNF31-like [Salmo salar]	0.232456	-2.10497	down
ko04120	Ubiquitin mediated proteolysis	0.999985	cblb	cblb	PREDICTED: E3 ubiquitin-protein ligase CBL-B isoform X2 [Salmo salar];PREDICTED: E3 ubiquitin-protein ligase CBL-B isoform X1 [Salmo salar]	0.441207	-1.18047	down
ko04120	Ubiquitin mediated proteolysis	0.999985	LOC110491761	pgbd3,tceb2	PREDICTED: piggyBac transposable element-derived protein 3-like [Lates calcarifer];unnamed protein product [Oncorhynchus mykiss]	2.37353	1.24704	up
ko04120	Ubiquitin mediated proteolysis	0.999985	LOC110491883	ube4b	ubiquitin conjugation factor E4 B [Salmo salar]	0.471709	-1.08403	down
ko04120	Ubiquitin mediated proteolysis	0.999985	LOC110492067	klhl21	unnamed protein product [Oncorhynchus mykiss]	0.395305	-1.33896	down
ko04120	Ubiquitin mediated proteolysis	0.999985	LOC110495003	-	PREDICTED: suppressor of cytokine signaling 1-like [Salmo salar]	0.112721	-3.14917	down
ko04120	Ubiquitin mediated proteolysis	0.999985	LOC110493889	pcif1	PREDICTED: phosphorylated CTD-interacting factor 1-like isoform X1 [Salmo salar]	2.04779	1.03407	up
ko04120	Ubiquitin mediated proteolysis	0.999985	LOC110494106	patz1	PREDICTED: POZ-, AT hook-, and zinc finger-containing protein 1-like isoform X3 [Salmo salar];PREDICTED: POZ-, AT hook-, and zinc finger-containing protein 1-like isoform X1 [Salmo salar]	0.213472	-2.22788	down
ko04120	Ubiquitin mediated proteolysis	0.999985	LOC110494111	tomm6	PREDICTED: mitochondrial import receptor subunit TOM6 homolog [Salmo salar]	2.50213	1.32315	up
ko04120	Ubiquitin mediated proteolysis	0.999985	LOC110494671	uba1	PREDICTED: ubiquitin-like modifier-activating enzyme 1 [Salmo salar]	0.148783	-2.74872	down
ko04120	Ubiquitin mediated proteolysis	0.999985	LOC110496970;LOC110496971	chrna1	PREDICTED: kelch-like protein 23 [Salmo salar];PREDICTED: acetylcholine receptor subunit alpha [Salmo salar]	-inf	-inf	down
ko04120	Ubiquitin mediated proteolysis	0.999985	LOC110498430;LOC110498431;LOC110498436;LOC110498447;LOC110498455;LOC110498458;LOC110498459;LOC110498631;LOC110498632;LOC110498633;LOC110498638	herc4	unnamed protein product [Oncorhynchus mykiss];PREDICTED: probable E3 ubiquitin-protein ligase HERC6 [Salmo salar];unnamed protein product, partial [Oncorhynchus mykiss];PREDICTED: probable E3 ubiquitin-protein ligase HERC3 [Salmo salar];PREDICTED: probable E3 ubiquitin-protein ligase HERC3 isoform X1 [Salmo salar]	0.0766596	-3.70539	down
ko04120	Ubiquitin mediated proteolysis	0.999985	LOC110498306	ube2d2	PREDICTED: ubiquitin-conjugating enzyme E2 D2-like [Salmo salar]	2.34623	1.23034	up
ko04120	Ubiquitin mediated proteolysis	0.999985	LOC110499415	socs3	PREDICTED: suppressor of cytokine signaling 3-like [Salmo salar]	0.314677	-1.66806	down
ko04120	Ubiquitin mediated proteolysis	0.999985	LOC110505398	kbtbd11	PREDICTED: kelch repeat and BTB domain-containing protein 11-like [Salmo salar]	0.432783	-1.20828	down
ko04120	Ubiquitin mediated proteolysis	0.999985	LOC110533170;LOC110534386;LOC110534387;LOC110534390;LOC110534395;LOC110534399	herc4	unnamed protein product [Oncorhynchus mykiss];PREDICTED: probable E3 ubiquitin-protein ligase HERC3 [Esox lucius];PREDICTED: probable E3 ubiquitin-protein ligase HERC3 isoform X1 [Salmo salar]	0.0510498	-4.29195	down
ko04120	Ubiquitin mediated proteolysis	0.999985	klhl32	klhl32	PREDICTED: kelch-like protein 32 [Esox lucius]	3.25113	1.70094	up
ko04120	Ubiquitin mediated proteolysis	0.999985	LOC110520618	mid1	PREDICTED: E3 ubiquitin-protein ligase Midline-1-like isoform X2 [Salmo salar]	0.468224	-1.09473	down
ko04120	Ubiquitin mediated proteolysis	0.999985	LOC110523464	cdc26	PREDICTED: anaphase-promoting complex subunit CDC26-like [Salmo salar]	0.175179	-2.5131	down
ko04120	Ubiquitin mediated proteolysis	0.999985	LOC110535412	cul1	PREDICTED: cullin-1-like [Salmo salar]	0.307334	-1.70212	down
ko04120	Ubiquitin mediated proteolysis	0.999985	LOC110525068	spag1a	PREDICTED: sperm-associated antigen 1 isoform X1 [Maylandia zebra]	0.343227	-1.54277	down
ko04120	Ubiquitin mediated proteolysis	0.999985	LOC110535591	ube3c	unnamed protein product [Oncorhynchus mykiss]	0.496087	-1.01134	down
ko04120	Ubiquitin mediated proteolysis	0.999985	LOC110526774	mimi_r795	PREDICTED: uncharacterized protein LOC106587654 isoform X1 [Salmo salar]	6.17173	2.62568	up
ko04120	Ubiquitin mediated proteolysis	0.999985	LOC110535706	rhobtb1	PREDICTED: rho-related BTB domain-containing protein 2-like isoform X1 [Salmo salar]	0.454862	-1.1365	down
ko04120	Ubiquitin mediated proteolysis	0.999985	ipp	ipp	PREDICTED: actin-binding protein IPP isoform X2 [Salmo salar]	0.437666	-1.1921	down
ko04120	Ubiquitin mediated proteolysis	0.999985	LOC110530697	pias4	unnamed protein product [Oncorhynchus mykiss]	0.246321	-2.02139	down
ko04120	Ubiquitin mediated proteolysis	0.999985	LOC110532857	uba1	PREDICTED: ubiquitin-like modifier-activating enzyme 1 [Salmo salar]	0.308549	-1.69643	down
ko04120	Ubiquitin mediated proteolysis	0.999985	LOC110531294	uba1	PREDICTED: ubiquitin-like modifier-activating enzyme 1 [Salmo salar]	0.43884	-1.18823	down
ko04120	Ubiquitin mediated proteolysis	0.999985	LOC110536452	ube2l3	PREDICTED: ubiquitin-conjugating enzyme E2 L3 [Clupea harengus];unnamed protein product [Oncorhynchus mykiss]	0.296982	-1.75155	down
ko04120	Ubiquitin mediated proteolysis	0.999985	LOC110536499	pias2	PREDICTED: E3 SUMO-protein ligase PIAS2-like isoform X2 [Salmo salar]	0.405072	-1.30375	down
ko04120	Ubiquitin mediated proteolysis	0.999985	LOC110536911	klhl8	PREDICTED: kelch-like protein 8 [Salmo salar]	0.433301	-1.20656	down
ko04120	Ubiquitin mediated proteolysis	0.999985	LOC110537101	ube2l3	PREDICTED: ubiquitin-conjugating enzyme E2 L3-like [Salmo salar]	0.374577	-1.41666	down
ko04120	Ubiquitin mediated proteolysis	0.999985	zzef1	zzef1	PREDICTED: zinc finger ZZ-type and EF-hand domain-containing protein 1 isoform X3 [Salmo salar];PREDICTED: zinc finger ZZ-type and EF-hand domain-containing protein 1 isoform X5 [Salmo salar]	0.439123	-1.1873	down
ko05221	Acute myeloid leukemia	0.999985	LOC110495126	jup	PREDICTED: junction plakoglobin-like [Salmo salar]	0.468292	-1.09452	down
ko05221	Acute myeloid leukemia	0.999985	LOC101268962	zbtb16a	PREDICTED: zinc finger and BTB domain-containing protein 16-A-like isoform X1 [Salmo salar]	0.265779	-1.9117	down
ko05221	Acute myeloid leukemia	0.999985	LOC110507010	cebpa	CCAAT/enhancer binding protein alpha [Oncorhynchus mykiss]	0.375174	-1.41437	down
ko04012	ErbB signaling pathway	0.999985	LOC110510118	nrg2	PREDICTED: pro-neuregulin-2, membrane-bound isoform-like isoform X3 [Lates calcarifer];PREDICTED: pro-neuregulin-2, membrane-bound isoform-like isoform X4 [Salmo salar];PREDICTED: pro-neuregulin-2, membrane-bound isoform-like isoform X2 [Neolamprologus brichardi]	0.315786	-1.66298	down
ko04012	ErbB signaling pathway	0.999985	LOC110528319	tgfa	unnamed protein product [Oncorhynchus mykiss]	2.45416	1.29523	up
ko04012	ErbB signaling pathway	0.999985	cblb	cblb	PREDICTED: E3 ubiquitin-protein ligase CBL-B isoform X2 [Salmo salar];PREDICTED: E3 ubiquitin-protein ligase CBL-B isoform X1 [Salmo salar]	0.441207	-1.18047	down
ko04012	ErbB signaling pathway	0.999985	LOC110491874	mtor	unnamed protein product, partial [Tetraodon nigroviridis]	0.150886	-2.72847	down
ko04012	ErbB signaling pathway	0.999985	LOC110496881	ptk2	PREDICTED: focal adhesion kinase 1-like isoform X1 [Salmo salar]	0.490558	-1.0275	down
ko04012	ErbB signaling pathway	0.999985	LOC110497587	sash1	PREDICTED: SAM and SH3 domain-containing protein 1-like isoform X1 [Salmo salar];PREDICTED: SAM and SH3 domain-containing protein 1-like isoform X3 [Salmo salar]	0.38693	-1.36986	down
ko04012	ErbB signaling pathway	0.999985	LOC110496976	hras	GTPase HRas [Salmo salar]	0.264432	-1.91903	down
ko04012	ErbB signaling pathway	0.999985	LOC110502092	erbb4	PREDICTED: receptor tyrosine-protein kinase erbB-4 [Salmo salar]	-inf	-inf	down
ko04012	ErbB signaling pathway	0.999985	LOC110534202	akt2	unnamed protein product [Oncorhynchus mykiss]	0.44338	-1.17338	down
ko04012	ErbB signaling pathway	0.999985	LOC110508530	jun	unnamed protein product [Oncorhynchus mykiss]	2.87111	1.52161	up
ko04012	ErbB signaling pathway	0.999985	LOC110508222	pik3ca	PREDICTED: phosphatidylinositol 4,5-bisphosphate 3-kinase catalytic subunit alpha isoform-like [Salmo salar]	0.457874	-1.12698	down
ko04012	ErbB signaling pathway	0.999985	LOC110520762	ptk2	PREDICTED: focal adhesion kinase 1-like isoform X1 [Pygocentrus nattereri]	0.456843	-1.13023	down
ko04012	ErbB signaling pathway	0.999985	LOC110529348	pak6	PREDICTED: serine/threonine-protein kinase PAK 6-like [Salmo salar]	0.329121	-1.60331	down
ko04012	ErbB signaling pathway	0.999985	LOC110530129	pik3r2	PREDICTED: phosphatidylinositol 3-kinase regulatory subunit gamma-like isoform X2 [Salmo salar]	0.435365	-1.1997	down
ko04012	ErbB signaling pathway	0.999985	LOC110530977	egfr	PREDICTED: epidermal growth factor receptor-like isoform X1 [Salmo salar]	0.453456	-1.14097	down
ko04012	ErbB signaling pathway	0.999985	bola2	bola2	BolA-like protein 2 [Oncorhynchus mykiss]	2.14529	1.10117	up
ko04012	ErbB signaling pathway	0.999985	LOC110535142	mapk1	PREDICTED: mitogen-activated protein kinase 1 [Salmo salar]	0.452981	-1.14248	down
ko04012	ErbB signaling pathway	0.999985	LOC110537568	dyrk1a	PREDICTED: dual specificity tyrosine-phosphorylation-regulated kinase 1A isoform X1 [Salmo salar];PREDICTED: dual specificity tyrosine-phosphorylation-regulated kinase 1A isoform X2 [Salmo salar]	0.349282	-1.51754	down
ko05213	Endometrial cancer	0.999985	LOC110534175	cdh17	cadherin-17 precursor [Salmo salar]	0.144437	-2.79149	down
ko04970	Salivary secretion	0.999985	LOC110533946	vamp3	PREDICTED: vesicle-associated membrane protein 2 [Salmo salar]	-inf	-inf	down
ko04970	Salivary secretion	0.999985	LOC110494120	loxl2b,loxl2a	unnamed protein product [Oncorhynchus mykiss]	0.280725	-1.83277	down
ko04970	Salivary secretion	0.999985	LOC110501042;LOC110501076;LOC110501172;LOC110502622	muc5ac	PREDICTED: intestinal mucin-like protein [Salmo salar];PREDICTED: mucin-5B-like [Salmo salar];unnamed protein product [Oncorhynchus mykiss]	5.01937	2.32751	up
ko04970	Salivary secretion	0.999985	LOC110501140;LOC110502631	muc5ac	PREDICTED: mucin-5AC-like [Esox lucius];PREDICTED: mucin-5AC-like, partial [Salmo salar]	3.51541	1.81369	up
ko04970	Salivary secretion	0.999985	LOC110522561	-	unnamed protein product [Oncorhynchus mykiss]	2.2121	1.14541	up
ko04970	Salivary secretion	0.999985	LOC110487431	cd163	PREDICTED: uromodulin-like isoform X1 [Salmo salar]	-inf	-inf	down
ko00900	Terpenoid backbone biosynthesis	0.999985	LOC110500724	rce1	PREDICTED: CAAX prenyl protease 2-like [Salmo salar]	0.255945	-1.96609	down
ko00900	Terpenoid backbone biosynthesis	0.999985	LOC110505689	pdss2	PREDICTED: decaprenyl-diphosphate synthase subunit 2 isoform X1 [Salmo salar]	2.36724	1.24321	up
ko00900	Terpenoid backbone biosynthesis	0.999985	c5h5orf63	-	glutaredoxin-like protein YDR286C homolog [Salmo salar]	2.99135	1.58079	up
ko00770	Pantothenate and CoA biosynthesis	0.999985	LOC110499057	cox19	unnamed protein product [Oncorhynchus mykiss]	2.33296	1.22216	up
ko00770	Pantothenate and CoA biosynthesis	0.999985	LOC110535495	dpyd	PREDICTED: dihydropyrimidine dehydrogenase [NADP(+)]-like isoform X1 [Salmo salar]	0.224451	-2.15553	down
ko04066	HIF-1 signaling pathway	0.999985	LOC110491872	angptl7	PREDICTED: angiopoietin-related protein 7-like [Salmo salar]	7.9172	2.98499	up
ko04066	HIF-1 signaling pathway	0.999985	egln3	egln3	unnamed protein product [Oncorhynchus mykiss]	3.85885	1.94817	up
ko04066	HIF-1 signaling pathway	0.999985	LOC110503599	irf2bp1	unnamed protein product [Oncorhynchus mykiss]	0.470732	-1.08702	down
ko04066	HIF-1 signaling pathway	0.999985	LOC110538080	pdk2	unnamed protein product [Oncorhynchus mykiss]	0.0853148	-3.55106	down
ko04066	HIF-1 signaling pathway	0.999985	LOC110486156	pdk2	unnamed protein product [Oncorhynchus mykiss]	0.107529	-3.21721	down
ko04066	HIF-1 signaling pathway	0.999985	LOC110487620	angpt1	PREDICTED: angiopoietin-1 [Cynoglossus semilaevis]	0.105811	-3.24044	down
ko04740	Olfactory transduction	0.999985	LOC110497579	vsnl1	PREDICTED: visinin-like protein 1 [Esox lucius]	20.8599	4.38266	up
ko04740	Olfactory transduction	0.999985	LOC110504854	kcnip1	PREDICTED: Kv channel-interacting protein 1-like [Salmo salar]	4.8229	2.2699	up
ko04740	Olfactory transduction	0.999985	LOC110506805	slc24a5	PREDICTED: sodium/potassium/calcium exchanger 5 [Salmo salar]	2.87192	1.52202	up
ko04740	Olfactory transduction	0.999985	rgs1	rgs1	regulator of G-protein signaling 1 [Oncorhynchus mykiss]	3.80431	1.92764	up
ko04740	Olfactory transduction	0.999985	LOC110522561	-	unnamed protein product [Oncorhynchus mykiss]	2.2121	1.14541	up
ko04740	Olfactory transduction	0.999985	LOC110523242	ncs1	Neuronal calcium sensor 1 [Salmo salar]	3.22521	1.68939	up
ko04740	Olfactory transduction	0.999985	LOC110523705	kcnip3	PREDICTED: calsenilin-like isoform X1 [Salmo salar];PREDICTED: calsenilin-like isoform X3 [Salmo salar]	0.275687	-1.8589	down
ko04740	Olfactory transduction	0.999985	LOC110530038	rgs1	PREDICTED: regulator of G-protein signaling 21-like [Salmo salar]	3.94539	1.98017	up
ko04740	Olfactory transduction	0.999985	LOC110535962	ncs1	PREDICTED: neuronal calcium sensor 1-like [Salmo salar]	3.44378	1.78399	up
ko05416	Viral myocarditis	0.999985	LOC110495020	prf1	PREDICTED: perforin-1-like [Salmo salar]	0.163178	-2.61548	down
ko05416	Viral myocarditis	0.999985	LOC110497606	dtnb	PREDICTED: dystrobrevin beta-like isoform X10 [Salmo salar];PREDICTED: dystrobrevin beta-like isoform X5 [Salmo salar];PREDICTED: dystrobrevin beta-like isoform X7 [Salmo salar];PREDICTED: dystrobrevin beta-like isoform X15 [Salmo salar];PREDICTED: dystrobrevin beta-like isoform X8 [Salmo salar];PREDICTED: dystrobrevin beta-like isoform X11 [Salmo salar]	2.16804	1.11639	up
ko05416	Viral myocarditis	0.999985	LOC110520769	myo1e	unnamed protein product [Oncorhynchus mykiss]	0.398455	-1.32751	down
ko05416	Viral myocarditis	0.999985	LOC110535668	eif4g3	PREDICTED: uncharacterized protein LOC106578729 isoform X1 [Salmo salar]	0.124531	-3.00543	down
ko05416	Viral myocarditis	0.999985	LOC110537515	sgcd	PREDICTED: delta-sarcoglycan-like isoform X1 [Salmo salar]	2.78664	1.47852	up
ko05145	Toxoplasmosis	0.999985	LOC110494270	usp4	Ubiquitin carboxyl-terminal hydrolase 4 [Salmo salar]	0.267859	-1.90045	down
ko05145	Toxoplasmosis	0.999985	LOC110494345	gnai3	PREDICTED: guanine nucleotide-binding protein G(k) subunit alpha-like [Salmo salar]	2.1517	1.10547	up
ko05145	Toxoplasmosis	0.999985	LOC110533510	hsc71,hspa2	Heat shock 70 kDa protein A [Toxocara canis];PREDICTED: 78 kDa glucose-regulated protein homolog [Salmo salar]	0.262203	-1.93125	down
ko04966	Collecting duct acid secretion	0.999985	LOC110508667	slc12a7	PREDICTED: solute carrier family 12 member 7-like isoform X2 [Salmo salar];PREDICTED: solute carrier family 12 member 7-like isoform X1 [Salmo salar]	0.473807	-1.07763	down
ko04510	Focal adhesion	0.999985	vtn1	vtn	vitronectin protein 1 precursor [Oncorhynchus mykiss]	-inf	-inf	down
ko04510	Focal adhesion	0.999985	LOC110494656	mst1	PREDICTED: hepatocyte growth factor-like protein isoform X2 [Salmo salar]	-inf	-inf	down
ko04510	Focal adhesion	0.999985	LOC110496163	hgf	PREDICTED: hepatocyte growth factor-like [Salmo salar]	0.352183	-1.5056	down
ko04510	Focal adhesion	0.999985	LOC110502318	met	PREDICTED: hepatocyte growth factor receptor-like [Salmo salar]	0.448833	-1.15575	down
ko04510	Focal adhesion	0.999985	cbln2	cbln2	unnamed protein product [Oncorhynchus mykiss]	inf	inf	up
ko04510	Focal adhesion	0.999985	LOC110538482	mast1	PREDICTED: microtubule-associated serine/threonine-protein kinase 1-like isoform X1 [Salmo salar]	11.0231	3.46246	up
ko04510	Focal adhesion	0.999985	LOC110487730	kdrl	PREDICTED: vascular endothelial growth factor receptor kdr-like [Salmo salar]	0.18912	-2.40262	down
ko04510	Focal adhesion	0.999985	LOC110526097	antxr1	PREDICTED: anthrax toxin receptor 1-like [Salmo salar]	4.25987	2.09081	up
ko04510	Focal adhesion	0.999985	LOC110491224	capn2	PREDICTED: calpain-2 catalytic subunit-like [Esox lucius]	0.335723	-1.57466	down
ko04510	Focal adhesion	0.999985	LOC110492816	itgb4	PREDICTED: integrin beta-4-like [Salmo salar]	0.467781	-1.0961	down
ko04510	Focal adhesion	0.999985	LOC110491700	mylk	PREDICTED: myosin light chain kinase, smooth muscle-like isoform X1 [Salmo salar]	0.207024	-2.27213	down
ko04510	Focal adhesion	0.999985	LOC110492420	lamb1	unnamed protein product [Oncorhynchus mykiss]	2.2987	1.20082	up
ko04510	Focal adhesion	0.999985	usp11	usp11	unnamed protein product [Oncorhynchus mykiss]	0.3143	-1.66979	down
ko04510	Focal adhesion	0.999985	LOC110492626	lamb2	PREDICTED: laminin subunit beta-2-like [Salmo salar]	0.272476	-1.8758	down
ko04510	Focal adhesion	0.999985	LOC110493958	plekhg4b	PREDICTED: uncharacterized protein LOC106565223 [Salmo salar]	0.347846	-1.52348	down
ko04510	Focal adhesion	0.999985	LOC110493221	pxn	PREDICTED: flocculation protein FLO11-like isoform X1 [Salmo salar]	0.421827	-1.24528	down
ko04510	Focal adhesion	0.999985	LOC110494270	usp4	Ubiquitin carboxyl-terminal hydrolase 4 [Salmo salar]	0.267859	-1.90045	down
ko04510	Focal adhesion	0.999985	LOC110496881	ptk2	PREDICTED: focal adhesion kinase 1-like isoform X1 [Salmo salar]	0.490558	-1.0275	down
ko04510	Focal adhesion	0.999985	coch	coch	PREDICTED: cochlin [Salmo salar]	0.298518	-1.74411	down
ko04510	Focal adhesion	0.999985	LOC110535435;LOC110535453	col6a1	PREDICTED: collagen alpha-1(VI) chain-like [Salmo salar];PREDICTED: collagen alpha-1(VI) chain [Esox lucius]	0.448425	-1.15706	down
ko04510	Focal adhesion	0.999985	parvg	parvg	unnamed protein product [Oncorhynchus mykiss]	3.04828	1.60799	up
ko04510	Focal adhesion	0.999985	LOC110495896	rasgrf1	PREDICTED: ras-specific guanine nucleotide-releasing factor 1 [Salmo salar]	0.00875996	-6.83486	down
ko04510	Focal adhesion	0.999985	LOC110496976	hras	GTPase HRas [Salmo salar]	0.264432	-1.91903	down
ko04510	Focal adhesion	0.999985	LOC110502515	reln	PREDICTED: reelin [Esox lucius]	0.274792	-1.86359	down
ko04510	Focal adhesion	0.999985	LOC110533592	-	unnamed protein product [Oncorhynchus mykiss]	0.0952746	-3.39176	down
ko04510	Focal adhesion	0.999985	LOC110499489	actn2	PREDICTED: alpha-actinin-2-like, partial [Salmo salar]	0.0713306	-3.80934	down
ko04510	Focal adhesion	0.999985	LOC110501062	lamb1	PREDICTED: laminin subunit beta-1-like [Salmo salar]	0.45941	-1.12215	down
ko04510	Focal adhesion	0.999985	LOC110500504	frk	unnamed protein product [Oncorhynchus mykiss]	0.0429656	-4.54068	down
ko04510	Focal adhesion	0.999985	LOC110501963	fn1	PREDICTED: fibronectin-like isoform X1 [Salmo salar]	0.449741	-1.15284	down
ko04510	Focal adhesion	0.999985	LOC110503636	smtnl2	PREDICTED: smoothelin-like protein 2 isoform X1 [Salmo salar];PREDICTED: smoothelin-like protein 2 isoform X2 [Salmo salar]	0.499379	-1.00179	down
ko04510	Focal adhesion	0.999985	LOC110534202	akt2	unnamed protein product [Oncorhynchus mykiss]	0.44338	-1.17338	down
ko04510	Focal adhesion	0.999985	LOC110508530	jun	unnamed protein product [Oncorhynchus mykiss]	2.87111	1.52161	up
ko04510	Focal adhesion	0.999985	LOC110508222	pik3ca	PREDICTED: phosphatidylinositol 4,5-bisphosphate 3-kinase catalytic subunit alpha isoform-like [Salmo salar]	0.457874	-1.12698	down
ko04510	Focal adhesion	0.999985	LOC110520762	ptk2	PREDICTED: focal adhesion kinase 1-like isoform X1 [Pygocentrus nattereri]	0.456843	-1.13023	down
ko04510	Focal adhesion	0.999985	LOC110534593;LOC110534594	fn1	PREDICTED: receptor-type tyrosine-protein phosphatase H-like isoform X3 [Salmo salar];unnamed protein product [Oncorhynchus mykiss]	0.315186	-1.66572	down
ko04510	Focal adhesion	0.999985	LOC100135939	prg4	PREDICTED: proteoglycan 4-like isoform X1 [Salmo salar];PREDICTED: proteoglycan 4-like isoform X3 [Salmo salar]	0.113727	-3.13635	down
ko04510	Focal adhesion	0.999985	LOC110523890	thbs4b	PREDICTED: thrombospondin-4-B-like [Salmo salar]	0.304881	-1.71368	down
ko04510	Focal adhesion	0.999985	LOC110525627	dock5	PREDICTED: dedicator of cytokinesis protein 5-like isoform X2 [Salmo salar];PREDICTED: dedicator of cytokinesis protein 5-like isoform X1 [Salmo salar]	0.427373	-1.22643	down
ko04510	Focal adhesion	0.999985	LOC110526919	zyx	PREDICTED: zyxin isoform X1 [Salmo salar]	0.442327	-1.17682	down
ko04510	Focal adhesion	0.999985	LOC110527786	mst1r	PREDICTED: macrophage-stimulating protein receptor-like [Salmo salar]	0.286572	-1.80303	down
ko04510	Focal adhesion	0.999985	LOC110527888	mst1r	unnamed protein product [Oncorhynchus mykiss]	0.330614	-1.59678	down
ko04510	Focal adhesion	0.999985	flnb	flnb	PREDICTED: filamin-B [Salmo salar]	0.38211	-1.38794	down
ko04510	Focal adhesion	0.999985	LOC110529348	pak6	PREDICTED: serine/threonine-protein kinase PAK 6-like [Salmo salar]	0.329121	-1.60331	down
ko04510	Focal adhesion	0.999985	LOC110529834	cdc42bpa	PREDICTED: serine/threonine-protein kinase MRCK alpha-like isoform X4 [Salmo salar];PREDICTED: serine/threonine-protein kinase MRCK alpha-like isoform X1 [Salmo salar];PREDICTED: serine/threonine-protein kinase MRCK alpha-like isoform X3 [Salmo salar];PREDICTED: serine/threonine-protein kinase MRCK alpha-like isoform X2 [Salmo salar];PREDICTED: serine/threonine-protein kinase MRCK alpha-like isof…	0.497373	-1.0076	down
ko04510	Focal adhesion	0.999985	LOC110530129	pik3r2	PREDICTED: phosphatidylinositol 3-kinase regulatory subunit gamma-like isoform X2 [Salmo salar]	0.435365	-1.1997	down
ko04510	Focal adhesion	0.999985	LOC110530977	egfr	PREDICTED: epidermal growth factor receptor-like isoform X1 [Salmo salar]	0.453456	-1.14097	down
ko04510	Focal adhesion	0.999985	bola2	bola2	BolA-like protein 2 [Oncorhynchus mykiss]	2.14529	1.10117	up
ko04510	Focal adhesion	0.999985	LOC110531192	lamb2	PREDICTED: laminin subunit beta-2-like isoform X1 [Salmo salar]	0.429808	-1.21824	down
ko04510	Focal adhesion	0.999985	LOC110532270	lamb2	PREDICTED: laminin subunit beta-2-like isoform X3 [Salmo salar];PREDICTED: laminin subunit beta-2-like isoform X1 [Salmo salar]	0.117968	-3.08353	down
ko04510	Focal adhesion	0.999985	LOC110535142	mapk1	PREDICTED: mitogen-activated protein kinase 1 [Salmo salar]	0.452981	-1.14248	down
ko04510	Focal adhesion	0.999985	LOC110536997	antxr2	PREDICTED: anthrax toxin receptor 2-like [Salmo salar]	4.91947	2.2985	up
ko04510	Focal adhesion	0.999985	LOC100136717	myl2	unnamed protein product [Oncorhynchus mykiss]	0.12257	-3.02832	down
ko04510	Focal adhesion	0.999985	LOC110523755	mical2b,mical2	PREDICTED: protein-methionine sulfoxide oxidase mical2b-like isoform X7 [Salmo salar];PREDICTED: protein-methionine sulfoxide oxidase mical2b-like isoform X10 [Salmo salar];PREDICTED: protein-methionine sulfoxide oxidase mical2b-like isoform X1 [Salmo salar]	0.48932	-1.03115	down
ko05323	Rheumatoid arthritis	0.999985	LOC110494096	ccl8	Small inducible cytokine A4 precursor [Oncorhynchus mykiss]	6.16099	2.62316	up
ko05323	Rheumatoid arthritis	0.999985	LOC110487620	angpt1	PREDICTED: angiopoietin-1 [Cynoglossus semilaevis]	0.105811	-3.24044	down
ko04370	VEGF signaling pathway	0.999985	LOC110490410	dyrk4	PREDICTED: dual specificity tyrosine-phosphorylation-regulated kinase 4-like isoform X2 [Salmo salar]	0.062135	-4.00845	down
ko04370	VEGF signaling pathway	0.999985	LOC110491903	mapk14a	PREDICTED: mitogen-activated protein kinase 12-like [Salmo salar]	0.28122	-1.83023	down
ko04370	VEGF signaling pathway	0.999985	LOC110493221	pxn	PREDICTED: flocculation protein FLO11-like isoform X1 [Salmo salar]	0.421827	-1.24528	down
ko04370	VEGF signaling pathway	0.999985	LOC110496881	ptk2	PREDICTED: focal adhesion kinase 1-like isoform X1 [Salmo salar]	0.490558	-1.0275	down
ko04370	VEGF signaling pathway	0.999985	LOC110496976	hras	GTPase HRas [Salmo salar]	0.264432	-1.91903	down
ko04370	VEGF signaling pathway	0.999985	LOC110534202	akt2	unnamed protein product [Oncorhynchus mykiss]	0.44338	-1.17338	down
ko04370	VEGF signaling pathway	0.999985	LOC110508865	pla2g4a	unnamed protein product [Oncorhynchus mykiss]	0.426839	-1.22824	down
ko04370	VEGF signaling pathway	0.999985	LOC110508222	pik3ca	PREDICTED: phosphatidylinositol 4,5-bisphosphate 3-kinase catalytic subunit alpha isoform-like [Salmo salar]	0.457874	-1.12698	down
ko04370	VEGF signaling pathway	0.999985	LOC110520762	ptk2	PREDICTED: focal adhesion kinase 1-like isoform X1 [Pygocentrus nattereri]	0.456843	-1.13023	down
ko04370	VEGF signaling pathway	0.999985	LOC110530129	pik3r2	PREDICTED: phosphatidylinositol 3-kinase regulatory subunit gamma-like isoform X2 [Salmo salar]	0.435365	-1.1997	down
ko04370	VEGF signaling pathway	0.999985	bola2	bola2	BolA-like protein 2 [Oncorhynchus mykiss]	2.14529	1.10117	up
ko04370	VEGF signaling pathway	0.999985	LOC110536389	hspb8	unnamed protein product [Oncorhynchus mykiss]	0.319191	-1.64751	down
ko04370	VEGF signaling pathway	0.999985	LOC110535142	mapk1	PREDICTED: mitogen-activated protein kinase 1 [Salmo salar]	0.452981	-1.14248	down
ko04370	VEGF signaling pathway	0.999985	LOC110522951	mapk12	unnamed protein product [Oncorhynchus mykiss]	0.318295	-1.65156	down
ko00604	Glycosphingolipid biosynthesis - ganglio series	0.999985	LOC110494128	celf4	PREDICTED: CUGBP Elav-like family member 4 isoform X12 [Salmo salar]	12.5648	3.65132	up
ko00604	Glycosphingolipid biosynthesis - ganglio series	0.999985	LOC110525430	st8sia3	PREDICTED: sia-alpha-2,3-Gal-beta-1,4-GlcNAc-R:alpha 2,8-sialyltransferase-like isoform X1 [Salmo salar]	3.10396	1.63411	up
ko00604	Glycosphingolipid biosynthesis - ganglio series	0.999985	LOC110538944	b4galnt2	unnamed protein product [Oncorhynchus mykiss]	-inf	-inf	down
ko00604	Glycosphingolipid biosynthesis - ganglio series	0.999985	LOC100135854	st8sia6	alpha 2,8-sialyltransferase VI, partial [Oncorhynchus mykiss]	0.230179	-2.11917	down
ko04152	AMPK signaling pathway	0.999985	LOC110488444	rbms3	unnamed protein product, partial [Oncorhynchus mykiss]	0.252047	-1.98823	down
ko04152	AMPK signaling pathway	0.999985	LOC110492032	hnf4a	PREDICTED: hepatocyte nuclear factor 4-alpha-like isoform X1 [Salmo salar];unnamed protein product [Oncorhynchus mykiss];PREDICTED: hepatocyte nuclear factor 4-alpha-like isoform X3 [Salmo salar]	-inf	-inf	down
ko04152	AMPK signaling pathway	0.999985	LOC110502851	eef2k	unnamed protein product [Oncorhynchus mykiss]	2.39257	1.25856	up
ko04152	AMPK signaling pathway	0.999985	rbms3	rbms3	unnamed protein product [Oncorhynchus mykiss]	0.499662	-1.00097	down
ko04152	AMPK signaling pathway	0.999985	LOC110523590	rab14	PREDICTED: ras-related protein Rab-14 isoform X1 [Anas platyrhynchos]	0.466075	-1.10137	down
ko00400	Phenylalanine, tyrosine and tryptophan biosynthesis	0.999985	LOC110507168	-	PREDICTED: L-amino-acid oxidase-like isoform X1 [Salmo salar]	0.0980632	-3.35014	down
ko00750	Vitamin B6 metabolism	0.999985	LOC110499124	pnpo	PREDICTED: pyridoxine-5'-phosphate oxidase-like [Salmo salar]	2.96195	1.56655	up
ko03013	RNA transport	0.999985	LOC110531522	btn1a1	unnamed protein product [Oncorhynchus mykiss]	0.0679376	-3.87965	down
ko03013	RNA transport	0.999985	LOC110490198	mov10b.1	helicase MOV-10 [Salmo salar]	0.113172	-3.14341	down
ko03013	RNA transport	0.999985	LOC110493558;LOC110493559	gga3	PREDICTED: small ubiquitin-related modifier 2-like [Salmo salar];unnamed protein product [Oncorhynchus mykiss]	2.50067	1.32232	up
ko03013	RNA transport	0.999985	LOC110495923	bzw1a	unnamed protein product [Oncorhynchus mykiss]	2.36025	1.23894	up
ko03013	RNA transport	0.999985	dctn3	dctn3	PREDICTED: dynactin subunit 3-like [Salmo salar]	2.76498	1.46727	up
ko03013	RNA transport	0.999985	LOC110533474	clns1a	unnamed protein product [Oncorhynchus mykiss]	3.10601	1.63506	up
ko03013	RNA transport	0.999985	ighmbp2	ighmbp2	PREDICTED: DNA-binding protein SMUBP-2 [Salmo salar]	0.498058	-1.00561	down
ko03013	RNA transport	0.999985	LOC110498979	a1cf	unnamed protein product [Oncorhynchus mykiss]	-inf	-inf	down
ko03013	RNA transport	0.999985	LOC110498997	rpp30	unnamed protein product [Oncorhynchus mykiss]	3.74315	1.90425	up
ko03013	RNA transport	0.999985	LOC110501703	ranbp2	PREDICTED: E3 SUMO-protein ligase RanBP2-like isoform X3 [Salmo salar]	0.342413	-1.54619	down
ko03013	RNA transport	0.999985	LOC110504592	nxt2	unnamed protein product [Oncorhynchus mykiss]	2.69125	1.42828	up
ko03013	RNA transport	0.999985	gemi2;LOC110505742	gemin2	unnamed protein product [Oncorhynchus mykiss];PREDICTED: gem-associated protein 2-like [Salmo salar]	2.12282	1.08598	up
ko03013	RNA transport	0.999985	LOC110507421	gemin7	unnamed protein product [Oncorhynchus mykiss]	2.20977	1.14389	up
ko03013	RNA transport	0.999985	LOC110507923	eif4g1	PREDICTED: eukaryotic translation initiation factor 4 gamma 1-like isoform X9 [Salmo salar]	0.4028	-1.31186	down
ko03013	RNA transport	0.999985	tmem223	tmem223	PREDICTED: transmembrane protein 223 [Salmo salar]	2.08135	1.05752	up
ko03013	RNA transport	0.999985	LOC110510069	eif1ax	PREDICTED: eukaryotic translation initiation factor 1A, X-chromosomal-like [Salmo salar]	2.11905	1.08342	up
ko03013	RNA transport	0.999985	LOC110521533	rpp21	Ribonuclease P protein subunit p21 [Salmo salar]	3.22542	1.68949	up
ko03013	RNA transport	0.999985	LOC110524400	rpp21	unnamed protein product [Oncorhynchus mykiss]	2.18015	1.12443	up
ko03013	RNA transport	0.999985	LOC110524921	cyfip1	PREDICTED: cytoplasmic FMR1-interacting protein 1 homolog [Salmo salar]	0.444997	-1.16813	down
ko03013	RNA transport	0.999985	LOC110525768	thoc5	PREDICTED: THO complex subunit 5 homolog [Salmo salar]	0.483983	-1.04697	down
ko03013	RNA transport	0.999985	LOC110535668	eif4g3	PREDICTED: uncharacterized protein LOC106578729 isoform X1 [Salmo salar]	0.124531	-3.00543	down
ko03013	RNA transport	0.999985	LOC110527396	sumo3	PREDICTED: small ubiquitin-related modifier 3 [Salmo salar]	2.01541	1.01107	up
ko03013	RNA transport	0.999985	helz2	helz2	PREDICTED: helicase with zinc finger domain 2 isoform X1 [Salmo salar];unnamed protein product [Oncorhynchus mykiss]	0.0686895	-3.86377	down
ko03013	RNA transport	0.999985	LOC110528534;LOC110528535	stmn3	PREDICTED: helicase with zinc finger domain 2-like [Salmo salar];unnamed protein product [Oncorhynchus mykiss]	0.186557	-2.42231	down
ko03013	RNA transport	0.999985	LOC110535081;LOC110536139	tacc1	PREDICTED: transforming acidic coiled-coil-containing protein 1-like isoform X1 [Salmo salar]	0.43145	-1.21273	down
ko03013	RNA transport	0.999985	LOC110531257	eif4b	PREDICTED: eukaryotic translation initiation factor 4B-like isoform X5 [Salmo salar]	7.12364	2.83261	up
ko03013	RNA transport	0.999985	nup88	nup88	unnamed protein product [Oncorhynchus mykiss]	0.468538	-1.09376	down
ko03013	RNA transport	0.999985	LOC110485812;LOC110485813	sumo2	unnamed protein product [Oncorhynchus mykiss];PREDICTED: small ubiquitin-related modifier 2-like [Salmo salar]	2.20269	1.13926	up
ko03013	RNA transport	0.999985	LOC110489347	pabpc1	PREDICTED: polyadenylate-binding protein 1-like [Salmo salar]	0.467084	-1.09824	down
ko00603	Glycosphingolipid biosynthesis - globo series	0.999985	LOC110494128	celf4	PREDICTED: CUGBP Elav-like family member 4 isoform X12 [Salmo salar]	12.5648	3.65132	up
ko00603	Glycosphingolipid biosynthesis - globo series	0.999985	LOC110496386	sh3bgrl3	PREDICTED: SH3 domain-binding glutamic acid-rich-like protein 3 [Salmo salar]	0.0769509	-3.69992	down
ko00603	Glycosphingolipid biosynthesis - globo series	0.999985	LOC110525430	st8sia3	PREDICTED: sia-alpha-2,3-Gal-beta-1,4-GlcNAc-R:alpha 2,8-sialyltransferase-like isoform X1 [Salmo salar]	3.10396	1.63411	up
ko00603	Glycosphingolipid biosynthesis - globo series	0.999985	LOC110537309	sh3bgrl	SH3 domain-binding glutamic acid-rich-like protein [Oncorhynchus mykiss]	4.77081	2.25423	up
ko04520	Adherens junction	0.999985	LOC110493864	ptprt	PREDICTED: receptor-type tyrosine-protein phosphatase T isoform X1 [Salmo salar];PREDICTED: receptor-type tyrosine-protein phosphatase T isoform X18 [Salmo salar];PREDICTED: receptor-type tyrosine-protein phosphatase T isoform X6 [Salmo salar];PREDICTED: receptor-type tyrosine-protein phosphatase T isoform X14 [Salmo salar];PREDICTED: receptor-type tyrosine-protein phosphatase T isoform X5 [Salmo…	5.06482	2.34051	up
ko04520	Adherens junction	0.999985	LOC110502318	met	PREDICTED: hepatocyte growth factor receptor-like [Salmo salar]	0.448833	-1.15575	down
ko04520	Adherens junction	0.999985	LOC110492646	ptprf	PREDICTED: receptor-type tyrosine-protein phosphatase F-like, partial [Salmo salar]	0.481831	-1.0534	down
ko04520	Adherens junction	0.999985	LOC110492648	ptprf	PREDICTED: receptor-type tyrosine-protein phosphatase F-like, partial [Salmo salar]	0.499599	-1.00116	down
ko04520	Adherens junction	0.999985	LOC110496212	nectin2	PREDICTED: poliovirus receptor-like isoform X1 [Salmo salar]	0.414101	-1.27195	down
ko04520	Adherens junction	0.999985	LOC110534175	cdh17	cadherin-17 precursor [Salmo salar]	0.144437	-2.79149	down
ko04520	Adherens junction	0.999985	LOC110499489	actn2	PREDICTED: alpha-actinin-2-like, partial [Salmo salar]	0.0713306	-3.80934	down
ko04520	Adherens junction	0.999985	LOC110500504	frk	unnamed protein product [Oncorhynchus mykiss]	0.0429656	-4.54068	down
ko04520	Adherens junction	0.999985	LOC110501511	pkp4	PREDICTED: plakophilin-4 isoform X7 [Salmo salar];PREDICTED: plakophilin-4 isoform X5 [Salmo salar]	0.405829	-1.30106	down
ko04520	Adherens junction	0.999985	LOC110503599	irf2bp1	unnamed protein product [Oncorhynchus mykiss]	0.470732	-1.08702	down
ko04520	Adherens junction	0.999985	LOC110503636	smtnl2	PREDICTED: smoothelin-like protein 2 isoform X1 [Salmo salar];PREDICTED: smoothelin-like protein 2 isoform X2 [Salmo salar]	0.499379	-1.00179	down
ko04520	Adherens junction	0.999985	ctnna1	ctnna1	PREDICTED: catenin alpha-1 [Salmo salar]	0.419636	-1.25279	down
ko04520	Adherens junction	0.999985	LOC110506405	cdh1	unnamed protein product [Oncorhynchus mykiss]	0.418442	-1.2569	down
ko04520	Adherens junction	0.999985	LOC110507741	nectin3	unnamed protein product [Oncorhynchus mykiss]	2.86573	1.5189	up
ko04520	Adherens junction	0.999985	LOC110489630	k-cam	unnamed protein product [Oncorhynchus mykiss]	16.1852	4.0166	up
ko04520	Adherens junction	0.999985	snai2	snai2	unnamed protein product [Oncorhynchus mykiss]	2.26631	1.18035	up
ko04520	Adherens junction	0.999985	LOC110507902;LOC110507929;LOC110507990;LOC110508014;LOC110520777	epb41l4b	PREDICTED: tyrosine-protein phosphatase non-receptor type 3-like [Salmo salar];PREDICTED: band 4.1-like protein 4B [Salmo salar]	0.403331	-1.30996	down
ko04520	Adherens junction	0.999985	LOC110527786	mst1r	PREDICTED: macrophage-stimulating protein receptor-like [Salmo salar]	0.286572	-1.80303	down
ko04520	Adherens junction	0.999985	LOC110527888	mst1r	unnamed protein product [Oncorhynchus mykiss]	0.330614	-1.59678	down
ko04520	Adherens junction	0.999985	LOC110530977	egfr	PREDICTED: epidermal growth factor receptor-like isoform X1 [Salmo salar]	0.453456	-1.14097	down
ko04520	Adherens junction	0.999985	bola2	bola2	BolA-like protein 2 [Oncorhynchus mykiss]	2.14529	1.10117	up
ko04520	Adherens junction	0.999985	LOC110535142	mapk1	PREDICTED: mitogen-activated protein kinase 1 [Salmo salar]	0.452981	-1.14248	down
ko04520	Adherens junction	0.999985	LOC110522960	mtss1l	PREDICTED: MTSS1-like protein isoform X1 [Salmo salar];PREDICTED: MTSS1-like protein isoform X2 [Salmo salar];PREDICTED: MTSS1-like protein isoform X4 [Salmo salar]	0.307635	-1.70071	down
ko04520	Adherens junction	0.999985	LOC110488416;LOC110488418;LOC110488421	csnk2b	PREDICTED: casein kinase II subunit beta isoform X1 [Salmo salar];PREDICTED: casein kinase II subunit beta isoform X1 [Maylandia zebra]	0.484562	-1.04525	down
ko04664	Fc epsilon RI signaling pathway	0.999985	LOC110493958	plekhg4b	PREDICTED: uncharacterized protein LOC106565223 [Salmo salar]	0.347846	-1.52348	down
ko04664	Fc epsilon RI signaling pathway	0.999985	LOC110530565	fcer1g	unnamed protein product [Oncorhynchus mykiss]	3.34521	1.7421	up
ko00230	Purine metabolism	0.999985	LOC110486604	pnp	unnamed protein product [Oncorhynchus mykiss]	-inf	-inf	down
ko00230	Purine metabolism	0.999985	LOC110497901	entpd5	PREDICTED: ectonucleoside triphosphate diphosphohydrolase 5 [Salmo salar]	10.1518	3.34366	up
ko00230	Purine metabolism	0.999985	LOC110501757	pde1a	unnamed protein product [Oncorhynchus mykiss]	2.26024	1.17648	up
ko00230	Purine metabolism	0.999985	LOC110505450	nt5c1a	PREDICTED: cytosolic 5'-nucleotidase 1A-like isoform X1 [Salmo salar];PREDICTED: cytosolic 5'-nucleotidase 1A-like isoform X3 [Salmo salar]	0.268042	-1.89947	down
ko00230	Purine metabolism	0.999985	LOC110521955	uox	unnamed protein product [Oncorhynchus mykiss]	-inf	-inf	down
ko00230	Purine metabolism	0.999985	LOC110489854	prtfdc1	unnamed protein product [Oncorhynchus mykiss]	2.50261	1.32343	up
ko00230	Purine metabolism	0.999985	LOC110494149	pnp	PREDICTED: purine nucleoside phosphorylase-like isoform X1 [Salmo salar]	2.93806	1.55486	up
ko00230	Purine metabolism	0.999985	LOC110495656	smim11a	PREDICTED: small integral membrane protein 11-like [Salmo salar]	2.74477	1.45668	up
ko00230	Purine metabolism	0.999985	LOC110533284	pcbd2	unnamed protein product [Oncorhynchus mykiss]	2.93621	1.55395	up
ko00230	Purine metabolism	0.999985	pold4	pold4	unnamed protein product [Oncorhynchus mykiss]	2.46919	1.30404	up
ko00230	Purine metabolism	0.999985	LOC110500684	polr2a	unnamed protein product [Oncorhynchus mykiss]	0.393386	-1.34598	down
ko00230	Purine metabolism	0.999985	LOC110503816	polr2d	PREDICTED: LOW QUALITY PROTEIN: DNA-directed RNA polymerase II subunit RPB4 [Microtus ochrogaster];PREDICTED: DNA-directed RNA polymerase II subunit RPB4 isoform X1 [Pan paniscus]	4.13022	2.04622	up
ko00230	Purine metabolism	0.999985	LOC110504699	hprt1	PREDICTED: hypoxanthine-guanine phosphoribosyltransferase isoform X1 [Salmo salar]	2.35002	1.23267	up
ko00230	Purine metabolism	0.999985	nme5	nme5	unnamed protein product [Oncorhynchus mykiss]	2.83946	1.50562	up
ko00230	Purine metabolism	0.999985	polr2b	polr2b	DNA-directed RNA polymerase II subunit RPB2 [Salmo salar]	0.4839	-1.04722	down
ko00230	Purine metabolism	0.999985	LOC110506297	arl14ep	unnamed protein product [Oncorhynchus mykiss]	2.27824	1.18792	up
ko00230	Purine metabolism	0.999985	LOC110506665	polr2l	DNA-directed RNA polymerases I, II, and III subunit RPABC5 [Chelonia mydas]	2.66738	1.41542	up
ko00230	Purine metabolism	0.999985	hint1	hint1	unnamed protein product [Oncorhynchus mykiss]	2.60728	1.38255	up
ko00230	Purine metabolism	0.999985	dck	dck	unnamed protein product [Oncorhynchus mykiss];Deoxycytidine kinase [Salmo salar]	0.128659	-2.95838	down
ko00230	Purine metabolism	0.999985	LOC110524564	airc	PREDICTED: uncharacterized protein LOC106560280 isoform X1 [Salmo salar];unnamed protein product [Oncorhynchus mykiss]	2.89336	1.53274	up
ko00230	Purine metabolism	0.999985	LOC110528272	pnp	PREDICTED: purine nucleoside phosphorylase-like [Salmo salar]	5.55557	2.47393	up
ko00230	Purine metabolism	0.999985	LOC110528588	pde1b	PREDICTED: calcium/calmodulin-dependent 3',5'-cyclic nucleotide phosphodiesterase 1B-like isoform X2 [Salmo salar]	5.53953	2.46976	up
ko00230	Purine metabolism	0.999985	LOC110532085	impdh2	PREDICTED: inosine-5'-monophosphate dehydrogenase 2 isoform X1 [Salmo salar]	0.464762	-1.10544	down
ko00230	Purine metabolism	0.999985	LOC110531258	tns2	PREDICTED: tensin-2-like isoform X3 [Salmo salar]	0.411909	-1.2796	down
ko00230	Purine metabolism	0.999985	LOC110536361	npdc1	unnamed protein product [Oncorhynchus mykiss]	3.86835	1.95172	up
ko00230	Purine metabolism	0.999985	LOC110537124	pde6b	PREDICTED: rod cGMP-specific 3',5'-cyclic phosphodiesterase subunit beta-like [Salmo salar]	2.29464	1.19827	up
ko00230	Purine metabolism	0.999985	LOC110538368	polr3h	unnamed protein product [Oncorhynchus mykiss]	2.09102	1.0642	up
ko00230	Purine metabolism	0.999985	LOC110524028	ampd3	unnamed protein product [Oncorhynchus mykiss]	0.432413	-1.20952	down
ko00230	Purine metabolism	0.999985	polr2h	polr2h	DNA-directed RNA polymerases I, II, and III subunit RPABC3 [Salmo salar]	2.49303	1.3179	up
ko04140	Regulation of autophagy	0.999985	LOC110538053	ifnb1	type I interferon c3 [Oncorhynchus mykiss]	-inf	-inf	down
ko04140	Regulation of autophagy	0.999985	LOC110538937	ifnb1	type I interferon c1 [Oncorhynchus mykiss]	-inf	-inf	down
ko04140	Regulation of autophagy	0.999985	LOC110535476	pik3r4	unnamed protein product, partial [Oncorhynchus mykiss]	0.478729	-1.06272	down
ko04140	Regulation of autophagy	0.999985	LOC110505798	atg14	PREDICTED: beclin 1-associated autophagy-related key regulator-like [Salmo salar];unnamed protein product [Oncorhynchus mykiss]	0.38063	-1.39354	down
ko04140	Regulation of autophagy	0.999985	LOC110507875	ulk2	PREDICTED: serine/threonine-protein kinase ULK2-like isoform X1 [Salmo salar];PREDICTED: serine/threonine-protein kinase ULK2-like isoform X2 [Salmo salar]	2.19374	1.13339	up
ko04140	Regulation of autophagy	0.999985	gbrl2	gabarapl2	Gamma-aminobutyric acid receptor-associated protein-like 2 [Oncorhynchus mykiss]	3.02553	1.59719	up
ko04711	Circadian rhythm - fly	0.999985	LOC110528611	vrk2	PREDICTED: serine/threonine-protein kinase VRK1-like isoform X1 [Salmo salar]	0.286096	-1.80543	down
ko04720	Long-term potentiation	0.999985	LOC110503599	irf2bp1	unnamed protein product [Oncorhynchus mykiss]	0.470732	-1.08702	down
ko04720	Long-term potentiation	0.999985	LOC110522561	-	unnamed protein product [Oncorhynchus mykiss]	2.2121	1.14541	up
ko04919	Thyroid hormone signaling pathway	0.999985	LOC110490178	slco1c1	unnamed protein product [Oncorhynchus mykiss]	-inf	-inf	down
ko04919	Thyroid hormone signaling pathway	0.999985	dio3	dio3	deiodinase 3b [Salmo salar]	2.23381	1.15951	up
ko04919	Thyroid hormone signaling pathway	0.999985	LOC110503599	irf2bp1	unnamed protein product [Oncorhynchus mykiss]	0.470732	-1.08702	down
ko04919	Thyroid hormone signaling pathway	0.999985	LOC110522273	rcan3	PREDICTED: calcipressin-2 isoform X1 [Esox lucius]	0.176707	-2.50057	down
ko04919	Thyroid hormone signaling pathway	0.999985	dio1	dio1	PREDICTED: type I iodothyronine deiodinase [Salmo salar]	4.20123	2.07081	up
ko04919	Thyroid hormone signaling pathway	0.999985	LOC110532498	snph	PREDICTED: syntaphilin-like [Salmo salar]	3.27978	1.7136	up
ko04919	Thyroid hormone signaling pathway	0.999985	LOC110537422	slco2b1	PREDICTED: solute carrier organic anion transporter family member 2B1-like [Salmo salar]	0.238754	-2.0664	down
ko04919	Thyroid hormone signaling pathway	0.999985	LOC110537473	zgc:153454	PREDICTED: mediator of RNA polymerase II transcription subunit 13 [Salmo salar]	0.401138	-1.31783	down
ko05214	Glioma	0.999985	LOC110522561	-	unnamed protein product [Oncorhynchus mykiss]	2.2121	1.14541	up
ko00380	Tryptophan metabolism	0.999985	LOC110505124	tdo2a	PREDICTED: tryptophan 2,3-dioxygenase A-like [Salmo salar]	-inf	-inf	down
ko00380	Tryptophan metabolism	0.999985	cyp1a3	cyp1a3	cytochrome P450 1A3 [Oncorhynchus mykiss]	0.348722	-1.51985	down
ko00380	Tryptophan metabolism	0.999985	LOC110507168	-	PREDICTED: L-amino-acid oxidase-like isoform X1 [Salmo salar]	0.0980632	-3.35014	down
ko00380	Tryptophan metabolism	0.999985	LOC110520180	arhgap15	unnamed protein product [Oncorhynchus mykiss]	2.09451	1.06661	up
ko00380	Tryptophan metabolism	0.999985	c5h5orf63	-	glutaredoxin-like protein YDR286C homolog [Salmo salar]	2.99135	1.58079	up
ko00380	Tryptophan metabolism	0.999985	LOC110526570	cyp1a1	cytochrome P450 1A2 [Oncorhynchus mykiss]	0.145402	-2.78188	down
ko04744	Phototransduction	0.999985	LOC110503733	grk7a	unnamed protein product [Oncorhynchus mykiss]	0.321109	-1.63887	down
ko04744	Phototransduction	0.999985	LOC110492831	opn4a	melanopsin, partial [Oncorhynchus masou]	2.64077	1.40096	up
ko04744	Phototransduction	0.999985	calml4	calml4	unnamed protein product [Oncorhynchus mykiss];PREDICTED: calmodulin-like protein 4 [Salmo salar]	3.24509	1.69826	up
ko04744	Phototransduction	0.999985	LOC110499196	-	Parvalbumin, thymic [Salmo salar]	0.088662	-3.49554	down
ko04744	Phototransduction	0.999985	LOC110522561	-	unnamed protein product [Oncorhynchus mykiss]	2.2121	1.14541	up
ko04744	Phototransduction	0.999985	LOC110537124	pde6b	PREDICTED: rod cGMP-specific 3',5'-cyclic phosphodiesterase subunit beta-like [Salmo salar]	2.29464	1.19827	up
ko04744	Phototransduction	0.999985	LOC110525521	rgr	PREDICTED: RPE-retinal G protein-coupled receptor-like [Salmo salar]	2.73162	1.44976	up
ko03022	Basal transcription factors	0.999985	LOC110505513	gag-pol	PREDICTED: protein NYNRIN-like [Larimichthys crocea]	0.279469	-1.83924	down
ko03022	Basal transcription factors	0.999985	LOC110533816	brwd3	unnamed protein product [Oncorhynchus mykiss]	0.498671	-1.00384	down
ko03022	Basal transcription factors	0.999985	taf7	taf7	transcription initiation factor TFIID subunit 7 [Salmo salar]	0.479955	-1.05903	down
ko03022	Basal transcription factors	0.999985	LOC110508956	gtf2b	Transcription initiation factor IIB [Salmo salar]	0.327357	-1.61106	down
ko03022	Basal transcription factors	0.999985	gtf2h5	gtf2h5	general transcription factor IIH subunit 5 [Salmo salar]	2.44561	1.29019	up
ko04920	Adipocytokine signaling pathway	0.999985	LOC110504108	acsl3	PREDICTED: long-chain-fatty-acid--CoA ligase 3 [Esox lucius]	0.0358857	-4.80045	down
ko04920	Adipocytokine signaling pathway	0.999985	LOC110530156	otol1	unnamed protein product [Oncorhynchus mykiss]	-inf	-inf	down
ko04920	Adipocytokine signaling pathway	0.999985	LOC110537392	irs1-b	PREDICTED: insulin receptor substrate 1-B-like isoform X2 [Salmo salar]	0.0762015	-3.71404	down
ko04920	Adipocytokine signaling pathway	0.999985	LOC110491874	mtor	unnamed protein product, partial [Tetraodon nigroviridis]	0.150886	-2.72847	down
ko04920	Adipocytokine signaling pathway	0.999985	LOC110537221	slc2a3	unnamed protein product, partial [Oncorhynchus mykiss]	0.481966	-1.053	down
ko04920	Adipocytokine signaling pathway	0.999985	LOC100653436	cpt1a	mitochondrial carnitine palmitoyltransferase I alpha1a [Oncorhynchus mykiss];PREDICTED: carnitine O-palmitoyltransferase 1, liver isoform-like isoform X1 [Salmo salar]	0.348991	-1.51874	down
ko04920	Adipocytokine signaling pathway	0.999985	LOC110499415	socs3	PREDICTED: suppressor of cytokine signaling 3-like [Salmo salar]	0.314677	-1.66806	down
ko04920	Adipocytokine signaling pathway	0.999985	LOC110534202	akt2	unnamed protein product [Oncorhynchus mykiss]	0.44338	-1.17338	down
ko04920	Adipocytokine signaling pathway	0.999985	LOC110507928	acsl3	PREDICTED: long-chain-fatty-acid--CoA ligase 3 [Esox lucius]	0.345571	-1.53295	down
ko04920	Adipocytokine signaling pathway	0.999985	LOC110527838	-	Tumor necrosis factor receptor 2B, partial [Oncorhynchus mykiss]	0.254221	-1.97585	down
ko04920	Adipocytokine signaling pathway	0.999985	LOC110535824	acsbg2	unnamed protein product [Oncorhynchus mykiss]	0.248107	-2.01097	down
ko04920	Adipocytokine signaling pathway	0.999985	LOC110536972	jak2	PREDICTED: tyrosine-protein kinase JAK2-like isoform X3 [Salmo salar]	0.243407	-2.03856	down
ko04920	Adipocytokine signaling pathway	0.999985	LOC110537961	cpt1a	PREDICTED: carnitine O-palmitoyltransferase 1, liver isoform-like isoform X1 [Salmo salar]	0.416752	-1.26274	down
ko04920	Adipocytokine signaling pathway	0.999985	LOC110538203	col8a2	PREDICTED: complement C1q-like protein 2 [Salmo salar]	0.0197915	-5.65897	down
ko04920	Adipocytokine signaling pathway	0.999985	LOC100135894	npy	PREDICTED: pro-neuropeptide Y [Salmo salar]	10.0868	3.3344	up
ko05031	Amphetamine addiction	0.999985	LOC110491678	ppp1r1b	PREDICTED: protein phosphatase 1 regulatory subunit 1B-like [Salmo salar]	2.87325	1.52269	up
ko05031	Amphetamine addiction	0.999985	LOC110522561	-	unnamed protein product [Oncorhynchus mykiss]	2.2121	1.14541	up
ko05215	Prostate cancer	0.999985	LOC110500665	hmx2	PREDICTED: homeobox protein HMX3-like [Salmo salar]	3.63041	1.86013	up
ko05215	Prostate cancer	0.999985	LOC110503599	irf2bp1	unnamed protein product [Oncorhynchus mykiss]	0.470732	-1.08702	down
ko04022	cGMP - PKG signaling pathway	0.999985	LOC110525819	slc25a1	unnamed protein product [Oncorhynchus mykiss]	3.32649	1.734	up
ko04022	cGMP - PKG signaling pathway	0.999985	LOC110538482	mast1	PREDICTED: microtubule-associated serine/threonine-protein kinase 1-like isoform X1 [Salmo salar]	11.0231	3.46246	up
ko04022	cGMP - PKG signaling pathway	0.999985	LOC110494345	gnai3	PREDICTED: guanine nucleotide-binding protein G(k) subunit alpha-like [Salmo salar]	2.1517	1.10547	up
ko04022	cGMP - PKG signaling pathway	0.999985	rgs1	rgs1	regulator of G-protein signaling 1 [Oncorhynchus mykiss]	3.80431	1.92764	up
ko04022	cGMP - PKG signaling pathway	0.999985	LOC110522561	-	unnamed protein product [Oncorhynchus mykiss]	2.2121	1.14541	up
ko04022	cGMP - PKG signaling pathway	0.999985	LOC110530038	rgs1	PREDICTED: regulator of G-protein signaling 21-like [Salmo salar]	3.94539	1.98017	up
ko05030	Cocaine addiction	0.999985	LOC110491678	ppp1r1b	PREDICTED: protein phosphatase 1 regulatory subunit 1B-like [Salmo salar]	2.87325	1.52269	up
ko05030	Cocaine addiction	0.999985	LOC110494345	gnai3	PREDICTED: guanine nucleotide-binding protein G(k) subunit alpha-like [Salmo salar]	2.1517	1.10547	up
ko05030	Cocaine addiction	0.999985	LOC110508586	cdk5	PREDICTED: cyclin-dependent-like kinase 5 [Salmo salar]	2.22992	1.15699	up
ko00563	Glycosylphosphatidylinositol(GPI)-anchor biosynthesis	0.999985	znhit3	znhit3	unnamed protein product [Oncorhynchus mykiss]	2.23298	1.15897	up
ko00563	Glycosylphosphatidylinositol(GPI)-anchor biosynthesis	0.999985	pigy	pigy	phosphatidylinositol N-acetylglucosaminyltransferase subunit Y [Salmo salar]	2.29135	1.1962	up
ko00563	Glycosylphosphatidylinositol(GPI)-anchor biosynthesis	0.999985	dpm2	dpm2	PREDICTED: dolichol phosphate-mannose biosynthesis regulatory protein-like [Salmo salar]	2.44573	1.29027	up
ko04360	Axon guidance	0.999985	LOC110497978	ppp1r14b	unnamed protein product [Oncorhynchus mykiss]	3.46648	1.79347	up
ko04360	Axon guidance	0.999985	LOC110538482	mast1	PREDICTED: microtubule-associated serine/threonine-protein kinase 1-like isoform X1 [Salmo salar]	11.0231	3.46246	up
ko04360	Axon guidance	0.999985	LOC110488572	fam13b	PREDICTED: protein FAM13B-like isoform X1 [Salmo salar];PREDICTED: protein FAM13B-like isoform X2 [Salmo salar]	0.266115	-1.90988	down
ko04360	Axon guidance	0.999985	LOC110490697;LOC110490698;LOC110490699;LOC110490812	plxnb2	PREDICTED: plexin-B2-like [Salmo salar]	0.428873	-1.22138	down
ko04360	Axon guidance	0.999985	LOC110494345	gnai3	PREDICTED: guanine nucleotide-binding protein G(k) subunit alpha-like [Salmo salar]	2.1517	1.10547	up
ko04360	Axon guidance	0.999985	LOC110495961	nrp2	PREDICTED: neuropilin-2-like isoform X1 [Salmo salar]	0.386833	-1.37022	down
ko04360	Axon guidance	0.999985	LOC110487106	sema6d	PREDICTED: semaphorin-6D-like isoform X1 [Salmo salar]	0.485173	-1.04343	down
ko04360	Axon guidance	0.999985	LOC110495946	sema4b	PREDICTED: semaphorin-4B-like [Salmo salar]	0.404286	-1.30655	down
ko04360	Axon guidance	0.999985	LOC110533973	ppp1r14b	unnamed protein product [Oncorhynchus mykiss]	2.76035	1.46485	up
ko04360	Axon guidance	0.999985	LOC110505473	ppp1r14b	unnamed protein product [Oncorhynchus mykiss]	51.7983	5.69483	up
ko04360	Axon guidance	0.999985	LOC110507665	trpc4	PREDICTED: short transient receptor potential channel 4-like [Salmo salar]	3.40909	1.76939	up
ko04360	Axon guidance	0.999985	LOC110508586	cdk5	PREDICTED: cyclin-dependent-like kinase 5 [Salmo salar]	2.22992	1.15699	up
ko04360	Axon guidance	0.999985	LOC110520908	ephb5	PREDICTED: ephrin type-B receptor 5-like isoform X1 [Salmo salar]	0.256522	-1.96285	down
ko04360	Axon guidance	0.999985	LOC110520272	sema5b	PREDICTED: semaphorin-5B-like isoform X2 [Salmo salar];PREDICTED: semaphorin-5B-like isoform X1 [Salmo salar]	0.25223	-1.98719	down
ko04360	Axon guidance	0.999985	LOC110522748	plxnb2	PREDICTED: plexin-B2-like [Salmo salar]	0.392312	-1.34993	down
ko04360	Axon guidance	0.999985	LOC110524580	rgs16	unnamed protein product [Oncorhynchus mykiss]	6.27324	2.64921	up
ko04360	Axon guidance	0.999985	LOC110524586	rgs1	unnamed protein product [Oncorhynchus mykiss]	2.2956	1.19887	up
ko04360	Axon guidance	0.999985	sema6a	sema6a	PREDICTED: semaphorin-6A-like isoform X1 [Salmo salar]	2.04394	1.03135	up
ko04360	Axon guidance	0.999985	LOC110529049	sema3d	PREDICTED: semaphorin-3D-like [Salmo salar]	0.362907	-1.46233	down
ko04360	Axon guidance	0.999985	adamts3	adamts3	A disintegrin and metalloproteinase with thrombospondin motifs 3 precursor [Danio rerio]	0.41733	-1.26074	down
ko04360	Axon guidance	0.999985	LOC110537623	robo2	PREDICTED: roundabout homolog 3 isoform X4 [Salmo salar]	0.280786	-1.83246	down
ko04360	Axon guidance	0.999985	LOC110538080	pdk2	unnamed protein product [Oncorhynchus mykiss]	0.0853148	-3.55106	down
ko04360	Axon guidance	0.999985	LOC110523048	srgap1	unnamed protein product [Oncorhynchus mykiss]	2.09358	1.06597	up
ko04360	Axon guidance	0.999985	LOC110486156	pdk2	unnamed protein product [Oncorhynchus mykiss]	0.107529	-3.21721	down
ko04142	Lysosome	0.999985	LOC110493539	sorcs3	PREDICTED: VPS10 domain-containing receptor SorCS3-like isoform X3 [Salmo salar];PREDICTED: VPS10 domain-containing receptor SorCS3-like isoform X4 [Salmo salar]	5.5872	2.48213	up
ko04142	Lysosome	0.999985	LOC110488719	tcirg1	PREDICTED: V-type proton ATPase 116 kDa subunit a isoform 3-like isoform X1 [Salmo salar]	0.198921	-2.32973	down
ko04142	Lysosome	0.999985	ctso	ctso	unnamed protein product [Oncorhynchus mykiss]	2.46423	1.30114	up
ko04142	Lysosome	0.999985	LOC110491871	itln	unnamed protein product [Oncorhynchus mykiss]	0.0100274	-6.6399	down
ko04142	Lysosome	0.999985	LOC110493558;LOC110493559	gga3	PREDICTED: small ubiquitin-related modifier 2-like [Salmo salar];unnamed protein product [Oncorhynchus mykiss]	2.50067	1.32232	up
ko04142	Lysosome	0.999985	LOC110494128	celf4	PREDICTED: CUGBP Elav-like family member 4 isoform X12 [Salmo salar]	12.5648	3.65132	up
ko04142	Lysosome	0.999985	LOC110496139	slc17a5	PREDICTED: sialin-like [Salmo salar]	0.263412	-1.92461	down
ko04142	Lysosome	0.999985	LOC110493961	pla2g15	unnamed protein product [Oncorhynchus mykiss]	2.01411	1.01014	up
[truncated: 934 more rows]
