# Supplementary material for: Integrated Analysis of lncRNA and circRNA Mediated ceRNA Regulatory Networks in Skin Reveals Innate Immunity Differences Between Wild-Type and Yellow Mutant Rainbow Trout (Oncorhynchus mykiss)
Source: Front Immunol. 2022 May 17;13:802731. doi: 10.3389/fimmu.2022.802731 (PMC9152293; doi:10.3389/fimmu.2022.802731)
Supplement: Supplementary file 8 [file Table_7.xlsx]

## Sheet: Table S7
Table S7 lncRNA-miRNA-mRNA ceRNA regulatory network.
lncRNA name	log2(fc)	qvalue	Regulation	miRNA name	log2(fold_change)	pvalue	Regulation	Transcript_ID	Gene_name	log2(fc)	qvalue	Regulation
MSTRG.10086.1	inf	2.60384e-06	up	mmu-mir-6236-p3_1	-1.91659	0.0171423	down	XM_021561454.1	gstp1	1.20713	0.0200267	up
MSTRG.10140.10	11.3291	7.15659e-05	up	mmu-mir-6236-p3_1	-1.91659	0.0171423	down	XM_021561454.1	gstp1	1.20713	0.0200267	up
MSTRG.10140.6	1.5574	4.24688e-05	up	mmu-mir-6236-p3_1	-1.91659	0.0171423	down	XM_021561454.1	gstp1	1.20713	0.0200267	up
MSTRG.10970.1	4.19175	0.0143312	up	mmu-mir-6236-p3_1	-1.91659	0.0171423	down	XM_021561454.1	gstp1	1.20713	0.0200267	up
MSTRG.11454.1	1.15697	0.0417254	up	mmu-mir-6236-p3_1	-1.91659	0.0171423	down	XM_021561454.1	gstp1	1.20713	0.0200267	up
MSTRG.11966.2	inf	1.69045e-11	up	mmu-mir-6236-p3_1	-1.91659	0.0171423	down	XM_021561454.1	gstp1	1.20713	0.0200267	up
MSTRG.1428.1	inf	3.17039e-06	up	mmu-mir-6236-p3_1	-1.91659	0.0171423	down	XM_021561454.1	gstp1	1.20713	0.0200267	up
MSTRG.14988.1	1.05507	0.000417414	up	mmu-mir-6236-p3_1	-1.91659	0.0171423	down	XM_021561454.1	gstp1	1.20713	0.0200267	up
MSTRG.15331.1	1.06472	0.000949938	up	mmu-mir-6236-p3_1	-1.91659	0.0171423	down	XM_021561454.1	gstp1	1.20713	0.0200267	up
MSTRG.16959.1	1.92657	1.89548e-05	up	mmu-mir-6236-p3_1	-1.91659	0.0171423	down	XM_021561454.1	gstp1	1.20713	0.0200267	up
MSTRG.18745.1	1.53151	0.00191256	up	mmu-mir-6236-p3_1	-1.91659	0.0171423	down	XM_021561454.1	gstp1	1.20713	0.0200267	up
MSTRG.18955.2	inf	0.0464333	up	mmu-mir-6236-p3_1	-1.91659	0.0171423	down	XM_021561454.1	gstp1	1.20713	0.0200267	up
MSTRG.18962.2	4.91314	0.0478117	up	mmu-mir-6236-p3_1	-1.91659	0.0171423	down	XM_021561454.1	gstp1	1.20713	0.0200267	up
MSTRG.19432.1	1.64383	1.27226e-08	up	mmu-mir-6236-p3_1	-1.91659	0.0171423	down	XM_021561454.1	gstp1	1.20713	0.0200267	up
MSTRG.19499.1	1.43722	0.0277103	up	mmu-mir-6236-p3_1	-1.91659	0.0171423	down	XM_021561454.1	gstp1	1.20713	0.0200267	up
MSTRG.19698.1	1.08702	0.0316542	up	mmu-mir-6236-p3_1	-1.91659	0.0171423	down	XM_021561454.1	gstp1	1.20713	0.0200267	up
MSTRG.20577.1	1.70623	0.0153698	up	mmu-mir-6236-p3_1	-1.91659	0.0171423	down	XM_021561454.1	gstp1	1.20713	0.0200267	up
MSTRG.20686.1	1.06293	0.0496073	up	mmu-mir-6236-p3_1	-1.91659	0.0171423	down	XM_021561454.1	gstp1	1.20713	0.0200267	up
MSTRG.21269.1	1.78663	0.0249396	up	mmu-mir-6236-p3_1	-1.91659	0.0171423	down	XM_021561454.1	gstp1	1.20713	0.0200267	up
MSTRG.21607.1	2.33004	1.00263e-36	up	mmu-mir-6236-p3_1	-1.91659	0.0171423	down	XM_021561454.1	gstp1	1.20713	0.0200267	up
MSTRG.21725.1	1.5679	0.0163963	up	mmu-mir-6236-p3_1	-1.91659	0.0171423	down	XM_021561454.1	gstp1	1.20713	0.0200267	up
MSTRG.22682.1	inf	6.95555e-11	up	mmu-mir-6236-p3_1	-1.91659	0.0171423	down	XM_021561454.1	gstp1	1.20713	0.0200267	up
MSTRG.22854.1	1.01822	0.0168503	up	mmu-mir-6236-p3_1	-1.91659	0.0171423	down	XM_021561454.1	gstp1	1.20713	0.0200267	up
MSTRG.24685.1	inf	6.13484e-09	up	mmu-mir-6236-p3_1	-1.91659	0.0171423	down	XM_021561454.1	gstp1	1.20713	0.0200267	up
MSTRG.24911.1	1.8007	0.00185417	up	mmu-mir-6236-p3_1	-1.91659	0.0171423	down	XM_021561454.1	gstp1	1.20713	0.0200267	up
MSTRG.25593.1	1.55184	0.0315184	up	mmu-mir-6236-p3_1	-1.91659	0.0171423	down	XM_021561454.1	gstp1	1.20713	0.0200267	up
MSTRG.26577.1	1.96398	3.4885e-06	up	mmu-mir-6236-p3_1	-1.91659	0.0171423	down	XM_021561454.1	gstp1	1.20713	0.0200267	up
MSTRG.26716.1	1.75594	0.0403674	up	mmu-mir-6236-p3_1	-1.91659	0.0171423	down	XM_021561454.1	gstp1	1.20713	0.0200267	up
MSTRG.28168.1	1.61224	0.0367633	up	mmu-mir-6236-p3_1	-1.91659	0.0171423	down	XM_021561454.1	gstp1	1.20713	0.0200267	up
MSTRG.28382.1	2.61605	0.0320264	up	mmu-mir-6236-p3_1	-1.91659	0.0171423	down	XM_021561454.1	gstp1	1.20713	0.0200267	up
MSTRG.28744.1	1.14464	0.0333087	up	mmu-mir-6236-p3_1	-1.91659	0.0171423	down	XM_021561454.1	gstp1	1.20713	0.0200267	up
MSTRG.31256.1	1.38416	0.0125112	up	mmu-mir-6236-p3_1	-1.91659	0.0171423	down	XM_021561454.1	gstp1	1.20713	0.0200267	up
MSTRG.31950.1	1.63518	0.0239878	up	mmu-mir-6236-p3_1	-1.91659	0.0171423	down	XM_021561454.1	gstp1	1.20713	0.0200267	up
MSTRG.31956.1	1.88445	3.15767e-06	up	mmu-mir-6236-p3_1	-1.91659	0.0171423	down	XM_021561454.1	gstp1	1.20713	0.0200267	up
MSTRG.33020.1	1.03193	0.000941688	up	mmu-mir-6236-p3_1	-1.91659	0.0171423	down	XM_021561454.1	gstp1	1.20713	0.0200267	up
MSTRG.34009.4	1.28328	0.0444367	up	mmu-mir-6236-p3_1	-1.91659	0.0171423	down	XM_021561454.1	gstp1	1.20713	0.0200267	up
MSTRG.34266.1	1.53723	0.0165641	up	mmu-mir-6236-p3_1	-1.91659	0.0171423	down	XM_021561454.1	gstp1	1.20713	0.0200267	up
MSTRG.34752.1	1.67498	0.00122787	up	mmu-mir-6236-p3_1	-1.91659	0.0171423	down	XM_021561454.1	gstp1	1.20713	0.0200267	up
MSTRG.35224.1	inf	9.39681e-08	up	mmu-mir-6236-p3_1	-1.91659	0.0171423	down	XM_021561454.1	gstp1	1.20713	0.0200267	up
MSTRG.35627.2	inf	2.67007e-06	up	mmu-mir-6236-p3_1	-1.91659	0.0171423	down	XM_021561454.1	gstp1	1.20713	0.0200267	up
MSTRG.38446.3	2.52481	0.00236844	up	mmu-mir-6236-p3_1	-1.91659	0.0171423	down	XM_021561454.1	gstp1	1.20713	0.0200267	up
MSTRG.39894.1	4.88066	0.0179846	up	mmu-mir-6236-p3_1	-1.91659	0.0171423	down	XM_021561454.1	gstp1	1.20713	0.0200267	up
MSTRG.40044.2	inf	1.06905e-14	up	mmu-mir-6236-p3_1	-1.91659	0.0171423	down	XM_021561454.1	gstp1	1.20713	0.0200267	up
MSTRG.40888.3	2.21768	0.00090204	up	mmu-mir-6236-p3_1	-1.91659	0.0171423	down	XM_021561454.1	gstp1	1.20713	0.0200267	up
MSTRG.41210.2	1.65231	0.0064779	up	mmu-mir-6236-p3_1	-1.91659	0.0171423	down	XM_021561454.1	gstp1	1.20713	0.0200267	up
MSTRG.5261.2	2.85264	0.000294499	up	mmu-mir-6236-p3_1	-1.91659	0.0171423	down	XM_021561454.1	gstp1	1.20713	0.0200267	up
MSTRG.5617.1	1.36584	0.000918292	up	mmu-mir-6236-p3_1	-1.91659	0.0171423	down	XM_021561454.1	gstp1	1.20713	0.0200267	up
MSTRG.6666.1	2.92136	4.27343e-07	up	mmu-mir-6236-p3_1	-1.91659	0.0171423	down	XM_021561454.1	gstp1	1.20713	0.0200267	up
MSTRG.6666.2	inf	1.27768e-13	up	mmu-mir-6236-p3_1	-1.91659	0.0171423	down	XM_021561454.1	gstp1	1.20713	0.0200267	up
MSTRG.6928.1	1.41286	0.0334613	up	mmu-mir-6236-p3_1	-1.91659	0.0171423	down	XM_021561454.1	gstp1	1.20713	0.0200267	up
MSTRG.7071.3	inf	2.14293e-07	up	mmu-mir-6236-p3_1	-1.91659	0.0171423	down	XM_021561454.1	gstp1	1.20713	0.0200267	up
MSTRG.8303.1	1.08693	0.0398392	up	mmu-mir-6236-p3_1	-1.91659	0.0171423	down	XM_021561454.1	gstp1	1.20713	0.0200267	up
MSTRG.8924.1	1.31675	0.0212898	up	mmu-mir-6236-p3_1	-1.91659	0.0171423	down	XM_021561454.1	gstp1	1.20713	0.0200267	up
MSTRG.9075.1	1.00048	6.85621e-08	up	mmu-mir-6236-p3_1	-1.91659	0.0171423	down	XM_021561454.1	gstp1	1.20713	0.0200267	up
MSTRG.9275.2	inf	8.00383e-07	up	mmu-mir-6236-p3_1	-1.91659	0.0171423	down	XM_021561454.1	gstp1	1.20713	0.0200267	up
MSTRG.9827.1	2.33967	0.0497486	up	mmu-mir-6236-p3_1	-1.91659	0.0171423	down	XM_021561454.1	gstp1	1.20713	0.0200267	up
MSTRG.10374.1	7.58464	2.29925e-05	up	mmu-mir-6236-p3_2	-1.91659	0.0171423	down	XM_021561454.1	gstp1	1.20713	0.0200267	up
MSTRG.10970.1	4.19175	0.0143312	up	mmu-mir-6236-p3_2	-1.91659	0.0171423	down	XM_021561454.1	gstp1	1.20713	0.0200267	up
MSTRG.11765.1	1.59137	0.0311999	up	mmu-mir-6236-p3_2	-1.91659	0.0171423	down	XM_021561454.1	gstp1	1.20713	0.0200267	up
MSTRG.13513.2	inf	8.77692e-08	up	mmu-mir-6236-p3_2	-1.91659	0.0171423	down	XM_021561454.1	gstp1	1.20713	0.0200267	up
MSTRG.13513.4	inf	1.00174e-07	up	mmu-mir-6236-p3_2	-1.91659	0.0171423	down	XM_021561454.1	gstp1	1.20713	0.0200267	up
MSTRG.14888.2	inf	9.45231e-08	up	mmu-mir-6236-p3_2	-1.91659	0.0171423	down	XM_021561454.1	gstp1	1.20713	0.0200267	up
MSTRG.14888.3	inf	9.42835e-08	up	mmu-mir-6236-p3_2	-1.91659	0.0171423	down	XM_021561454.1	gstp1	1.20713	0.0200267	up
MSTRG.15331.1	1.06472	0.000949938	up	mmu-mir-6236-p3_2	-1.91659	0.0171423	down	XM_021561454.1	gstp1	1.20713	0.0200267	up
MSTRG.17080.2	inf	5.0473e-09	up	mmu-mir-6236-p3_2	-1.91659	0.0171423	down	XM_021561454.1	gstp1	1.20713	0.0200267	up
MSTRG.17080.7	inf	3.90585e-09	up	mmu-mir-6236-p3_2	-1.91659	0.0171423	down	XM_021561454.1	gstp1	1.20713	0.0200267	up
MSTRG.17080.8	inf	3.31576e-15	up	mmu-mir-6236-p3_2	-1.91659	0.0171423	down	XM_021561454.1	gstp1	1.20713	0.0200267	up
MSTRG.17445.1	inf	0.0398882	up	mmu-mir-6236-p3_2	-1.91659	0.0171423	down	XM_021561454.1	gstp1	1.20713	0.0200267	up
MSTRG.1754.1	1.5537	0.0209844	up	mmu-mir-6236-p3_2	-1.91659	0.0171423	down	XM_021561454.1	gstp1	1.20713	0.0200267	up
MSTRG.1778.2	inf	0.0027771	up	mmu-mir-6236-p3_2	-1.91659	0.0171423	down	XM_021561454.1	gstp1	1.20713	0.0200267	up
MSTRG.18280.3	1.01851	0.0312177	up	mmu-mir-6236-p3_2	-1.91659	0.0171423	down	XM_021561454.1	gstp1	1.20713	0.0200267	up
MSTRG.18745.1	1.53151	0.00191256	up	mmu-mir-6236-p3_2	-1.91659	0.0171423	down	XM_021561454.1	gstp1	1.20713	0.0200267	up
MSTRG.18955.2	inf	0.0464333	up	mmu-mir-6236-p3_2	-1.91659	0.0171423	down	XM_021561454.1	gstp1	1.20713	0.0200267	up
MSTRG.19432.1	1.64383	1.27226e-08	up	mmu-mir-6236-p3_2	-1.91659	0.0171423	down	XM_021561454.1	gstp1	1.20713	0.0200267	up
MSTRG.19499.1	1.43722	0.0277103	up	mmu-mir-6236-p3_2	-1.91659	0.0171423	down	XM_021561454.1	gstp1	1.20713	0.0200267	up
MSTRG.19698.1	1.08702	0.0316542	up	mmu-mir-6236-p3_2	-1.91659	0.0171423	down	XM_021561454.1	gstp1	1.20713	0.0200267	up
MSTRG.21269.1	1.78663	0.0249396	up	mmu-mir-6236-p3_2	-1.91659	0.0171423	down	XM_021561454.1	gstp1	1.20713	0.0200267	up
MSTRG.21607.1	2.33004	1.00263e-36	up	mmu-mir-6236-p3_2	-1.91659	0.0171423	down	XM_021561454.1	gstp1	1.20713	0.0200267	up
MSTRG.22296.3	4.75335	0.027754	up	mmu-mir-6236-p3_2	-1.91659	0.0171423	down	XM_021561454.1	gstp1	1.20713	0.0200267	up
MSTRG.22682.1	inf	6.95555e-11	up	mmu-mir-6236-p3_2	-1.91659	0.0171423	down	XM_021561454.1	gstp1	1.20713	0.0200267	up
MSTRG.24911.1	1.8007	0.00185417	up	mmu-mir-6236-p3_2	-1.91659	0.0171423	down	XM_021561454.1	gstp1	1.20713	0.0200267	up
MSTRG.25366.2	inf	1.65807e-08	up	mmu-mir-6236-p3_2	-1.91659	0.0171423	down	XM_021561454.1	gstp1	1.20713	0.0200267	up
MSTRG.26577.1	1.96398	3.4885e-06	up	mmu-mir-6236-p3_2	-1.91659	0.0171423	down	XM_021561454.1	gstp1	1.20713	0.0200267	up
MSTRG.27274.1	1.92869	0.0344022	up	mmu-mir-6236-p3_2	-1.91659	0.0171423	down	XM_021561454.1	gstp1	1.20713	0.0200267	up
MSTRG.28168.1	1.61224	0.0367633	up	mmu-mir-6236-p3_2	-1.91659	0.0171423	down	XM_021561454.1	gstp1	1.20713	0.0200267	up
MSTRG.28305.7	inf	3.05645e-08	up	mmu-mir-6236-p3_2	-1.91659	0.0171423	down	XM_021561454.1	gstp1	1.20713	0.0200267	up
MSTRG.28382.1	2.61605	0.0320264	up	mmu-mir-6236-p3_2	-1.91659	0.0171423	down	XM_021561454.1	gstp1	1.20713	0.0200267	up
MSTRG.30676.1	1.03305	7.08987e-07	up	mmu-mir-6236-p3_2	-1.91659	0.0171423	down	XM_021561454.1	gstp1	1.20713	0.0200267	up
MSTRG.31256.1	1.38416	0.0125112	up	mmu-mir-6236-p3_2	-1.91659	0.0171423	down	XM_021561454.1	gstp1	1.20713	0.0200267	up
MSTRG.33020.1	1.03193	0.000941688	up	mmu-mir-6236-p3_2	-1.91659	0.0171423	down	XM_021561454.1	gstp1	1.20713	0.0200267	up
MSTRG.33657.1	1.55284	0.0069189	up	mmu-mir-6236-p3_2	-1.91659	0.0171423	down	XM_021561454.1	gstp1	1.20713	0.0200267	up
MSTRG.34752.1	1.67498	0.00122787	up	mmu-mir-6236-p3_2	-1.91659	0.0171423	down	XM_021561454.1	gstp1	1.20713	0.0200267	up
MSTRG.3483.1	1.57563	0.00155038	up	mmu-mir-6236-p3_2	-1.91659	0.0171423	down	XM_021561454.1	gstp1	1.20713	0.0200267	up
MSTRG.35627.2	inf	2.67007e-06	up	mmu-mir-6236-p3_2	-1.91659	0.0171423	down	XM_021561454.1	gstp1	1.20713	0.0200267	up
MSTRG.37092.1	1.11856	0.0128151	up	mmu-mir-6236-p3_2	-1.91659	0.0171423	down	XM_021561454.1	gstp1	1.20713	0.0200267	up
MSTRG.37281.1	3.00436	7.11015e-18	up	mmu-mir-6236-p3_2	-1.91659	0.0171423	down	XM_021561454.1	gstp1	1.20713	0.0200267	up
MSTRG.39015.4	inf	2.24479e-06	up	mmu-mir-6236-p3_2	-1.91659	0.0171423	down	XM_021561454.1	gstp1	1.20713	0.0200267	up
MSTRG.40044.2	inf	1.06905e-14	up	mmu-mir-6236-p3_2	-1.91659	0.0171423	down	XM_021561454.1	gstp1	1.20713	0.0200267	up
MSTRG.40200.1	1.33705	0.0178162	up	mmu-mir-6236-p3_2	-1.91659	0.0171423	down	XM_021561454.1	gstp1	1.20713	0.0200267	up
MSTRG.41210.2	1.65231	0.0064779	up	mmu-mir-6236-p3_2	-1.91659	0.0171423	down	XM_021561454.1	gstp1	1.20713	0.0200267	up
MSTRG.42199.1	2.29373	0.0294897	up	mmu-mir-6236-p3_2	-1.91659	0.0171423	down	XM_021561454.1	gstp1	1.20713	0.0200267	up
MSTRG.4632.1	1.71633	0.0232571	up	mmu-mir-6236-p3_2	-1.91659	0.0171423	down	XM_021561454.1	gstp1	1.20713	0.0200267	up
MSTRG.504.2	1.03079	0.000659557	up	mmu-mir-6236-p3_2	-1.91659	0.0171423	down	XM_021561454.1	gstp1	1.20713	0.0200267	up
MSTRG.5182.1	7.05636	0.00194265	up	mmu-mir-6236-p3_2	-1.91659	0.0171423	down	XM_021561454.1	gstp1	1.20713	0.0200267	up
MSTRG.5261.2	2.85264	0.000294499	up	mmu-mir-6236-p3_2	-1.91659	0.0171423	down	XM_021561454.1	gstp1	1.20713	0.0200267	up
MSTRG.5617.1	1.36584	0.000918292	up	mmu-mir-6236-p3_2	-1.91659	0.0171423	down	XM_021561454.1	gstp1	1.20713	0.0200267	up
MSTRG.6472.1	2.54576	0.00432038	up	mmu-mir-6236-p3_2	-1.91659	0.0171423	down	XM_021561454.1	gstp1	1.20713	0.0200267	up
MSTRG.6628.3	inf	8.28875e-07	up	mmu-mir-6236-p3_2	-1.91659	0.0171423	down	XM_021561454.1	gstp1	1.20713	0.0200267	up
MSTRG.7071.3	inf	2.14293e-07	up	mmu-mir-6236-p3_2	-1.91659	0.0171423	down	XM_021561454.1	gstp1	1.20713	0.0200267	up
MSTRG.9275.2	inf	8.00383e-07	up	mmu-mir-6236-p3_2	-1.91659	0.0171423	down	XM_021561454.1	gstp1	1.20713	0.0200267	up
MSTRG.9342.1	1.27179	0.00293534	up	mmu-mir-6236-p3_2	-1.91659	0.0171423	down	XM_021561454.1	gstp1	1.20713	0.0200267	up
MSTRG.9841.1	2.93533	0.000249973	up	mmu-mir-6236-p3_2	-1.91659	0.0171423	down	XM_021561454.1	gstp1	1.20713	0.0200267	up
MSTRG.10374.1	7.58464	2.29925e-05	up	mmu-mir-6236-p5_1	-1.91659	0.0171423	down	XM_021561454.1	gstp1	1.20713	0.0200267	up
MSTRG.10970.1	4.19175	0.0143312	up	mmu-mir-6236-p5_1	-1.91659	0.0171423	down	XM_021561454.1	gstp1	1.20713	0.0200267	up
MSTRG.11765.1	1.59137	0.0311999	up	mmu-mir-6236-p5_1	-1.91659	0.0171423	down	XM_021561454.1	gstp1	1.20713	0.0200267	up
MSTRG.13513.2	inf	8.77692e-08	up	mmu-mir-6236-p5_1	-1.91659	0.0171423	down	XM_021561454.1	gstp1	1.20713	0.0200267	up
MSTRG.13513.4	inf	1.00174e-07	up	mmu-mir-6236-p5_1	-1.91659	0.0171423	down	XM_021561454.1	gstp1	1.20713	0.0200267	up
MSTRG.14888.2	inf	9.45231e-08	up	mmu-mir-6236-p5_1	-1.91659	0.0171423	down	XM_021561454.1	gstp1	1.20713	0.0200267	up
MSTRG.14888.3	inf	9.42835e-08	up	mmu-mir-6236-p5_1	-1.91659	0.0171423	down	XM_021561454.1	gstp1	1.20713	0.0200267	up
MSTRG.15331.1	1.06472	0.000949938	up	mmu-mir-6236-p5_1	-1.91659	0.0171423	down	XM_021561454.1	gstp1	1.20713	0.0200267	up
MSTRG.17080.2	inf	5.0473e-09	up	mmu-mir-6236-p5_1	-1.91659	0.0171423	down	XM_021561454.1	gstp1	1.20713	0.0200267	up
MSTRG.17080.7	inf	3.90585e-09	up	mmu-mir-6236-p5_1	-1.91659	0.0171423	down	XM_021561454.1	gstp1	1.20713	0.0200267	up
MSTRG.17080.8	inf	3.31576e-15	up	mmu-mir-6236-p5_1	-1.91659	0.0171423	down	XM_021561454.1	gstp1	1.20713	0.0200267	up
MSTRG.17445.1	inf	0.0398882	up	mmu-mir-6236-p5_1	-1.91659	0.0171423	down	XM_021561454.1	gstp1	1.20713	0.0200267	up
MSTRG.1754.1	1.5537	0.0209844	up	mmu-mir-6236-p5_1	-1.91659	0.0171423	down	XM_021561454.1	gstp1	1.20713	0.0200267	up
MSTRG.1778.2	inf	0.0027771	up	mmu-mir-6236-p5_1	-1.91659	0.0171423	down	XM_021561454.1	gstp1	1.20713	0.0200267	up
MSTRG.18280.3	1.01851	0.0312177	up	mmu-mir-6236-p5_1	-1.91659	0.0171423	down	XM_021561454.1	gstp1	1.20713	0.0200267	up
MSTRG.18745.1	1.53151	0.00191256	up	mmu-mir-6236-p5_1	-1.91659	0.0171423	down	XM_021561454.1	gstp1	1.20713	0.0200267	up
MSTRG.18955.2	inf	0.0464333	up	mmu-mir-6236-p5_1	-1.91659	0.0171423	down	XM_021561454.1	gstp1	1.20713	0.0200267	up
MSTRG.19432.1	1.64383	1.27226e-08	up	mmu-mir-6236-p5_1	-1.91659	0.0171423	down	XM_021561454.1	gstp1	1.20713	0.0200267	up
MSTRG.19499.1	1.43722	0.0277103	up	mmu-mir-6236-p5_1	-1.91659	0.0171423	down	XM_021561454.1	gstp1	1.20713	0.0200267	up
MSTRG.19698.1	1.08702	0.0316542	up	mmu-mir-6236-p5_1	-1.91659	0.0171423	down	XM_021561454.1	gstp1	1.20713	0.0200267	up
MSTRG.21269.1	1.78663	0.0249396	up	mmu-mir-6236-p5_1	-1.91659	0.0171423	down	XM_021561454.1	gstp1	1.20713	0.0200267	up
MSTRG.21607.1	2.33004	1.00263e-36	up	mmu-mir-6236-p5_1	-1.91659	0.0171423	down	XM_021561454.1	gstp1	1.20713	0.0200267	up
MSTRG.22296.3	4.75335	0.027754	up	mmu-mir-6236-p5_1	-1.91659	0.0171423	down	XM_021561454.1	gstp1	1.20713	0.0200267	up
MSTRG.22682.1	inf	6.95555e-11	up	mmu-mir-6236-p5_1	-1.91659	0.0171423	down	XM_021561454.1	gstp1	1.20713	0.0200267	up
MSTRG.24911.1	1.8007	0.00185417	up	mmu-mir-6236-p5_1	-1.91659	0.0171423	down	XM_021561454.1	gstp1	1.20713	0.0200267	up
MSTRG.25366.2	inf	1.65807e-08	up	mmu-mir-6236-p5_1	-1.91659	0.0171423	down	XM_021561454.1	gstp1	1.20713	0.0200267	up
MSTRG.26577.1	1.96398	3.4885e-06	up	mmu-mir-6236-p5_1	-1.91659	0.0171423	down	XM_021561454.1	gstp1	1.20713	0.0200267	up
MSTRG.27274.1	1.92869	0.0344022	up	mmu-mir-6236-p5_1	-1.91659	0.0171423	down	XM_021561454.1	gstp1	1.20713	0.0200267	up
MSTRG.28168.1	1.61224	0.0367633	up	mmu-mir-6236-p5_1	-1.91659	0.0171423	down	XM_021561454.1	gstp1	1.20713	0.0200267	up
MSTRG.28305.7	inf	3.05645e-08	up	mmu-mir-6236-p5_1	-1.91659	0.0171423	down	XM_021561454.1	gstp1	1.20713	0.0200267	up
MSTRG.28382.1	2.61605	0.0320264	up	mmu-mir-6236-p5_1	-1.91659	0.0171423	down	XM_021561454.1	gstp1	1.20713	0.0200267	up
MSTRG.30676.1	1.03305	7.08987e-07	up	mmu-mir-6236-p5_1	-1.91659	0.0171423	down	XM_021561454.1	gstp1	1.20713	0.0200267	up
MSTRG.31256.1	1.38416	0.0125112	up	mmu-mir-6236-p5_1	-1.91659	0.0171423	down	XM_021561454.1	gstp1	1.20713	0.0200267	up
MSTRG.33020.1	1.03193	0.000941688	up	mmu-mir-6236-p5_1	-1.91659	0.0171423	down	XM_021561454.1	gstp1	1.20713	0.0200267	up
MSTRG.33657.1	1.55284	0.0069189	up	mmu-mir-6236-p5_1	-1.91659	0.0171423	down	XM_021561454.1	gstp1	1.20713	0.0200267	up
MSTRG.34752.1	1.67498	0.00122787	up	mmu-mir-6236-p5_1	-1.91659	0.0171423	down	XM_021561454.1	gstp1	1.20713	0.0200267	up
MSTRG.3483.1	1.57563	0.00155038	up	mmu-mir-6236-p5_1	-1.91659	0.0171423	down	XM_021561454.1	gstp1	1.20713	0.0200267	up
MSTRG.35627.2	inf	2.67007e-06	up	mmu-mir-6236-p5_1	-1.91659	0.0171423	down	XM_021561454.1	gstp1	1.20713	0.0200267	up
MSTRG.37092.1	1.11856	0.0128151	up	mmu-mir-6236-p5_1	-1.91659	0.0171423	down	XM_021561454.1	gstp1	1.20713	0.0200267	up
MSTRG.37281.1	3.00436	7.11015e-18	up	mmu-mir-6236-p5_1	-1.91659	0.0171423	down	XM_021561454.1	gstp1	1.20713	0.0200267	up
MSTRG.39015.4	inf	2.24479e-06	up	mmu-mir-6236-p5_1	-1.91659	0.0171423	down	XM_021561454.1	gstp1	1.20713	0.0200267	up
MSTRG.40044.2	inf	1.06905e-14	up	mmu-mir-6236-p5_1	-1.91659	0.0171423	down	XM_021561454.1	gstp1	1.20713	0.0200267	up
MSTRG.40200.1	1.33705	0.0178162	up	mmu-mir-6236-p5_1	-1.91659	0.0171423	down	XM_021561454.1	gstp1	1.20713	0.0200267	up
MSTRG.41210.2	1.65231	0.0064779	up	mmu-mir-6236-p5_1	-1.91659	0.0171423	down	XM_021561454.1	gstp1	1.20713	0.0200267	up
MSTRG.42199.1	2.29373	0.0294897	up	mmu-mir-6236-p5_1	-1.91659	0.0171423	down	XM_021561454.1	gstp1	1.20713	0.0200267	up
MSTRG.4632.1	1.71633	0.0232571	up	mmu-mir-6236-p5_1	-1.91659	0.0171423	down	XM_021561454.1	gstp1	1.20713	0.0200267	up
MSTRG.504.2	1.03079	0.000659557	up	mmu-mir-6236-p5_1	-1.91659	0.0171423	down	XM_021561454.1	gstp1	1.20713	0.0200267	up
MSTRG.5182.1	7.05636	0.00194265	up	mmu-mir-6236-p5_1	-1.91659	0.0171423	down	XM_021561454.1	gstp1	1.20713	0.0200267	up
MSTRG.5261.2	2.85264	0.000294499	up	mmu-mir-6236-p5_1	-1.91659	0.0171423	down	XM_021561454.1	gstp1	1.20713	0.0200267	up
MSTRG.5617.1	1.36584	0.000918292	up	mmu-mir-6236-p5_1	-1.91659	0.0171423	down	XM_021561454.1	gstp1	1.20713	0.0200267	up
MSTRG.6472.1	2.54576	0.00432038	up	mmu-mir-6236-p5_1	-1.91659	0.0171423	down	XM_021561454.1	gstp1	1.20713	0.0200267	up
MSTRG.6628.3	inf	8.28875e-07	up	mmu-mir-6236-p5_1	-1.91659	0.0171423	down	XM_021561454.1	gstp1	1.20713	0.0200267	up
MSTRG.7071.3	inf	2.14293e-07	up	mmu-mir-6236-p5_1	-1.91659	0.0171423	down	XM_021561454.1	gstp1	1.20713	0.0200267	up
MSTRG.9275.2	inf	8.00383e-07	up	mmu-mir-6236-p5_1	-1.91659	0.0171423	down	XM_021561454.1	gstp1	1.20713	0.0200267	up
MSTRG.9342.1	1.27179	0.00293534	up	mmu-mir-6236-p5_1	-1.91659	0.0171423	down	XM_021561454.1	gstp1	1.20713	0.0200267	up
MSTRG.9841.1	2.93533	0.000249973	up	mmu-mir-6236-p5_1	-1.91659	0.0171423	down	XM_021561454.1	gstp1	1.20713	0.0200267	up
MSTRG.14222.2	-7.80794	0.0249019	down	oni-mir-124a-2-p5_1ss13GA	1.19207	0.0345885	up	NM_001124243.1	tap2	-1.25202	0.0235365	down
MSTRG.14227.1	-1.93098	0.0453344	down	oni-mir-124a-2-p5_1ss13GA	1.19207	0.0345885	up	NM_001124243.1	tap2	-1.25202	0.0235365	down
MSTRG.14570.1	-inf	0.0114089	down	oni-mir-124a-2-p5_1ss13GA	1.19207	0.0345885	up	NM_001124243.1	tap2	-1.25202	0.0235365	down
MSTRG.17381.1	-1.90022	0.00255157	down	oni-mir-124a-2-p5_1ss13GA	1.19207	0.0345885	up	NM_001124243.1	tap2	-1.25202	0.0235365	down
MSTRG.17593.5	-3.90168	0.0232073	down	oni-mir-124a-2-p5_1ss13GA	1.19207	0.0345885	up	NM_001124243.1	tap2	-1.25202	0.0235365	down
MSTRG.18358.3	-7.91654	1.68452e-06	down	oni-mir-124a-2-p5_1ss13GA	1.19207	0.0345885	up	NM_001124243.1	tap2	-1.25202	0.0235365	down
MSTRG.1879.1	-1.27842	0.000144921	down	oni-mir-124a-2-p5_1ss13GA	1.19207	0.0345885	up	NM_001124243.1	tap2	-1.25202	0.0235365	down
MSTRG.21878.1	-2.24795	0.0265962	down	oni-mir-124a-2-p5_1ss13GA	1.19207	0.0345885	up	NM_001124243.1	tap2	-1.25202	0.0235365	down
MSTRG.2786.1	-12.8025	1.50396e-05	down	oni-mir-124a-2-p5_1ss13GA	1.19207	0.0345885	up	NM_001124243.1	tap2	-1.25202	0.0235365	down
MSTRG.30704.1	-5.13076	1.678e-05	down	oni-mir-124a-2-p5_1ss13GA	1.19207	0.0345885	up	NM_001124243.1	tap2	-1.25202	0.0235365	down
MSTRG.35830.1	-6.14071	0.000117354	down	oni-mir-124a-2-p5_1ss13GA	1.19207	0.0345885	up	NM_001124243.1	tap2	-1.25202	0.0235365	down
MSTRG.38300.2	-8.18274	0.0141717	down	oni-mir-124a-2-p5_1ss13GA	1.19207	0.0345885	up	NM_001124243.1	tap2	-1.25202	0.0235365	down
MSTRG.39463.1	-inf	2.67479e-07	down	oni-mir-124a-2-p5_1ss13GA	1.19207	0.0345885	up	NM_001124243.1	tap2	-1.25202	0.0235365	down
MSTRG.39875.1	-5.3232	0.00491623	down	oni-mir-124a-2-p5_1ss13GA	1.19207	0.0345885	up	NM_001124243.1	tap2	-1.25202	0.0235365	down
MSTRG.42423.1	-1.37578	0.0020012	down	oni-mir-124a-2-p5_1ss13GA	1.19207	0.0345885	up	NM_001124243.1	tap2	-1.25202	0.0235365	down
MSTRG.4695.2	-inf	0.038364	down	oni-mir-124a-2-p5_1ss13GA	1.19207	0.0345885	up	NM_001124243.1	tap2	-1.25202	0.0235365	down
MSTRG.5049.1	-3.06836	1.15354e-06	down	oni-mir-124a-2-p5_1ss13GA	1.19207	0.0345885	up	NM_001124243.1	tap2	-1.25202	0.0235365	down
MSTRG.6562.2	-9.27302	0.000523615	down	oni-mir-124a-2-p5_1ss13GA	1.19207	0.0345885	up	NM_001124243.1	tap2	-1.25202	0.0235365	down
MSTRG.8609.1	-5.60623	0.000957858	down	oni-mir-124a-2-p5_1ss13GA	1.19207	0.0345885	up	NM_001124243.1	tap2	-1.25202	0.0235365	down
MSTRG.8867.1	-8.51602	0.000718292	down	oni-mir-124a-2-p5_1ss13GA	1.19207	0.0345885	up	NM_001124243.1	tap2	-1.25202	0.0235365	down
MSTRG.9037.2	-inf	1.3444e-08	down	oni-mir-124a-2-p5_1ss13GA	1.19207	0.0345885	up	NM_001124243.1	tap2	-1.25202	0.0235365	down
MSTRG.9195.3	-1.79608	0.0217707	down	oni-mir-124a-2-p5_1ss13GA	1.19207	0.0345885	up	NM_001124243.1	tap2	-1.25202	0.0235365	down
MSTRG.10113.1	-2.36263	0.0379573	down	PC-5p-43254_34	inf	0.0340381	up	XM_021578585.1	ifih1	-2.59608	0.0156819	down
MSTRG.11484.2	-inf	6.73084e-11	down	PC-5p-43254_34	inf	0.0340381	up	XM_021578585.1	ifih1	-2.59608	0.0156819	down
MSTRG.12947.2	-inf	0.0376818	down	PC-5p-43254_34	inf	0.0340381	up	XM_021578585.1	ifih1	-2.59608	0.0156819	down
MSTRG.14227.1	-1.93098	0.0453344	down	PC-5p-43254_34	inf	0.0340381	up	XM_021578585.1	ifih1	-2.59608	0.0156819	down
MSTRG.17443.2	-6.14861	0.00528511	down	PC-5p-43254_34	inf	0.0340381	up	XM_021578585.1	ifih1	-2.59608	0.0156819	down
MSTRG.17443.3	-9.07018	0.0035185	down	PC-5p-43254_34	inf	0.0340381	up	XM_021578585.1	ifih1	-2.59608	0.0156819	down
MSTRG.18358.3	-7.91654	1.68452e-06	down	PC-5p-43254_34	inf	0.0340381	up	XM_021578585.1	ifih1	-2.59608	0.0156819	down
MSTRG.20077.1	-1.83144	0.010869	down	PC-5p-43254_34	inf	0.0340381	up	XM_021578585.1	ifih1	-2.59608	0.0156819	down
MSTRG.22560.1	-1.1631	0.00311574	down	PC-5p-43254_34	inf	0.0340381	up	XM_021578585.1	ifih1	-2.59608	0.0156819	down
MSTRG.24177.1	-inf	1.43223e-07	down	PC-5p-43254_34	inf	0.0340381	up	XM_021578585.1	ifih1	-2.59608	0.0156819	down
MSTRG.27711.1	-2.59042	0.0442161	down	PC-5p-43254_34	inf	0.0340381	up	XM_021578585.1	ifih1	-2.59608	0.0156819	down
MSTRG.27865.1	-1.09249	0.0209433	down	PC-5p-43254_34	inf	0.0340381	up	XM_021578585.1	ifih1	-2.59608	0.0156819	down
MSTRG.28509.1	-1.70217	0.0035014	down	PC-5p-43254_34	inf	0.0340381	up	XM_021578585.1	ifih1	-2.59608	0.0156819	down
MSTRG.29012.1	-1.86268	0.041147	down	PC-5p-43254_34	inf	0.0340381	up	XM_021578585.1	ifih1	-2.59608	0.0156819	down
MSTRG.29143.1	-inf	8.20004e-07	down	PC-5p-43254_34	inf	0.0340381	up	XM_021578585.1	ifih1	-2.59608	0.0156819	down
MSTRG.30004.1	-4.41675	0.0482106	down	PC-5p-43254_34	inf	0.0340381	up	XM_021578585.1	ifih1	-2.59608	0.0156819	down
MSTRG.30004.2	-4.93295	0.00454872	down	PC-5p-43254_34	inf	0.0340381	up	XM_021578585.1	ifih1	-2.59608	0.0156819	down
MSTRG.30004.3	-inf	6.30269e-06	down	PC-5p-43254_34	inf	0.0340381	up	XM_021578585.1	ifih1	-2.59608	0.0156819	down
MSTRG.31430.2	-inf	2.18555e-07	down	PC-5p-43254_34	inf	0.0340381	up	XM_021578585.1	ifih1	-2.59608	0.0156819	down
MSTRG.32014.1	-inf	9.06836e-07	down	PC-5p-43254_34	inf	0.0340381	up	XM_021578585.1	ifih1	-2.59608	0.0156819	down
MSTRG.32548.2	-3.64321	4.12205e-16	down	PC-5p-43254_34	inf	0.0340381	up	XM_021578585.1	ifih1	-2.59608	0.0156819	down
MSTRG.34945.2	-2.72021	0.0162567	down	PC-5p-43254_34	inf	0.0340381	up	XM_021578585.1	ifih1	-2.59608	0.0156819	down
MSTRG.35220.1	-inf	7.76932e-07	down	PC-5p-43254_34	inf	0.0340381	up	XM_021578585.1	ifih1	-2.59608	0.0156819	down
MSTRG.35432.1	-2.12174	0.0150248	down	PC-5p-43254_34	inf	0.0340381	up	XM_021578585.1	ifih1	-2.59608	0.0156819	down
MSTRG.37977.1	-4.01854	0.00225112	down	PC-5p-43254_34	inf	0.0340381	up	XM_021578585.1	ifih1	-2.59608	0.0156819	down
MSTRG.41233.1	-3.18477	0.00895761	down	PC-5p-43254_34	inf	0.0340381	up	XM_021578585.1	ifih1	-2.59608	0.0156819	down
MSTRG.4459.1	-8.9499	0.00242012	down	PC-5p-43254_34	inf	0.0340381	up	XM_021578585.1	ifih1	-2.59608	0.0156819	down
MSTRG.5049.1	-3.06836	1.15354e-06	down	PC-5p-43254_34	inf	0.0340381	up	XM_021578585.1	ifih1	-2.59608	0.0156819	down
MSTRG.628.1	-1.61757	0.0043672	down	PC-5p-43254_34	inf	0.0340381	up	XM_021578585.1	ifih1	-2.59608	0.0156819	down
MSTRG.6917.3	-2.62132	2.09176e-05	down	PC-5p-43254_34	inf	0.0340381	up	XM_021578585.1	ifih1	-2.59608	0.0156819	down
MSTRG.6992.1	-2.82617	0.0117615	down	PC-5p-43254_34	inf	0.0340381	up	XM_021578585.1	ifih1	-2.59608	0.0156819	down
MSTRG.8073.1	-9.9065	0.00762906	down	PC-5p-43254_34	inf	0.0340381	up	XM_021578585.1	ifih1	-2.59608	0.0156819	down
MSTRG.8073.3	-inf	0.00487245	down	PC-5p-43254_34	inf	0.0340381	up	XM_021578585.1	ifih1	-2.59608	0.0156819	down
MSTRG.8151.1	-inf	0.0385886	down	PC-5p-43254_34	inf	0.0340381	up	XM_021578585.1	ifih1	-2.59608	0.0156819	down
MSTRG.9195.3	-1.79608	0.0217707	down	PC-5p-43254_34	inf	0.0340381	up	XM_021578585.1	ifih1	-2.59608	0.0156819	down
MSTRG.10113.1	-2.36263	0.0379573	down	PC-5p-43254_34	inf	0.0340381	up	XM_021600499.1	irf3	-3.48809	0.0073302	down
MSTRG.11484.2	-inf	6.73084e-11	down	PC-5p-43254_34	inf	0.0340381	up	XM_021600499.1	irf3	-3.48809	0.0073302	down
MSTRG.12947.2	-inf	0.0376818	down	PC-5p-43254_34	inf	0.0340381	up	XM_021600499.1	irf3	-3.48809	0.0073302	down
MSTRG.14227.1	-1.93098	0.0453344	down	PC-5p-43254_34	inf	0.0340381	up	XM_021600499.1	irf3	-3.48809	0.0073302	down
MSTRG.17443.2	-6.14861	0.00528511	down	PC-5p-43254_34	inf	0.0340381	up	XM_021600499.1	irf3	-3.48809	0.0073302	down
MSTRG.17443.3	-9.07018	0.0035185	down	PC-5p-43254_34	inf	0.0340381	up	XM_021600499.1	irf3	-3.48809	0.0073302	down
MSTRG.18358.3	-7.91654	1.68452e-06	down	PC-5p-43254_34	inf	0.0340381	up	XM_021600499.1	irf3	-3.48809	0.0073302	down
MSTRG.20077.1	-1.83144	0.010869	down	PC-5p-43254_34	inf	0.0340381	up	XM_021600499.1	irf3	-3.48809	0.0073302	down
MSTRG.22560.1	-1.1631	0.00311574	down	PC-5p-43254_34	inf	0.0340381	up	XM_021600499.1	irf3	-3.48809	0.0073302	down
MSTRG.24177.1	-inf	1.43223e-07	down	PC-5p-43254_34	inf	0.0340381	up	XM_021600499.1	irf3	-3.48809	0.0073302	down
MSTRG.27711.1	-2.59042	0.0442161	down	PC-5p-43254_34	inf	0.0340381	up	XM_021600499.1	irf3	-3.48809	0.0073302	down
MSTRG.27865.1	-1.09249	0.0209433	down	PC-5p-43254_34	inf	0.0340381	up	XM_021600499.1	irf3	-3.48809	0.0073302	down
MSTRG.28509.1	-1.70217	0.0035014	down	PC-5p-43254_34	inf	0.0340381	up	XM_021600499.1	irf3	-3.48809	0.0073302	down
MSTRG.29012.1	-1.86268	0.041147	down	PC-5p-43254_34	inf	0.0340381	up	XM_021600499.1	irf3	-3.48809	0.0073302	down
MSTRG.29143.1	-inf	8.20004e-07	down	PC-5p-43254_34	inf	0.0340381	up	XM_021600499.1	irf3	-3.48809	0.0073302	down
MSTRG.30004.1	-4.41675	0.0482106	down	PC-5p-43254_34	inf	0.0340381	up	XM_021600499.1	irf3	-3.48809	0.0073302	down
MSTRG.30004.2	-4.93295	0.00454872	down	PC-5p-43254_34	inf	0.0340381	up	XM_021600499.1	irf3	-3.48809	0.0073302	down
MSTRG.30004.3	-inf	6.30269e-06	down	PC-5p-43254_34	inf	0.0340381	up	XM_021600499.1	irf3	-3.48809	0.0073302	down
MSTRG.31430.2	-inf	2.18555e-07	down	PC-5p-43254_34	inf	0.0340381	up	XM_021600499.1	irf3	-3.48809	0.0073302	down
MSTRG.32014.1	-inf	9.06836e-07	down	PC-5p-43254_34	inf	0.0340381	up	XM_021600499.1	irf3	-3.48809	0.0073302	down
MSTRG.32548.2	-3.64321	4.12205e-16	down	PC-5p-43254_34	inf	0.0340381	up	XM_021600499.1	irf3	-3.48809	0.0073302	down
MSTRG.34945.2	-2.72021	0.0162567	down	PC-5p-43254_34	inf	0.0340381	up	XM_021600499.1	irf3	-3.48809	0.0073302	down
MSTRG.35220.1	-inf	7.76932e-07	down	PC-5p-43254_34	inf	0.0340381	up	XM_021600499.1	irf3	-3.48809	0.0073302	down
MSTRG.35432.1	-2.12174	0.0150248	down	PC-5p-43254_34	inf	0.0340381	up	XM_021600499.1	irf3	-3.48809	0.0073302	down
MSTRG.37977.1	-4.01854	0.00225112	down	PC-5p-43254_34	inf	0.0340381	up	XM_021600499.1	irf3	-3.48809	0.0073302	down
MSTRG.41233.1	-3.18477	0.00895761	down	PC-5p-43254_34	inf	0.0340381	up	XM_021600499.1	irf3	-3.48809	0.0073302	down
MSTRG.4459.1	-8.9499	0.00242012	down	PC-5p-43254_34	inf	0.0340381	up	XM_021600499.1	irf3	-3.48809	0.0073302	down
MSTRG.5049.1	-3.06836	1.15354e-06	down	PC-5p-43254_34	inf	0.0340381	up	XM_021600499.1	irf3	-3.48809	0.0073302	down
MSTRG.628.1	-1.61757	0.0043672	down	PC-5p-43254_34	inf	0.0340381	up	XM_021600499.1	irf3	-3.48809	0.0073302	down
MSTRG.6917.3	-2.62132	2.09176e-05	down	PC-5p-43254_34	inf	0.0340381	up	XM_021600499.1	irf3	-3.48809	0.0073302	down
MSTRG.6992.1	-2.82617	0.0117615	down	PC-5p-43254_34	inf	0.0340381	up	XM_021600499.1	irf3	-3.48809	0.0073302	down
MSTRG.8073.1	-9.9065	0.00762906	down	PC-5p-43254_34	inf	0.0340381	up	XM_021600499.1	irf3	-3.48809	0.0073302	down
MSTRG.8073.3	-inf	0.00487245	down	PC-5p-43254_34	inf	0.0340381	up	XM_021600499.1	irf3	-3.48809	0.0073302	down
MSTRG.8151.1	-inf	0.0385886	down	PC-5p-43254_34	inf	0.0340381	up	XM_021600499.1	irf3	-3.48809	0.0073302	down
MSTRG.9195.3	-1.79608	0.0217707	down	PC-5p-43254_34	inf	0.0340381	up	XM_021600499.1	irf3	-3.48809	0.0073302	down
MSTRG.12079.1	-2.01074	0.0354742	down	bta-miR-11987_L-1R-1_1ss8TA	1.45813	0.0499698	up	XM_021600499.1	irf3	-3.48809	0.0073302	down
MSTRG.12675.1	-3.40745	0.023109	down	bta-miR-11987_L-1R-1_1ss8TA	1.45813	0.0499698	up	XM_021600499.1	irf3	-3.48809	0.0073302	down
MSTRG.12947.2	-inf	0.0376818	down	bta-miR-11987_L-1R-1_1ss8TA	1.45813	0.0499698	up	XM_021600499.1	irf3	-3.48809	0.0073302	down
MSTRG.13655.2	-1.33904	0.00198629	down	bta-miR-11987_L-1R-1_1ss8TA	1.45813	0.0499698	up	XM_021600499.1	irf3	-3.48809	0.0073302	down
MSTRG.14386.1	-3.72115	0.0137269	down	bta-miR-11987_L-1R-1_1ss8TA	1.45813	0.0499698	up	XM_021600499.1	irf3	-3.48809	0.0073302	down
MSTRG.16641.4	-6.10188	0.016446	down	bta-miR-11987_L-1R-1_1ss8TA	1.45813	0.0499698	up	XM_021600499.1	irf3	-3.48809	0.0073302	down
MSTRG.17443.2	-6.14861	0.00528511	down	bta-miR-11987_L-1R-1_1ss8TA	1.45813	0.0499698	up	XM_021600499.1	irf3	-3.48809	0.0073302	down
MSTRG.17443.3	-9.07018	0.0035185	down	bta-miR-11987_L-1R-1_1ss8TA	1.45813	0.0499698	up	XM_021600499.1	irf3	-3.48809	0.0073302	down
MSTRG.21878.1	-2.24795	0.0265962	down	bta-miR-11987_L-1R-1_1ss8TA	1.45813	0.0499698	up	XM_021600499.1	irf3	-3.48809	0.0073302	down
MSTRG.22649.2	-inf	1.56882e-07	down	bta-miR-11987_L-1R-1_1ss8TA	1.45813	0.0499698	up	XM_021600499.1	irf3	-3.48809	0.0073302	down
MSTRG.24100.4	-inf	0.00672485	down	bta-miR-11987_L-1R-1_1ss8TA	1.45813	0.0499698	up	XM_021600499.1	irf3	-3.48809	0.0073302	down
MSTRG.24177.1	-inf	1.43223e-07	down	bta-miR-11987_L-1R-1_1ss8TA	1.45813	0.0499698	up	XM_021600499.1	irf3	-3.48809	0.0073302	down
MSTRG.25621.3	-5.29706	0.00282528	down	bta-miR-11987_L-1R-1_1ss8TA	1.45813	0.0499698	up	XM_021600499.1	irf3	-3.48809	0.0073302	down
MSTRG.27110.2	-5.1005	0.0348545	down	bta-miR-11987_L-1R-1_1ss8TA	1.45813	0.0499698	up	XM_021600499.1	irf3	-3.48809	0.0073302	down
MSTRG.31505.1	-inf	0.0308213	down	bta-miR-11987_L-1R-1_1ss8TA	1.45813	0.0499698	up	XM_021600499.1	irf3	-3.48809	0.0073302	down
MSTRG.3164.1	-inf	1.82886e-07	down	bta-miR-11987_L-1R-1_1ss8TA	1.45813	0.0499698	up	XM_021600499.1	irf3	-3.48809	0.0073302	down
MSTRG.32422.4	-inf	3.22845e-08	down	bta-miR-11987_L-1R-1_1ss8TA	1.45813	0.0499698	up	XM_021600499.1	irf3	-3.48809	0.0073302	down
MSTRG.33667.1	-1.57478	0.0461591	down	bta-miR-11987_L-1R-1_1ss8TA	1.45813	0.0499698	up	XM_021600499.1	irf3	-3.48809	0.0073302	down
MSTRG.35866.2	-inf	3.64888e-08	down	bta-miR-11987_L-1R-1_1ss8TA	1.45813	0.0499698	up	XM_021600499.1	irf3	-3.48809	0.0073302	down
MSTRG.39876.1	-6.45077	0.0339477	down	bta-miR-11987_L-1R-1_1ss8TA	1.45813	0.0499698	up	XM_021600499.1	irf3	-3.48809	0.0073302	down
MSTRG.41040.2	-3.13204	0.0422739	down	bta-miR-11987_L-1R-1_1ss8TA	1.45813	0.0499698	up	XM_021600499.1	irf3	-3.48809	0.0073302	down
MSTRG.42516.3	-10.8704	0.00017366	down	bta-miR-11987_L-1R-1_1ss8TA	1.45813	0.0499698	up	XM_021600499.1	irf3	-3.48809	0.0073302	down
MSTRG.4460.3	-inf	1.00336e-10	down	bta-miR-11987_L-1R-1_1ss8TA	1.45813	0.0499698	up	XM_021600499.1	irf3	-3.48809	0.0073302	down
MSTRG.4460.4	-inf	0.0061179	down	bta-miR-11987_L-1R-1_1ss8TA	1.45813	0.0499698	up	XM_021600499.1	irf3	-3.48809	0.0073302	down
MSTRG.4460.5	-inf	5.38506e-09	down	bta-miR-11987_L-1R-1_1ss8TA	1.45813	0.0499698	up	XM_021600499.1	irf3	-3.48809	0.0073302	down
MSTRG.4695.2	-inf	0.038364	down	bta-miR-11987_L-1R-1_1ss8TA	1.45813	0.0499698	up	XM_021600499.1	irf3	-3.48809	0.0073302	down
MSTRG.5640.1	-inf	6.8274e-06	down	bta-miR-11987_L-1R-1_1ss8TA	1.45813	0.0499698	up	XM_021600499.1	irf3	-3.48809	0.0073302	down
MSTRG.5640.2	-inf	1.59746e-05	down	bta-miR-11987_L-1R-1_1ss8TA	1.45813	0.0499698	up	XM_021600499.1	irf3	-3.48809	0.0073302	down
MSTRG.6903.3	-3.61106	0.0030302	down	bta-miR-11987_L-1R-1_1ss8TA	1.45813	0.0499698	up	XM_021600499.1	irf3	-3.48809	0.0073302	down
MSTRG.8725.2	-15.366	0.00544835	down	bta-miR-11987_L-1R-1_1ss8TA	1.45813	0.0499698	up	XM_021600499.1	irf3	-3.48809	0.0073302	down
MSTRG.11484.2	-inf	6.73084e-11	down	PC-3p-28352_70	1.15216	0.0274228	up	XM_021624831.1	dhx58	-3.6264	0.00411	down
MSTRG.14152.1	-1.86772	0.0371259	down	PC-3p-28352_70	1.15216	0.0274228	up	XM_021624831.1	dhx58	-3.6264	0.00411	down
MSTRG.15223.1	-9.36438	0.037618	down	PC-3p-28352_70	1.15216	0.0274228	up	XM_021624831.1	dhx58	-3.6264	0.00411	down
MSTRG.15760.4	-3.23397	0.0239927	down	PC-3p-28352_70	1.15216	0.0274228	up	XM_021624831.1	dhx58	-3.6264	0.00411	down
MSTRG.16866.1	-3.7597	7.27311e-06	down	PC-3p-28352_70	1.15216	0.0274228	up	XM_021624831.1	dhx58	-3.6264	0.00411	down
MSTRG.17443.1	-4.10818	0.0391371	down	PC-3p-28352_70	1.15216	0.0274228	up	XM_021624831.1	dhx58	-3.6264	0.00411	down
MSTRG.1938.1	-5.49501	0.000533354	down	PC-3p-28352_70	1.15216	0.0274228	up	XM_021624831.1	dhx58	-3.6264	0.00411	down
MSTRG.23433.3	-inf	6.79148e-08	down	PC-3p-28352_70	1.15216	0.0274228	up	XM_021624831.1	dhx58	-3.6264	0.00411	down
MSTRG.24694.1	-4.41912	0.00392523	down	PC-3p-28352_70	1.15216	0.0274228	up	XM_021624831.1	dhx58	-3.6264	0.00411	down
MSTRG.26689.1	-2.85793	0.0354928	down	PC-3p-28352_70	1.15216	0.0274228	up	XM_021624831.1	dhx58	-3.6264	0.00411	down
MSTRG.27110.2	-5.1005	0.0348545	down	PC-3p-28352_70	1.15216	0.0274228	up	XM_021624831.1	dhx58	-3.6264	0.00411	down
MSTRG.2792.2	-3.55788	0.0489552	down	PC-3p-28352_70	1.15216	0.0274228	up	XM_021624831.1	dhx58	-3.6264	0.00411	down
MSTRG.2805.3	-inf	2.58093e-08	down	PC-3p-28352_70	1.15216	0.0274228	up	XM_021624831.1	dhx58	-3.6264	0.00411	down
MSTRG.28140.3	-inf	3.11424e-08	down	PC-3p-28352_70	1.15216	0.0274228	up	XM_021624831.1	dhx58	-3.6264	0.00411	down
MSTRG.28631.2	-inf	0.0381876	down	PC-3p-28352_70	1.15216	0.0274228	up	XM_021624831.1	dhx58	-3.6264	0.00411	down
MSTRG.29012.1	-1.86268	0.041147	down	PC-3p-28352_70	1.15216	0.0274228	up	XM_021624831.1	dhx58	-3.6264	0.00411	down
MSTRG.3079.1	-2.30883	0.0189386	down	PC-3p-28352_70	1.15216	0.0274228	up	XM_021624831.1	dhx58	-3.6264	0.00411	down
MSTRG.30808.1	-3.21733	0.000434314	down	PC-3p-28352_70	1.15216	0.0274228	up	XM_021624831.1	dhx58	-3.6264	0.00411	down
MSTRG.3191.2	-1.69402	0.0445324	down	PC-3p-28352_70	1.15216	0.0274228	up	XM_021624831.1	dhx58	-3.6264	0.00411	down
MSTRG.32014.1	-inf	9.06836e-07	down	PC-3p-28352_70	1.15216	0.0274228	up	XM_021624831.1	dhx58	-3.6264	0.00411	down
MSTRG.32422.4	-inf	3.22845e-08	down	PC-3p-28352_70	1.15216	0.0274228	up	XM_021624831.1	dhx58	-3.6264	0.00411	down
MSTRG.37351.1	-2.05121	0.012947	down	PC-3p-28352_70	1.15216	0.0274228	up	XM_021624831.1	dhx58	-3.6264	0.00411	down
MSTRG.3791.1	-2.75472	0.0344142	down	PC-3p-28352_70	1.15216	0.0274228	up	XM_021624831.1	dhx58	-3.6264	0.00411	down
MSTRG.3899.2	-inf	0.00881905	down	PC-3p-28352_70	1.15216	0.0274228	up	XM_021624831.1	dhx58	-3.6264	0.00411	down
MSTRG.39176.1	-inf	2.23299e-08	down	PC-3p-28352_70	1.15216	0.0274228	up	XM_021624831.1	dhx58	-3.6264	0.00411	down
MSTRG.40867.1	-2.89046	0.000653694	down	PC-3p-28352_70	1.15216	0.0274228	up	XM_021624831.1	dhx58	-3.6264	0.00411	down
MSTRG.40904.1	-1.24961	0.00566799	down	PC-3p-28352_70	1.15216	0.0274228	up	XM_021624831.1	dhx58	-3.6264	0.00411	down
MSTRG.5319.3	-inf	7.45301e-07	down	PC-3p-28352_70	1.15216	0.0274228	up	XM_021624831.1	dhx58	-3.6264	0.00411	down
MSTRG.5785.1	-inf	7.98749e-08	down	PC-3p-28352_70	1.15216	0.0274228	up	XM_021624831.1	dhx58	-3.6264	0.00411	down
MSTRG.6652.6	-inf	3.08974e-08	down	PC-3p-28352_70	1.15216	0.0274228	up	XM_021624831.1	dhx58	-3.6264	0.00411	down
MSTRG.6652.7	-inf	0.00176187	down	PC-3p-28352_70	1.15216	0.0274228	up	XM_021624831.1	dhx58	-3.6264	0.00411	down
MSTRG.6652.9	-9.16348	0.00122353	down	PC-3p-28352_70	1.15216	0.0274228	up	XM_021624831.1	dhx58	-3.6264	0.00411	down
MSTRG.729.1	-inf	7.75966e-07	down	PC-3p-28352_70	1.15216	0.0274228	up	XM_021624831.1	dhx58	-3.6264	0.00411	down
MSTRG.746.1	-7.67871	1.10534e-06	down	PC-3p-28352_70	1.15216	0.0274228	up	XM_021624831.1	dhx58	-3.6264	0.00411	down
MSTRG.8609.1	-5.60623	0.000957858	down	PC-3p-28352_70	1.15216	0.0274228	up	XM_021624831.1	dhx58	-3.6264	0.00411	down
MSTRG.9037.2	-inf	1.3444e-08	down	PC-3p-28352_70	1.15216	0.0274228	up	XM_021624831.1	dhx58	-3.6264	0.00411	down
