# Supplementary material for: Integrated Analysis of lncRNA and circRNA Mediated ceRNA Regulatory Networks in Skin Reveals Innate Immunity Differences Between Wild-Type and Yellow Mutant Rainbow Trout (Oncorhynchus mykiss)
Source: Front Immunol. 2022 May 17;13:802731. doi: 10.3389/fimmu.2022.802731 (PMC9152293; doi:10.3389/fimmu.2022.802731)
Supplement: Supplementary file 9 [file Table_8.xlsx]

## Sheet: Table S8
Table S8 circRNA-miRNA-mRNA ceRNA regulatory network.
circRNA name	log2(fc)	pvalue	Regulation	miRNA name	log2(fc)	pvalue	Regulation	Transcript_ID	Gene name	log2(fc)	qvalue	Regulation
circRNA292	inf	0.0001055	up	PC-3p-21208_105	-1.26907	0.0298882	down	XM_021567210.1	dnmt3b	1.06	0.01	up
circRNA292	inf	0.0001055	up	PC-3p-21208_105	-1.26907	0.0298882	down	XM_021568945.1	anln	inf	0	up
circRNA292	inf	0.0001055	up	PC-3p-21208_105	-1.26907	0.0298882	down	XM_021569054.1	agap1,agap2	1.47	0	up
circRNA292	inf	0.0001055	up	PC-3p-21208_105	-1.26907	0.0298882	down	XM_021570295.1	usp48	1.38	0.02	up
circRNA292	inf	0.0001055	up	PC-3p-21208_105	-1.26907	0.0298882	down	XM_021571743.1	atp9b	10.09	0	up
circRNA292	inf	0.0001055	up	PC-3p-21208_105	-1.26907	0.0298882	down	XM_021585188.1	rcor1	1.22	0.02	up
circRNA292	inf	0.0001055	up	PC-3p-21208_105	-1.26907	0.0298882	down	XM_021586668.1	slc24a5	1.52	0	up
circRNA292	inf	0.0001055	up	PC-3p-21208_105	-1.26907	0.0298882	down	XM_021588184.1	crot	inf	0	up
circRNA292	inf	0.0001055	up	PC-3p-21208_105	-1.26907	0.0298882	down	XM_021590110.1	rab31	6.95	0.02	up
circRNA292	inf	0.0001055	up	PC-3p-21208_105	-1.26907	0.0298882	down	XM_021597643.1	ranbp2	11.57	0	up
circRNA292	inf	0.0001055	up	PC-3p-21208_105	-1.26907	0.0298882	down	XM_021599393.1	dcun1d4	1.08	0.03	up
circRNA292	inf	0.0001055	up	PC-3p-21208_105	-1.26907	0.0298882	down	XM_021599509.1	brdt	inf	0	up
circRNA292	inf	0.0001055	up	PC-3p-21208_105	-1.26907	0.0298882	down	XM_021605578.1	tor2a	1.63	0.04	up
circRNA292	inf	0.0001055	up	PC-3p-21208_105	-1.26907	0.0298882	down	XM_021606559.1	camsap1b	inf	0	up
circRNA292	inf	0.0001055	up	PC-3p-21208_105	-1.26907	0.0298882	down	XM_021608682.1	mea1	inf	0	up
circRNA292	inf	0.0001055	up	PC-3p-21208_105	-1.26907	0.0298882	down	XM_021609938.1	acvr1b	1.13	0	up
circRNA292	inf	0.0001055	up	PC-3p-21208_105	-1.26907	0.0298882	down	XM_021610914.1	-	1.47	0	up
circRNA292	inf	0.0001055	up	PC-3p-21208_105	-1.26907	0.0298882	down	XM_021618356.1	tenm1	1.07	0	up
circRNA292	inf	0.0001055	up	PC-3p-21208_105	-1.26907	0.0298882	down	XM_021618536.1	tmlhe	2.11	0.03	up
circRNA292	inf	0.0001055	up	PC-3p-21208_105	-1.26907	0.0298882	down	XM_021619207.1	-	inf	0	up
circRNA292	inf	0.0001055	up	PC-3p-21208_105	-1.26907	0.0298882	down	XM_021621381.1	ncs1	1.78	0	up
circRNA1682	inf	0.00162293	up	PC-3p-41055_38	-inf	0.0154312	down	NM_001124183.1	sox11-a	1.25	0.01	up
circRNA1682	inf	0.00162293	up	PC-3p-41055_38	-inf	0.0154312	down	NM_001124303.1	nme1	inf	0	up
circRNA1682	inf	0.00162293	up	PC-3p-41055_38	-inf	0.0154312	down	NM_001160518.1	bola2	1.11	0.01	up
circRNA1682	inf	0.00162293	up	PC-3p-41055_38	-inf	0.0154312	down	XM_021556278.1	tsta3	4.22	0.02	up
circRNA1682	inf	0.00162293	up	PC-3p-41055_38	-inf	0.0154312	down	XM_021556303.1	tex2	1.86	0.05	up
circRNA1682	inf	0.00162293	up	PC-3p-41055_38	-inf	0.0154312	down	XM_021556600.1	afmid	2.88	0.03	up
circRNA1682	inf	0.00162293	up	PC-3p-41055_38	-inf	0.0154312	down	XM_021557283.1	commd1	inf	0	up
circRNA1682	inf	0.00162293	up	PC-3p-41055_38	-inf	0.0154312	down	XM_021558053.1	srebf2	inf	0	up
circRNA1682	inf	0.00162293	up	PC-3p-41055_38	-inf	0.0154312	down	XM_021558483.1	ubtf	inf	0	up
circRNA1682	inf	0.00162293	up	PC-3p-41055_38	-inf	0.0154312	down	XM_021559316.1	-	inf	0.04	up
circRNA1682	inf	0.00162293	up	PC-3p-41055_38	-inf	0.0154312	down	XM_021559317.1	-	1.71	0.02	up
circRNA1682	inf	0.00162293	up	PC-3p-41055_38	-inf	0.0154312	down	XM_021559448.1	gngt2	3.18	0	up
circRNA1682	inf	0.00162293	up	PC-3p-41055_38	-inf	0.0154312	down	XM_021560553.1	rxrba	2.32	0	up
circRNA1682	inf	0.00162293	up	PC-3p-41055_38	-inf	0.0154312	down	XM_021561423.1	gja9	1.61	0.03	up
circRNA1682	inf	0.00162293	up	PC-3p-41055_38	-inf	0.0154312	down	XM_021562093.1	pex5	5.75	0.04	up
circRNA1682	inf	0.00162293	up	PC-3p-41055_38	-inf	0.0154312	down	XM_021562748.1	msl3	inf	0	up
circRNA1682	inf	0.00162293	up	PC-3p-41055_38	-inf	0.0154312	down	XM_021562894.1	chpf2	inf	0.03	up
circRNA1682	inf	0.00162293	up	PC-3p-41055_38	-inf	0.0154312	down	XM_021562988.1	arl5b	inf	0	up
circRNA1682	inf	0.00162293	up	PC-3p-41055_38	-inf	0.0154312	down	XM_021563457.1	gcc1	2.22	0	up
circRNA1682	inf	0.00162293	up	PC-3p-41055_38	-inf	0.0154312	down	XM_021564327.1	timm21	1.07	0.04	up
circRNA1682	inf	0.00162293	up	PC-3p-41055_38	-inf	0.0154312	down	XM_021565239.1	adpgk	6.22	0	up
circRNA1682	inf	0.00162293	up	PC-3p-41055_38	-inf	0.0154312	down	XM_021565614.1	tox2	inf	0	up
circRNA1682	inf	0.00162293	up	PC-3p-41055_38	-inf	0.0154312	down	XM_021565809.1	dtx3	1.27	0	up
circRNA1682	inf	0.00162293	up	PC-3p-41055_38	-inf	0.0154312	down	XM_021566662.1	ss18l1	1.14	0.04	up
circRNA1682	inf	0.00162293	up	PC-3p-41055_38	-inf	0.0154312	down	XM_021566665.1	ss18l1	inf	0	up
circRNA1682	inf	0.00162293	up	PC-3p-41055_38	-inf	0.0154312	down	XM_021569054.1	agap1,agap2	1.47	0	up
circRNA1682	inf	0.00162293	up	PC-3p-41055_38	-inf	0.0154312	down	XM_021569699.1	phf20	inf	0	up
circRNA1682	inf	0.00162293	up	PC-3p-41055_38	-inf	0.0154312	down	XM_021569711.1	phf20	2.01	0.03	up
circRNA1682	inf	0.00162293	up	PC-3p-41055_38	-inf	0.0154312	down	XM_021569851.1	slc45a1	1.71	0.02	up
circRNA1682	inf	0.00162293	up	PC-3p-41055_38	-inf	0.0154312	down	XM_021570066.1	arhgef3	15.51	0	up
circRNA1682	inf	0.00162293	up	PC-3p-41055_38	-inf	0.0154312	down	XM_021570435.1	-	2.63	0	up
circRNA1682	inf	0.00162293	up	PC-3p-41055_38	-inf	0.0154312	down	XM_021573045.1	-	5.46	0	up
circRNA1682	inf	0.00162293	up	PC-3p-41055_38	-inf	0.0154312	down	XM_021573436.1	smad1	inf	0	up
circRNA1682	inf	0.00162293	up	PC-3p-41055_38	-inf	0.0154312	down	XM_021573961.1	cfl2	2.16	0	up
circRNA1682	inf	0.00162293	up	PC-3p-41055_38	-inf	0.0154312	down	XM_021574287.1	reep1	1.78	0	up
circRNA1682	inf	0.00162293	up	PC-3p-41055_38	-inf	0.0154312	down	XM_021575632.1	kiaa1549l	inf	0.01	up
circRNA1682	inf	0.00162293	up	PC-3p-41055_38	-inf	0.0154312	down	XM_021575662.1	parp9	inf	0.03	up
circRNA1682	inf	0.00162293	up	PC-3p-41055_38	-inf	0.0154312	down	XM_021575773.1	rpp30	2.27	0	up
circRNA1682	inf	0.00162293	up	PC-3p-41055_38	-inf	0.0154312	down	XM_021576388.1	tmem87a	inf	0	up
circRNA1682	inf	0.00162293	up	PC-3p-41055_38	-inf	0.0154312	down	XM_021578155.1	hmx2	1.86	0	up
circRNA1682	inf	0.00162293	up	PC-3p-41055_38	-inf	0.0154312	down	XM_021579121.1	rbms1	1.83	0.03	up
circRNA1682	inf	0.00162293	up	PC-3p-41055_38	-inf	0.0154312	down	XM_021579628.1	ralb	2.53	0	up
circRNA1682	inf	0.00162293	up	PC-3p-41055_38	-inf	0.0154312	down	XM_021580569.1	plekha1	inf	0	up
circRNA1682	inf	0.00162293	up	PC-3p-41055_38	-inf	0.0154312	down	XM_021580749.1	-	inf	0	up
circRNA1682	inf	0.00162293	up	PC-3p-41055_38	-inf	0.0154312	down	XM_021580813.1	-	1.1	0	up
circRNA1682	inf	0.00162293	up	PC-3p-41055_38	-inf	0.0154312	down	XM_021580814.1	dlg5	8.32	0	up
circRNA1682	inf	0.00162293	up	PC-3p-41055_38	-inf	0.0154312	down	XM_021580842.1	44263	inf	0	up
circRNA1682	inf	0.00162293	up	PC-3p-41055_38	-inf	0.0154312	down	XM_021580957.1	agpat5	1.2	0.03	up
circRNA1682	inf	0.00162293	up	PC-3p-41055_38	-inf	0.0154312	down	XM_021581686.1	slc8a2	2.35	0	up
circRNA1682	inf	0.00162293	up	PC-3p-41055_38	-inf	0.0154312	down	XM_021582389.1	arfip2	2.02	0.01	up
circRNA1682	inf	0.00162293	up	PC-3p-41055_38	-inf	0.0154312	down	XM_021582588.1	nxn	6.57	0	up
circRNA1682	inf	0.00162293	up	PC-3p-41055_38	-inf	0.0154312	down	XM_021582909.1	cep295	inf	0	up
circRNA1682	inf	0.00162293	up	PC-3p-41055_38	-inf	0.0154312	down	XM_021583762.1	fbxw11	2.19	0	up
circRNA1682	inf	0.00162293	up	PC-3p-41055_38	-inf	0.0154312	down	XM_021584695.1	c15orf52,-	inf	0	up
circRNA1682	inf	0.00162293	up	PC-3p-41055_38	-inf	0.0154312	down	XM_021584749.1	gchfr	1.09	0.01	up
circRNA1682	inf	0.00162293	up	PC-3p-41055_38	-inf	0.0154312	down	XM_021584793.1	rgs6	1.46	0.05	up
circRNA1682	inf	0.00162293	up	PC-3p-41055_38	-inf	0.0154312	down	XM_021585188.1	rcor1	1.22	0.02	up
circRNA1682	inf	0.00162293	up	PC-3p-41055_38	-inf	0.0154312	down	XM_021585931.1	orc6	1.52	0.04	up
circRNA1682	inf	0.00162293	up	PC-3p-41055_38	-inf	0.0154312	down	XM_021586127.1	arid3b	inf	0	up
circRNA1682	inf	0.00162293	up	PC-3p-41055_38	-inf	0.0154312	down	XM_021586713.1	-	2.22	0	up
circRNA1682	inf	0.00162293	up	PC-3p-41055_38	-inf	0.0154312	down	XM_021586737.1	mr1	3.75	0	up
circRNA1682	inf	0.00162293	up	PC-3p-41055_38	-inf	0.0154312	down	XM_021586784.1	-	inf	0	up
circRNA1682	inf	0.00162293	up	PC-3p-41055_38	-inf	0.0154312	down	XM_021587547.1	tbcel	inf	0	up
circRNA1682	inf	0.00162293	up	PC-3p-41055_38	-inf	0.0154312	down	XM_021587806.1	arfip2	inf	0	up
circRNA1682	inf	0.00162293	up	PC-3p-41055_38	-inf	0.0154312	down	XM_021588312.1	msi2	inf	0	up
circRNA1682	inf	0.00162293	up	PC-3p-41055_38	-inf	0.0154312	down	XM_021589116.1	samd13	inf	0	up
circRNA1682	inf	0.00162293	up	PC-3p-41055_38	-inf	0.0154312	down	XM_021589701.1	-	1.39	0	up
circRNA1682	inf	0.00162293	up	PC-3p-41055_38	-inf	0.0154312	down	XM_021590472.1	zmiz2	inf	0.02	up
circRNA1682	inf	0.00162293	up	PC-3p-41055_38	-inf	0.0154312	down	XM_021590629.1	cetn3	1.75	0	up
circRNA1682	inf	0.00162293	up	PC-3p-41055_38	-inf	0.0154312	down	XM_021590954.1	nacc2	inf	0	up
circRNA1682	inf	0.00162293	up	PC-3p-41055_38	-inf	0.0154312	down	XM_021591202.1	fkbp2	1.01	0.04	up
circRNA1682	inf	0.00162293	up	PC-3p-41055_38	-inf	0.0154312	down	XM_021591365.1	-	1.7	0.04	up
circRNA1682	inf	0.00162293	up	PC-3p-41055_38	-inf	0.0154312	down	XM_021591435.1	-	3.01	0.04	up
circRNA1682	inf	0.00162293	up	PC-3p-41055_38	-inf	0.0154312	down	XM_021594866.1	mag	inf	0	up
circRNA1682	inf	0.00162293	up	PC-3p-41055_38	-inf	0.0154312	down	XM_021595500.1	eva1b	inf	0	up
circRNA1682	inf	0.00162293	up	PC-3p-41055_38	-inf	0.0154312	down	XM_021595761.1	pex5	inf	0	up
circRNA1682	inf	0.00162293	up	PC-3p-41055_38	-inf	0.0154312	down	XM_021596441.1	fez2	2.14	0.04	up
circRNA1682	inf	0.00162293	up	PC-3p-41055_38	-inf	0.0154312	down	XM_021597022.1	rprma	1.81	0	up
circRNA1682	inf	0.00162293	up	PC-3p-41055_38	-inf	0.0154312	down	XM_021597328.1	acvr2a	10.6	0	up
circRNA1682	inf	0.00162293	up	PC-3p-41055_38	-inf	0.0154312	down	XM_021597987.1	chka	inf	0	up
circRNA1682	inf	0.00162293	up	PC-3p-41055_38	-inf	0.0154312	down	XM_021599393.1	dcun1d4	1.08	0.03	up
circRNA1682	inf	0.00162293	up	PC-3p-41055_38	-inf	0.0154312	down	XM_021599753.1	dda1	1.14	0.02	up
circRNA1682	inf	0.00162293	up	PC-3p-41055_38	-inf	0.0154312	down	XM_021599810.1	mvp	10.99	0	up
circRNA1682	inf	0.00162293	up	PC-3p-41055_38	-inf	0.0154312	down	XM_021599925.1	mapk8ip2	1.28	0	up
circRNA1682	inf	0.00162293	up	PC-3p-41055_38	-inf	0.0154312	down	XM_021599996.1	-	1.02	0.02	up
circRNA1682	inf	0.00162293	up	PC-3p-41055_38	-inf	0.0154312	down	XM_021600032.1	erh	1.1	0.05	up
circRNA1682	inf	0.00162293	up	PC-3p-41055_38	-inf	0.0154312	down	XM_021600200.1	snx14	1.43	0.01	up
circRNA1682	inf	0.00162293	up	PC-3p-41055_38	-inf	0.0154312	down	XM_021601764.1	ncs1	1.69	0	up
circRNA1682	inf	0.00162293	up	PC-3p-41055_38	-inf	0.0154312	down	XM_021602091.1	cetn3	1.64	0.03	up
circRNA1682	inf	0.00162293	up	PC-3p-41055_38	-inf	0.0154312	down	XM_021603228.1	mier3	1.67	0.03	up
circRNA1682	inf	0.00162293	up	PC-3p-41055_38	-inf	0.0154312	down	XM_021603850.1	cks1b	1.31	0.01	up
circRNA1682	inf	0.00162293	up	PC-3p-41055_38	-inf	0.0154312	down	XM_021604068.1	soat1	5.51	0.04	up
circRNA1682	inf	0.00162293	up	PC-3p-41055_38	-inf	0.0154312	down	XM_021604353.1	shank2	inf	0	up
circRNA1682	inf	0.00162293	up	PC-3p-41055_38	-inf	0.0154312	down	XM_021604432.1	evi5l,evi5	10.02	0	up
circRNA1682	inf	0.00162293	up	PC-3p-41055_38	-inf	0.0154312	down	XM_021604661.1	orc1	inf	0	up
circRNA1682	inf	0.00162293	up	PC-3p-41055_38	-inf	0.0154312	down	XM_021605528.1	st8sia3	1.63	0.04	up
circRNA1682	inf	0.00162293	up	PC-3p-41055_38	-inf	0.0154312	down	XM_021605989.1	pdlim2	inf	0	up
circRNA1682	inf	0.00162293	up	PC-3p-41055_38	-inf	0.0154312	down	XM_021606077.1	trafd1	2.66	0.01	up
circRNA1682	inf	0.00162293	up	PC-3p-41055_38	-inf	0.0154312	down	XM_021606376.1	ppp3cc	inf	0	up
circRNA1682	inf	0.00162293	up	PC-3p-41055_38	-inf	0.0154312	down	XM_021606930.1	celf1	6.69	0.04	up
circRNA1682	inf	0.00162293	up	PC-3p-41055_38	-inf	0.0154312	down	XM_021606932.1	celf1	inf	0	up
circRNA1682	inf	0.00162293	up	PC-3p-41055_38	-inf	0.0154312	down	XM_021607283.1	ampd3	inf	0	up
circRNA1682	inf	0.00162293	up	PC-3p-41055_38	-inf	0.0154312	down	XM_021608227.1	c2orf61	2.22	0.02	up
circRNA1682	inf	0.00162293	up	PC-3p-41055_38	-inf	0.0154312	down	XM_021608581.1	kiaa1211l	inf	0	up
circRNA1682	inf	0.00162293	up	PC-3p-41055_38	-inf	0.0154312	down	XM_021608752.1	dph3	1.59	0	up
circRNA1682	inf	0.00162293	up	PC-3p-41055_38	-inf	0.0154312	down	XM_021609013.1	-	1.8	0	up
circRNA1682	inf	0.00162293	up	PC-3p-41055_38	-inf	0.0154312	down	XM_021609037.1	-	1.27	0.01	up
circRNA1682	inf	0.00162293	up	PC-3p-41055_38	-inf	0.0154312	down	XM_021609130.1	dctn2	1.14	0	up
circRNA1682	inf	0.00162293	up	PC-3p-41055_38	-inf	0.0154312	down	XM_021609944.1	ikzf4	inf	0	up
circRNA1682	inf	0.00162293	up	PC-3p-41055_38	-inf	0.0154312	down	XM_021609945.1	ikzf4	inf	0	up
circRNA1682	inf	0.00162293	up	PC-3p-41055_38	-inf	0.0154312	down	XM_021610411.1	sycp3	inf	0	up
circRNA1682	inf	0.00162293	up	PC-3p-41055_38	-inf	0.0154312	down	XM_021611340.1	tctex1d2	1.73	0.01	up
circRNA1682	inf	0.00162293	up	PC-3p-41055_38	-inf	0.0154312	down	XM_021611478.1	zbtb25	inf	0	up
circRNA1682	inf	0.00162293	up	PC-3p-41055_38	-inf	0.0154312	down	XM_021611726.1	cyme_cmm237c	inf	0.04	up
circRNA1682	inf	0.00162293	up	PC-3p-41055_38	-inf	0.0154312	down	XM_021611823.1	epb41l2	inf	0	up
circRNA1682	inf	0.00162293	up	PC-3p-41055_38	-inf	0.0154312	down	XM_021612122.1	cdc42ep2	2.34	0	up
circRNA1682	inf	0.00162293	up	PC-3p-41055_38	-inf	0.0154312	down	XM_021612838.1	tbl1xr1	inf	0	up
circRNA1682	inf	0.00162293	up	PC-3p-41055_38	-inf	0.0154312	down	XM_021612912.1	mtf2	2.73	0.02	up
circRNA1682	inf	0.00162293	up	PC-3p-41055_38	-inf	0.0154312	down	XM_021613028.1	pdc	6.43	0	up
circRNA1682	inf	0.00162293	up	PC-3p-41055_38	-inf	0.0154312	down	XM_021613330.1	-	1.9	0.04	up
circRNA1682	inf	0.00162293	up	PC-3p-41055_38	-inf	0.0154312	down	XM_021616213.1	spen	1.49	0	up
circRNA1682	inf	0.00162293	up	PC-3p-41055_38	-inf	0.0154312	down	XM_021616400.1	rap1gap	inf	0	up
circRNA1682	inf	0.00162293	up	PC-3p-41055_38	-inf	0.0154312	down	XM_021616556.1	pou6f1	inf	0	up
circRNA1682	inf	0.00162293	up	PC-3p-41055_38	-inf	0.0154312	down	XM_021617433.1	ublcp1	2.38	0.01	up
circRNA1682	inf	0.00162293	up	PC-3p-41055_38	-inf	0.0154312	down	XM_021618049.1	aspa	1.03	0	up
circRNA1682	inf	0.00162293	up	PC-3p-41055_38	-inf	0.0154312	down	XM_021618253.1	znf711	inf	0	up
circRNA1682	inf	0.00162293	up	PC-3p-41055_38	-inf	0.0154312	down	XM_021618265.1	stag2	6.58	0.01	up
circRNA1682	inf	0.00162293	up	PC-3p-41055_38	-inf	0.0154312	down	XM_021618346.1	-	1.83	0	up
circRNA1682	inf	0.00162293	up	PC-3p-41055_38	-inf	0.0154312	down	XM_021618356.1	tenm1	1.07	0	up
circRNA1682	inf	0.00162293	up	PC-3p-41055_38	-inf	0.0154312	down	XM_021619365.1	gpm6a	1.56	0	up
circRNA1682	inf	0.00162293	up	PC-3p-41055_38	-inf	0.0154312	down	XM_021620565.1	steap1	2.21	0.02	up
circRNA1682	inf	0.00162293	up	PC-3p-41055_38	-inf	0.0154312	down	XM_021620832.1	spinz	inf	0	up
circRNA1682	inf	0.00162293	up	PC-3p-41055_38	-inf	0.0154312	down	XM_021621381.1	ncs1	1.78	0	up
circRNA1682	inf	0.00162293	up	PC-3p-41055_38	-inf	0.0154312	down	XM_021621398.1	pbx3	inf	0	up
circRNA1682	inf	0.00162293	up	PC-3p-41055_38	-inf	0.0154312	down	XM_021621399.1	pbx3	inf	0.04	up
circRNA1682	inf	0.00162293	up	PC-3p-41055_38	-inf	0.0154312	down	XM_021621464.1	slc25a37,slc25a28	inf	0	up
circRNA1682	inf	0.00162293	up	PC-3p-41055_38	-inf	0.0154312	down	XM_021621602.1	si:ch211-275j6.5	1.6	0	up
circRNA1682	inf	0.00162293	up	PC-3p-41055_38	-inf	0.0154312	down	XM_021622654.1	cd274	5.22	0.02	up
circRNA1682	inf	0.00162293	up	PC-3p-41055_38	-inf	0.0154312	down	XM_021622828.1	sbno1	inf	0	up
circRNA1682	inf	0.00162293	up	PC-3p-41055_38	-inf	0.0154312	down	XM_021623015.1	taok3	1.74	0.02	up
circRNA1682	inf	0.00162293	up	PC-3p-41055_38	-inf	0.0154312	down	XM_021624170.1	tcerg1	inf	0	up
circRNA1682	inf	0.00162293	up	PC-3p-41055_38	-inf	0.0154312	down	XM_021624324.1	hirip3	1.52	0.02	up
circRNA1682	inf	0.00162293	up	PC-3p-41055_38	-inf	0.0154312	down	XM_021624385.1	-	1.2	0.05	up
circRNA1682	inf	0.00162293	up	PC-3p-41055_38	-inf	0.0154312	down	XM_021624462.1	hebp2	1.83	0.01	up
circRNA1682	inf	0.00162293	up	PC-3p-41055_38	-inf	0.0154312	down	XM_021625061.1	rbfox2,rbfox1	8.29	0.01	up
circRNA1682	inf	0.00162293	up	PC-3p-41055_38	-inf	0.0154312	down	XM_021625069.1	rbfox2,rbfox1	11.46	0	up
circRNA1682	inf	0.00162293	up	PC-3p-41055_38	-inf	0.0154312	down	XM_021625191.1	vwc2	1.52	0	up
circRNA1682	inf	0.00162293	up	PC-3p-41055_38	-inf	0.0154312	down	XM_021626079.1	-	2.7	0	up
circRNA1181	inf	0.0135677	up	PC-3p-71020_12	-inf	0.00192034	down	NM_001124579.2	-	1.55	0	up
circRNA1510	3.10394	0.048575	up	PC-3p-71020_12	-inf	0.00192034	down	NM_001124579.2	-	1.55	0	up
circRNA1181	inf	0.0135677	up	PC-3p-71020_12	-inf	0.00192034	down	XM_021557295.1	vps54	5.18	0.02	up
circRNA1510	3.10394	0.048575	up	PC-3p-71020_12	-inf	0.00192034	down	XM_021557295.1	vps54	5.18	0.02	up
circRNA1181	inf	0.0135677	up	PC-3p-71020_12	-inf	0.00192034	down	XM_021557606.1	wipf2	1.1	0	up
circRNA1510	3.10394	0.048575	up	PC-3p-71020_12	-inf	0.00192034	down	XM_021557606.1	wipf2	1.1	0	up
circRNA1181	inf	0.0135677	up	PC-3p-71020_12	-inf	0.00192034	down	XM_021557839.1	syt11	2.52	0.01	up
circRNA1510	3.10394	0.048575	up	PC-3p-71020_12	-inf	0.00192034	down	XM_021557839.1	syt11	2.52	0.01	up
circRNA1181	inf	0.0135677	up	PC-3p-71020_12	-inf	0.00192034	down	XM_021560110.1	sgk1	inf	0	up
circRNA1510	3.10394	0.048575	up	PC-3p-71020_12	-inf	0.00192034	down	XM_021560110.1	sgk1	inf	0	up
circRNA1181	inf	0.0135677	up	PC-3p-71020_12	-inf	0.00192034	down	XM_021560265.1	gmeb1	inf	0	up
circRNA1510	3.10394	0.048575	up	PC-3p-71020_12	-inf	0.00192034	down	XM_021560265.1	gmeb1	inf	0	up
circRNA1181	inf	0.0135677	up	PC-3p-71020_12	-inf	0.00192034	down	XM_021560955.1	jakmip3,jakmip1	inf	0	up
circRNA1510	3.10394	0.048575	up	PC-3p-71020_12	-inf	0.00192034	down	XM_021560955.1	jakmip3,jakmip1	inf	0	up
circRNA1181	inf	0.0135677	up	PC-3p-71020_12	-inf	0.00192034	down	XM_021561497.1	pcdh19	inf	0.03	up
circRNA1510	3.10394	0.048575	up	PC-3p-71020_12	-inf	0.00192034	down	XM_021561497.1	pcdh19	inf	0.03	up
circRNA1181	inf	0.0135677	up	PC-3p-71020_12	-inf	0.00192034	down	XM_021561501.1	pcdh19	inf	0	up
circRNA1510	3.10394	0.048575	up	PC-3p-71020_12	-inf	0.00192034	down	XM_021561501.1	pcdh19	inf	0	up
circRNA1181	inf	0.0135677	up	PC-3p-71020_12	-inf	0.00192034	down	XM_021563244.1	crcp	1.03	0	up
circRNA1510	3.10394	0.048575	up	PC-3p-71020_12	-inf	0.00192034	down	XM_021563244.1	crcp	1.03	0	up
circRNA1181	inf	0.0135677	up	PC-3p-71020_12	-inf	0.00192034	down	XM_021565239.1	adpgk	6.22	0	up
circRNA1510	3.10394	0.048575	up	PC-3p-71020_12	-inf	0.00192034	down	XM_021565239.1	adpgk	6.22	0	up
circRNA1181	inf	0.0135677	up	PC-3p-71020_12	-inf	0.00192034	down	XM_021565347.1	c1ql1	inf	0	up
circRNA1510	3.10394	0.048575	up	PC-3p-71020_12	-inf	0.00192034	down	XM_021565347.1	c1ql1	inf	0	up
circRNA1181	inf	0.0135677	up	PC-3p-71020_12	-inf	0.00192034	down	XM_021565687.1	ptpn11	4.42	0.01	up
circRNA1510	3.10394	0.048575	up	PC-3p-71020_12	-inf	0.00192034	down	XM_021565687.1	ptpn11	4.42	0.01	up
circRNA1181	inf	0.0135677	up	PC-3p-71020_12	-inf	0.00192034	down	XM_021565772.1	-	inf	0	up
circRNA1510	3.10394	0.048575	up	PC-3p-71020_12	-inf	0.00192034	down	XM_021565772.1	-	inf	0	up
circRNA1181	inf	0.0135677	up	PC-3p-71020_12	-inf	0.00192034	down	XM_021566084.1	-	inf	0	up
circRNA1510	3.10394	0.048575	up	PC-3p-71020_12	-inf	0.00192034	down	XM_021566084.1	-	inf	0	up
circRNA1181	inf	0.0135677	up	PC-3p-71020_12	-inf	0.00192034	down	XM_021566365.1	mib2	5.65	0.02	up
circRNA1510	3.10394	0.048575	up	PC-3p-71020_12	-inf	0.00192034	down	XM_021566365.1	mib2	5.65	0.02	up
circRNA1181	inf	0.0135677	up	PC-3p-71020_12	-inf	0.00192034	down	XM_021566662.1	ss18l1	1.14	0.04	up
circRNA1510	3.10394	0.048575	up	PC-3p-71020_12	-inf	0.00192034	down	XM_021566662.1	ss18l1	1.14	0.04	up
circRNA1181	inf	0.0135677	up	PC-3p-71020_12	-inf	0.00192034	down	XM_021566665.1	ss18l1	inf	0	up
circRNA1510	3.10394	0.048575	up	PC-3p-71020_12	-inf	0.00192034	down	XM_021566665.1	ss18l1	inf	0	up
circRNA1181	inf	0.0135677	up	PC-3p-71020_12	-inf	0.00192034	down	XM_021567976.1	sp2	inf	0	up
circRNA1510	3.10394	0.048575	up	PC-3p-71020_12	-inf	0.00192034	down	XM_021567976.1	sp2	inf	0	up
circRNA1181	inf	0.0135677	up	PC-3p-71020_12	-inf	0.00192034	down	XM_021573889.1	dicer1	3.89	0	up
circRNA1510	3.10394	0.048575	up	PC-3p-71020_12	-inf	0.00192034	down	XM_021573889.1	dicer1	3.89	0	up
circRNA1181	inf	0.0135677	up	PC-3p-71020_12	-inf	0.00192034	down	XM_021574052.1	insm2	2.37	0.02	up
circRNA1510	3.10394	0.048575	up	PC-3p-71020_12	-inf	0.00192034	down	XM_021574052.1	insm2	2.37	0.02	up
circRNA1181	inf	0.0135677	up	PC-3p-71020_12	-inf	0.00192034	down	XM_021574478.1	ppp1r14b	1.79	0	up
circRNA1510	3.10394	0.048575	up	PC-3p-71020_12	-inf	0.00192034	down	XM_021574478.1	ppp1r14b	1.79	0	up
circRNA1181	inf	0.0135677	up	PC-3p-71020_12	-inf	0.00192034	down	XM_021575754.1	atad1b	inf	0	up
circRNA1510	3.10394	0.048575	up	PC-3p-71020_12	-inf	0.00192034	down	XM_021575754.1	atad1b	inf	0	up
circRNA1181	inf	0.0135677	up	PC-3p-71020_12	-inf	0.00192034	down	XM_021579440.1	ranbp2	inf	0.02	up
circRNA1510	3.10394	0.048575	up	PC-3p-71020_12	-inf	0.00192034	down	XM_021579440.1	ranbp2	inf	0.02	up
circRNA1181	inf	0.0135677	up	PC-3p-71020_12	-inf	0.00192034	down	XM_021580957.1	agpat5	1.2	0.03	up
circRNA1510	3.10394	0.048575	up	PC-3p-71020_12	-inf	0.00192034	down	XM_021580957.1	agpat5	1.2	0.03	up
circRNA1181	inf	0.0135677	up	PC-3p-71020_12	-inf	0.00192034	down	XM_021582909.1	cep295	inf	0	up
circRNA1510	3.10394	0.048575	up	PC-3p-71020_12	-inf	0.00192034	down	XM_021582909.1	cep295	inf	0	up
circRNA1181	inf	0.0135677	up	PC-3p-71020_12	-inf	0.00192034	down	XM_021584025.1	cplx1	2.92	0.01	up
circRNA1510	3.10394	0.048575	up	PC-3p-71020_12	-inf	0.00192034	down	XM_021584025.1	cplx1	2.92	0.01	up
circRNA1181	inf	0.0135677	up	PC-3p-71020_12	-inf	0.00192034	down	XM_021585697.1	eprs	9.77	0	up
circRNA1510	3.10394	0.048575	up	PC-3p-71020_12	-inf	0.00192034	down	XM_021585697.1	eprs	9.77	0	up
circRNA1181	inf	0.0135677	up	PC-3p-71020_12	-inf	0.00192034	down	XM_021585698.1	eprs	inf	0	up
circRNA1510	3.10394	0.048575	up	PC-3p-71020_12	-inf	0.00192034	down	XM_021585698.1	eprs	inf	0	up
circRNA1181	inf	0.0135677	up	PC-3p-71020_12	-inf	0.00192034	down	XM_021585810.1	celf1,cugbp1-a	inf	0	up
circRNA1510	3.10394	0.048575	up	PC-3p-71020_12	-inf	0.00192034	down	XM_021585810.1	celf1,cugbp1-a	inf	0	up
circRNA1181	inf	0.0135677	up	PC-3p-71020_12	-inf	0.00192034	down	XM_021585850.1	mdk	1.26	0	up
circRNA1510	3.10394	0.048575	up	PC-3p-71020_12	-inf	0.00192034	down	XM_021585850.1	mdk	1.26	0	up
circRNA1181	inf	0.0135677	up	PC-3p-71020_12	-inf	0.00192034	down	XM_021585852.1	mdk	3.91	0	up
circRNA1510	3.10394	0.048575	up	PC-3p-71020_12	-inf	0.00192034	down	XM_021585852.1	mdk	3.91	0	up
circRNA1181	inf	0.0135677	up	PC-3p-71020_12	-inf	0.00192034	down	XM_021585985.1	mmp15	1.46	0.05	up
circRNA1510	3.10394	0.048575	up	PC-3p-71020_12	-inf	0.00192034	down	XM_021585985.1	mmp15	1.46	0.05	up
circRNA1181	inf	0.0135677	up	PC-3p-71020_12	-inf	0.00192034	down	XM_021587796.1	trpc4	1.77	0	up
circRNA1510	3.10394	0.048575	up	PC-3p-71020_12	-inf	0.00192034	down	XM_021587796.1	trpc4	1.77	0	up
circRNA1181	inf	0.0135677	up	PC-3p-71020_12	-inf	0.00192034	down	XM_021590037.1	anxa13	1.5	0.01	up
circRNA1510	3.10394	0.048575	up	PC-3p-71020_12	-inf	0.00192034	down	XM_021590037.1	anxa13	1.5	0.01	up
circRNA1181	inf	0.0135677	up	PC-3p-71020_12	-inf	0.00192034	down	XM_021591954.1	-	6.39	0	up
circRNA1510	3.10394	0.048575	up	PC-3p-71020_12	-inf	0.00192034	down	XM_021591954.1	-	6.39	0	up
circRNA1181	inf	0.0135677	up	PC-3p-71020_12	-inf	0.00192034	down	XM_021594190.1	anln	inf	0	up
circRNA1510	3.10394	0.048575	up	PC-3p-71020_12	-inf	0.00192034	down	XM_021594190.1	anln	inf	0	up
circRNA1181	inf	0.0135677	up	PC-3p-71020_12	-inf	0.00192034	down	XM_021595761.1	pex5	inf	0	up
circRNA1510	3.10394	0.048575	up	PC-3p-71020_12	-inf	0.00192034	down	XM_021595761.1	pex5	inf	0	up
circRNA1181	inf	0.0135677	up	PC-3p-71020_12	-inf	0.00192034	down	XM_021597336.1	epc2	8.24	0	up
circRNA1510	3.10394	0.048575	up	PC-3p-71020_12	-inf	0.00192034	down	XM_021597336.1	epc2	8.24	0	up
circRNA1181	inf	0.0135677	up	PC-3p-71020_12	-inf	0.00192034	down	XM_021597643.1	ranbp2	11.57	0	up
circRNA1510	3.10394	0.048575	up	PC-3p-71020_12	-inf	0.00192034	down	XM_021597643.1	ranbp2	11.57	0	up
circRNA1181	inf	0.0135677	up	PC-3p-71020_12	-inf	0.00192034	down	XM_021597987.1	chka	inf	0	up
circRNA1510	3.10394	0.048575	up	PC-3p-71020_12	-inf	0.00192034	down	XM_021597987.1	chka	inf	0	up
circRNA1181	inf	0.0135677	up	PC-3p-71020_12	-inf	0.00192034	down	XM_021598569.1	tspan3	1.5	0	up
circRNA1510	3.10394	0.048575	up	PC-3p-71020_12	-inf	0.00192034	down	XM_021598569.1	tspan3	1.5	0	up
circRNA1181	inf	0.0135677	up	PC-3p-71020_12	-inf	0.00192034	down	XM_021599622.1	tns3	inf	0	up
circRNA1510	3.10394	0.048575	up	PC-3p-71020_12	-inf	0.00192034	down	XM_021599622.1	tns3	inf	0	up
circRNA1181	inf	0.0135677	up	PC-3p-71020_12	-inf	0.00192034	down	XM_021599791.1	zranb2	1.1	0.01	up
circRNA1510	3.10394	0.048575	up	PC-3p-71020_12	-inf	0.00192034	down	XM_021599791.1	zranb2	1.1	0.01	up
circRNA1181	inf	0.0135677	up	PC-3p-71020_12	-inf	0.00192034	down	XM_021600406.1	tbc1d32	inf	0	up
circRNA1510	3.10394	0.048575	up	PC-3p-71020_12	-inf	0.00192034	down	XM_021600406.1	tbc1d32	inf	0	up
circRNA1181	inf	0.0135677	up	PC-3p-71020_12	-inf	0.00192034	down	XM_021601651.1	nrg1	inf	0	up
circRNA1510	3.10394	0.048575	up	PC-3p-71020_12	-inf	0.00192034	down	XM_021601651.1	nrg1	inf	0	up
circRNA1181	inf	0.0135677	up	PC-3p-71020_12	-inf	0.00192034	down	XM_021601774.1	ppp6c	11.32	0	up
circRNA1510	3.10394	0.048575	up	PC-3p-71020_12	-inf	0.00192034	down	XM_021601774.1	ppp6c	11.32	0	up
circRNA1181	inf	0.0135677	up	PC-3p-71020_12	-inf	0.00192034	down	XM_021602267.1	camkk2	inf	0	up
circRNA1510	3.10394	0.048575	up	PC-3p-71020_12	-inf	0.00192034	down	XM_021602267.1	camkk2	inf	0	up
circRNA1181	inf	0.0135677	up	PC-3p-71020_12	-inf	0.00192034	down	XM_021603399.1	rab3c	1.4	0	up
circRNA1510	3.10394	0.048575	up	PC-3p-71020_12	-inf	0.00192034	down	XM_021603399.1	rab3c	1.4	0	up
circRNA1181	inf	0.0135677	up	PC-3p-71020_12	-inf	0.00192034	down	XM_021603585.1	myo9b	inf	0	up
circRNA1510	3.10394	0.048575	up	PC-3p-71020_12	-inf	0.00192034	down	XM_021603585.1	myo9b	inf	0	up
circRNA1181	inf	0.0135677	up	PC-3p-71020_12	-inf	0.00192034	down	XM_021604944.1	nr1h3	inf	0	up
circRNA1510	3.10394	0.048575	up	PC-3p-71020_12	-inf	0.00192034	down	XM_021604944.1	nr1h3	inf	0	up
circRNA1181	inf	0.0135677	up	PC-3p-71020_12	-inf	0.00192034	down	XM_021605719.1	pptc7	inf	0	up
circRNA1510	3.10394	0.048575	up	PC-3p-71020_12	-inf	0.00192034	down	XM_021605719.1	pptc7	inf	0	up
circRNA1181	inf	0.0135677	up	PC-3p-71020_12	-inf	0.00192034	down	XM_021606762.1	-	1.97	0	up
circRNA1510	3.10394	0.048575	up	PC-3p-71020_12	-inf	0.00192034	down	XM_021606762.1	-	1.97	0	up
circRNA1181	inf	0.0135677	up	PC-3p-71020_12	-inf	0.00192034	down	XM_021606951.1	mdk	1.95	0	up
circRNA1510	3.10394	0.048575	up	PC-3p-71020_12	-inf	0.00192034	down	XM_021606951.1	mdk	1.95	0	up
circRNA1181	inf	0.0135677	up	PC-3p-71020_12	-inf	0.00192034	down	XM_021609165.1	dnajc16	3.91	0	up
circRNA1510	3.10394	0.048575	up	PC-3p-71020_12	-inf	0.00192034	down	XM_021609165.1	dnajc16	3.91	0	up
circRNA1181	inf	0.0135677	up	PC-3p-71020_12	-inf	0.00192034	down	XM_021610411.1	sycp3	inf	0	up
circRNA1510	3.10394	0.048575	up	PC-3p-71020_12	-inf	0.00192034	down	XM_021610411.1	sycp3	inf	0	up
circRNA1181	inf	0.0135677	up	PC-3p-71020_12	-inf	0.00192034	down	XM_021612188.1	ppp1r13b	inf	0	up
circRNA1510	3.10394	0.048575	up	PC-3p-71020_12	-inf	0.00192034	down	XM_021612188.1	ppp1r13b	inf	0	up
circRNA1181	inf	0.0135677	up	PC-3p-71020_12	-inf	0.00192034	down	XM_021613218.1	smg7	inf	0	up
circRNA1510	3.10394	0.048575	up	PC-3p-71020_12	-inf	0.00192034	down	XM_021613218.1	smg7	inf	0	up
circRNA1181	inf	0.0135677	up	PC-3p-71020_12	-inf	0.00192034	down	XM_021613223.1	smg7	inf	0	up
circRNA1510	3.10394	0.048575	up	PC-3p-71020_12	-inf	0.00192034	down	XM_021613223.1	smg7	inf	0	up
circRNA1181	inf	0.0135677	up	PC-3p-71020_12	-inf	0.00192034	down	XM_021615279.1	-	1.32	0	up
circRNA1510	3.10394	0.048575	up	PC-3p-71020_12	-inf	0.00192034	down	XM_021615279.1	-	1.32	0	up
circRNA1181	inf	0.0135677	up	PC-3p-71020_12	-inf	0.00192034	down	XM_021619365.1	gpm6a	1.56	0	up
circRNA1510	3.10394	0.048575	up	PC-3p-71020_12	-inf	0.00192034	down	XM_021619365.1	gpm6a	1.56	0	up
circRNA1181	inf	0.0135677	up	PC-3p-71020_12	-inf	0.00192034	down	XM_021620931.1	mef2c	1.2	0	up
circRNA1510	3.10394	0.048575	up	PC-3p-71020_12	-inf	0.00192034	down	XM_021620931.1	mef2c	1.2	0	up
circRNA1181	inf	0.0135677	up	PC-3p-71020_12	-inf	0.00192034	down	XM_021621620.1	inpp5j	1.41	0.01	up
circRNA1510	3.10394	0.048575	up	PC-3p-71020_12	-inf	0.00192034	down	XM_021621620.1	inpp5j	1.41	0.01	up
circRNA1181	inf	0.0135677	up	PC-3p-71020_12	-inf	0.00192034	down	XM_021622434.1	lmtk3	3.05	0.05	up
circRNA1510	3.10394	0.048575	up	PC-3p-71020_12	-inf	0.00192034	down	XM_021622434.1	lmtk3	3.05	0.05	up
circRNA1181	inf	0.0135677	up	PC-3p-71020_12	-inf	0.00192034	down	XM_021623844.1	b3gat1	inf	0	up
circRNA1510	3.10394	0.048575	up	PC-3p-71020_12	-inf	0.00192034	down	XM_021623844.1	b3gat1	inf	0	up
circRNA1181	inf	0.0135677	up	PC-3p-71020_12	-inf	0.00192034	down	XM_021624084.1	rapgef6	inf	0	up
circRNA1510	3.10394	0.048575	up	PC-3p-71020_12	-inf	0.00192034	down	XM_021624084.1	rapgef6	inf	0	up
circRNA1181	inf	0.0135677	up	PC-3p-71020_12	-inf	0.00192034	down	XM_021625191.1	vwc2	1.52	0	up
circRNA1510	3.10394	0.048575	up	PC-3p-71020_12	-inf	0.00192034	down	XM_021625191.1	vwc2	1.52	0	up
circRNA1764	inf	0.0221442	up	PC-5p-48865_27	-inf	0.0147397	down	NM_001165120.1	tmem230	1.38	0.03	up
circRNA1764	inf	0.0221442	up	PC-5p-48865_27	-inf	0.0147397	down	XM_021557148.1	-	inf	0	up
circRNA1764	inf	0.0221442	up	PC-5p-48865_27	-inf	0.0147397	down	XM_021557295.1	vps54	5.18	0.02	up
circRNA1764	inf	0.0221442	up	PC-5p-48865_27	-inf	0.0147397	down	XM_021560265.1	gmeb1	inf	0	up
circRNA1764	inf	0.0221442	up	PC-5p-48865_27	-inf	0.0147397	down	XM_021560955.1	jakmip3,jakmip1	inf	0	up
circRNA1764	inf	0.0221442	up	PC-5p-48865_27	-inf	0.0147397	down	XM_021562093.1	pex5	5.75	0.04	up
circRNA1764	inf	0.0221442	up	PC-5p-48865_27	-inf	0.0147397	down	XM_021562653.1	eef1e1	1.55	0.01	up
circRNA1764	inf	0.0221442	up	PC-5p-48865_27	-inf	0.0147397	down	XM_021563129.1	fbxl4	inf	0	up
circRNA1764	inf	0.0221442	up	PC-5p-48865_27	-inf	0.0147397	down	XM_021563393.1	cpne8	inf	0	up
circRNA1764	inf	0.0221442	up	PC-5p-48865_27	-inf	0.0147397	down	XM_021565347.1	c1ql1	inf	0	up
circRNA1764	inf	0.0221442	up	PC-5p-48865_27	-inf	0.0147397	down	XM_021566461.1	porcn	inf	0	up
circRNA1764	inf	0.0221442	up	PC-5p-48865_27	-inf	0.0147397	down	XM_021566938.1	samhd1	inf	0	up
circRNA1764	inf	0.0221442	up	PC-5p-48865_27	-inf	0.0147397	down	XM_021567672.1	exosc1	1.41	0	up
circRNA1764	inf	0.0221442	up	PC-5p-48865_27	-inf	0.0147397	down	XM_021568194.1	ero1b	inf	0	up
circRNA1764	inf	0.0221442	up	PC-5p-48865_27	-inf	0.0147397	down	XM_021568399.1	rbl1	inf	0.04	up
circRNA1764	inf	0.0221442	up	PC-5p-48865_27	-inf	0.0147397	down	XM_021568421.1	ergic3	7.54	0	up
circRNA1764	inf	0.0221442	up	PC-5p-48865_27	-inf	0.0147397	down	XM_021568422.1	ergic3	1.37	0.02	up
circRNA1764	inf	0.0221442	up	PC-5p-48865_27	-inf	0.0147397	down	XM_021568945.1	anln	inf	0	up
circRNA1764	inf	0.0221442	up	PC-5p-48865_27	-inf	0.0147397	down	XM_021569206.1	-	2.38	0.01	up
circRNA1764	inf	0.0221442	up	PC-5p-48865_27	-inf	0.0147397	down	XM_021569435.1	kcnab2	inf	0.03	up
circRNA1764	inf	0.0221442	up	PC-5p-48865_27	-inf	0.0147397	down	XM_021569436.1	kcnab2	inf	0	up
circRNA1764	inf	0.0221442	up	PC-5p-48865_27	-inf	0.0147397	down	XM_021569597.1	ptprg	1.22	0	up
circRNA1764	inf	0.0221442	up	PC-5p-48865_27	-inf	0.0147397	down	XM_021569810.1	rybp	1.13	0	up
circRNA1764	inf	0.0221442	up	PC-5p-48865_27	-inf	0.0147397	down	XM_021570324.1	prkar2a,prkar2b	2.24	0	up
circRNA1764	inf	0.0221442	up	PC-5p-48865_27	-inf	0.0147397	down	XM_021570950.1	slc19a2	inf	0	up
circRNA1764	inf	0.0221442	up	PC-5p-48865_27	-inf	0.0147397	down	XM_021571193.1	casq2	1.85	0.03	up
circRNA1764	inf	0.0221442	up	PC-5p-48865_27	-inf	0.0147397	down	XM_021571388.1	blm	inf	0	up
circRNA1764	inf	0.0221442	up	PC-5p-48865_27	-inf	0.0147397	down	XM_021571493.1	tmem163	1.29	0.01	up
circRNA1764	inf	0.0221442	up	PC-5p-48865_27	-inf	0.0147397	down	XM_021572048.1	scgn	3.4	0	up
circRNA1764	inf	0.0221442	up	PC-5p-48865_27	-inf	0.0147397	down	XM_021573950.1	timm9	2.22	0	up
circRNA1764	inf	0.0221442	up	PC-5p-48865_27	-inf	0.0147397	down	XM_021574145.1	dapp1	1.82	0	up
circRNA1764	inf	0.0221442	up	PC-5p-48865_27	-inf	0.0147397	down	XM_021575458.1	nrap	inf	0	up
circRNA1764	inf	0.0221442	up	PC-5p-48865_27	-inf	0.0147397	down	XM_021576058.1	tax1bp1	8.43	0.01	up
circRNA1764	inf	0.0221442	up	PC-5p-48865_27	-inf	0.0147397	down	XM_021576477.1	hmgcll1	inf	0	up
circRNA1764	inf	0.0221442	up	PC-5p-48865_27	-inf	0.0147397	down	XM_021577216.1	rad51ap1	inf	0	up
circRNA1764	inf	0.0221442	up	PC-5p-48865_27	-inf	0.0147397	down	XM_021578949.1	mid1	inf	0	up
circRNA1764	inf	0.0221442	up	PC-5p-48865_27	-inf	0.0147397	down	XM_021579291.1	myo16	2.2	0.01	up
circRNA1764	inf	0.0221442	up	PC-5p-48865_27	-inf	0.0147397	down	XM_021579311.1	gsk3b	12.69	0	up
circRNA1764	inf	0.0221442	up	PC-5p-48865_27	-inf	0.0147397	down	XM_021579647.1	stam2	4.9	0	up
circRNA1764	inf	0.0221442	up	PC-5p-48865_27	-inf	0.0147397	down	XM_021582527.1	-	inf	0	up
circRNA1764	inf	0.0221442	up	PC-5p-48865_27	-inf	0.0147397	down	XM_021582553.1	synrg	inf	0	up
circRNA1764	inf	0.0221442	up	PC-5p-48865_27	-inf	0.0147397	down	XM_021582559.1	synrg	inf	0.04	up
circRNA1764	inf	0.0221442	up	PC-5p-48865_27	-inf	0.0147397	down	XM_021582566.1	synrg	inf	0	up
circRNA1764	inf	0.0221442	up	PC-5p-48865_27	-inf	0.0147397	down	XM_021582588.1	nxn	6.57	0	up
circRNA1764	inf	0.0221442	up	PC-5p-48865_27	-inf	0.0147397	down	XM_021583537.1	atoh8	1.06	0.01	up
circRNA1764	inf	0.0221442	up	PC-5p-48865_27	-inf	0.0147397	down	XM_021585979.1	ripk2	inf	0	up
circRNA1764	inf	0.0221442	up	PC-5p-48865_27	-inf	0.0147397	down	XM_021586460.1	ext2	6.95	0.01	up
circRNA1764	inf	0.0221442	up	PC-5p-48865_27	-inf	0.0147397	down	XM_021587359.1	ube4a	7.46	0	up
circRNA1764	inf	0.0221442	up	PC-5p-48865_27	-inf	0.0147397	down	XM_021587605.1	sidt2	6.05	0	up
circRNA1764	inf	0.0221442	up	PC-5p-48865_27	-inf	0.0147397	down	XM_021587607.1	sidt2	inf	0	up
circRNA1764	inf	0.0221442	up	PC-5p-48865_27	-inf	0.0147397	down	XM_021587778.1	stard13	3.06	0	up
circRNA1764	inf	0.0221442	up	PC-5p-48865_27	-inf	0.0147397	down	XM_021588970.1	tlk1b	inf	0	up
circRNA1764	inf	0.0221442	up	PC-5p-48865_27	-inf	0.0147397	down	XM_021589152.1	rock1	inf	0	up
circRNA1764	inf	0.0221442	up	PC-5p-48865_27	-inf	0.0147397	down	XM_021590629.1	cetn3	1.75	0	up
circRNA1764	inf	0.0221442	up	PC-5p-48865_27	-inf	0.0147397	down	XM_021590823.1	dedd2	inf	0	up
circRNA1764	inf	0.0221442	up	PC-5p-48865_27	-inf	0.0147397	down	XM_021591136.1	npm1	inf	0.01	up
circRNA1764	inf	0.0221442	up	PC-5p-48865_27	-inf	0.0147397	down	XM_021591428.1	wdr55	inf	0	up
circRNA1764	inf	0.0221442	up	PC-5p-48865_27	-inf	0.0147397	down	XM_021592475.1	hint3	1.24	0.01	up
circRNA1764	inf	0.0221442	up	PC-5p-48865_27	-inf	0.0147397	down	XM_021595761.1	pex5	inf	0	up
circRNA1764	inf	0.0221442	up	PC-5p-48865_27	-inf	0.0147397	down	XM_021598368.1	rora	1.11	0.03	up
circRNA1764	inf	0.0221442	up	PC-5p-48865_27	-inf	0.0147397	down	XM_021599351.1	palld	10.42	0	up
circRNA1764	inf	0.0221442	up	PC-5p-48865_27	-inf	0.0147397	down	XM_021599511.1	btbd8,kiaa1107	2.05	0.01	up
circRNA1764	inf	0.0221442	up	PC-5p-48865_27	-inf	0.0147397	down	XM_021599791.1	zranb2	1.1	0.01	up
circRNA1764	inf	0.0221442	up	PC-5p-48865_27	-inf	0.0147397	down	XM_021600028.1	nfat5	6.95	0	up
circRNA1764	inf	0.0221442	up	PC-5p-48865_27	-inf	0.0147397	down	XM_021600594.1	rad51	1.09	0.04	up
circRNA1764	inf	0.0221442	up	PC-5p-48865_27	-inf	0.0147397	down	XM_021600601.1	-	inf	0	up
circRNA1764	inf	0.0221442	up	PC-5p-48865_27	-inf	0.0147397	down	XM_021601017.1	-	1.15	0	up
circRNA1764	inf	0.0221442	up	PC-5p-48865_27	-inf	0.0147397	down	XM_021602443.1	rgs3	inf	0	up
circRNA1764	inf	0.0221442	up	PC-5p-48865_27	-inf	0.0147397	down	XM_021606260.1	mtg1	inf	0.03	up
circRNA1764	inf	0.0221442	up	PC-5p-48865_27	-inf	0.0147397	down	XM_021606705.1	kazald1	inf	0.05	up
circRNA1764	inf	0.0221442	up	PC-5p-48865_27	-inf	0.0147397	down	XM_021608626.1	sumo3	1.01	0	up
circRNA1764	inf	0.0221442	up	PC-5p-48865_27	-inf	0.0147397	down	XM_021610336.1	stau1	2.95	0	up
circRNA1764	inf	0.0221442	up	PC-5p-48865_27	-inf	0.0147397	down	XM_021610718.1	ppp1r1a	4.07	0.01	up
circRNA1764	inf	0.0221442	up	PC-5p-48865_27	-inf	0.0147397	down	XM_021612632.1	tmem71	1.36	0.03	up
circRNA1764	inf	0.0221442	up	PC-5p-48865_27	-inf	0.0147397	down	XM_021615889.1	dram2	4.84	0	up
circRNA1764	inf	0.0221442	up	PC-5p-48865_27	-inf	0.0147397	down	XM_021616330.1	syt2	1.76	0	up
circRNA1764	inf	0.0221442	up	PC-5p-48865_27	-inf	0.0147397	down	XM_021617027.1	rpl10	5.8	0	up
circRNA1764	inf	0.0221442	up	PC-5p-48865_27	-inf	0.0147397	down	XM_021618866.1	gpr12	inf	0.01	up
circRNA1764	inf	0.0221442	up	PC-5p-48865_27	-inf	0.0147397	down	XM_021619365.1	gpm6a	1.56	0	up
circRNA1764	inf	0.0221442	up	PC-5p-48865_27	-inf	0.0147397	down	XM_021619979.1	hs3st1	2.7	0	up
circRNA1764	inf	0.0221442	up	PC-5p-48865_27	-inf	0.0147397	down	XM_021621419.1	pip5k1a	inf	0	up
circRNA1764	inf	0.0221442	up	PC-5p-48865_27	-inf	0.0147397	down	XM_021622509.1	dscaml1	inf	0.01	up
circRNA1764	inf	0.0221442	up	PC-5p-48865_27	-inf	0.0147397	down	XM_021622706.1	pstpip2	1.27	0.03	up
circRNA1764	inf	0.0221442	up	PC-5p-48865_27	-inf	0.0147397	down	XM_021622862.1	tor4a	2.75	0	up
circRNA1764	inf	0.0221442	up	PC-5p-48865_27	-inf	0.0147397	down	XM_021623246.1	sh3bgrl	2.36	0.03	up
circRNA1764	inf	0.0221442	up	PC-5p-48865_27	-inf	0.0147397	down	XM_021623403.1	mink1	9.72	0	up
circRNA1858	2.14327	0.0336429	up	aca-miR-148a-3p_1ss10TA	-inf	0.00872877	down	NM_001124356.1	-	1.22	0.03	up
circRNA1858	2.14327	0.0336429	up	aca-miR-148a-3p_1ss10TA	-inf	0.00872877	down	NM_001160644.1	gemin2	1.13	0	up
circRNA1858	2.14327	0.0336429	up	aca-miR-148a-3p_1ss10TA	-inf	0.00872877	down	NM_001165114.1	tfpi2	1.72	0.05	up
circRNA1858	2.14327	0.0336429	up	aca-miR-148a-3p_1ss10TA	-inf	0.00872877	down	XM_021556448.1	-	1.5	0	up
circRNA1858	2.14327	0.0336429	up	aca-miR-148a-3p_1ss10TA	-inf	0.00872877	down	XM_021556826.1	prdx1	1.38	0	up
circRNA1858	2.14327	0.0336429	up	aca-miR-148a-3p_1ss10TA	-inf	0.00872877	down	XM_021557290.1	b3gnt2	3.83	0	up
circRNA1858	2.14327	0.0336429	up	aca-miR-148a-3p_1ss10TA	-inf	0.00872877	down	XM_021557836.1	-	inf	0	up
circRNA1858	2.14327	0.0336429	up	aca-miR-148a-3p_1ss10TA	-inf	0.00872877	down	XM_021558500.1	asic2	1.61	0.04	up
circRNA1858	2.14327	0.0336429	up	aca-miR-148a-3p_1ss10TA	-inf	0.00872877	down	XM_021559332.1	mef2d	1.76	0	up
circRNA1858	2.14327	0.0336429	up	aca-miR-148a-3p_1ss10TA	-inf	0.00872877	down	XM_021559498.1	-	inf	0	up
circRNA1858	2.14327	0.0336429	up	aca-miR-148a-3p_1ss10TA	-inf	0.00872877	down	XM_021559570.1	kcnn3	1.5	0	up
circRNA1858	2.14327	0.0336429	up	aca-miR-148a-3p_1ss10TA	-inf	0.00872877	down	XM_021560172.1	c1galt1	inf	0	up
circRNA1858	2.14327	0.0336429	up	aca-miR-148a-3p_1ss10TA	-inf	0.00872877	down	XM_021560423.1	prf1	7.3	0.01	up
circRNA1858	2.14327	0.0336429	up	aca-miR-148a-3p_1ss10TA	-inf	0.00872877	down	XM_021560424.1	prf1	inf	0	up
circRNA1858	2.14327	0.0336429	up	aca-miR-148a-3p_1ss10TA	-inf	0.00872877	down	XM_021561325.1	leprotl1	1.2	0	up
circRNA1858	2.14327	0.0336429	up	aca-miR-148a-3p_1ss10TA	-inf	0.00872877	down	XM_021561351.1	nanos1	1.5	0.01	up
circRNA1858	2.14327	0.0336429	up	aca-miR-148a-3p_1ss10TA	-inf	0.00872877	down	XM_021561651.1	eif1ad	1.88	0	up
circRNA1858	2.14327	0.0336429	up	aca-miR-148a-3p_1ss10TA	-inf	0.00872877	down	XM_021561976.1	bmp8b	1.47	0.03	up
circRNA1858	2.14327	0.0336429	up	aca-miR-148a-3p_1ss10TA	-inf	0.00872877	down	XM_021562155.1	-	inf	0.03	up
circRNA1858	2.14327	0.0336429	up	aca-miR-148a-3p_1ss10TA	-inf	0.00872877	down	XM_021562529.1	asph	5.21	0.01	up
circRNA1858	2.14327	0.0336429	up	aca-miR-148a-3p_1ss10TA	-inf	0.00872877	down	XM_021562544.1	asph	inf	0	up
circRNA1858	2.14327	0.0336429	up	aca-miR-148a-3p_1ss10TA	-inf	0.00872877	down	XM_021562545.1	asph	inf	0	up
circRNA1858	2.14327	0.0336429	up	aca-miR-148a-3p_1ss10TA	-inf	0.00872877	down	XM_021562560.1	asph	inf	0	up
circRNA1858	2.14327	0.0336429	up	aca-miR-148a-3p_1ss10TA	-inf	0.00872877	down	XM_021562653.1	eef1e1	1.55	0.01	up
circRNA1858	2.14327	0.0336429	up	aca-miR-148a-3p_1ss10TA	-inf	0.00872877	down	XM_021563076.1	ppp1r3g	2.41	0.01	up
circRNA1858	2.14327	0.0336429	up	aca-miR-148a-3p_1ss10TA	-inf	0.00872877	down	XM_021563857.1	syt1	1.11	0.04	up
circRNA1858	2.14327	0.0336429	up	aca-miR-148a-3p_1ss10TA	-inf	0.00872877	down	XM_021563869.1	lin7a	inf	0	up
circRNA1858	2.14327	0.0336429	up	aca-miR-148a-3p_1ss10TA	-inf	0.00872877	down	XM_021564859.1	sun1	inf	0	up
circRNA1858	2.14327	0.0336429	up	aca-miR-148a-3p_1ss10TA	-inf	0.00872877	down	XM_021564861.1	sun1	inf	0	up
circRNA1858	2.14327	0.0336429	up	aca-miR-148a-3p_1ss10TA	-inf	0.00872877	down	XM_021565239.1	adpgk	6.22	0	up
circRNA1858	2.14327	0.0336429	up	aca-miR-148a-3p_1ss10TA	-inf	0.00872877	down	XM_021565315.1	ghdc	inf	0	up
circRNA1858	2.14327	0.0336429	up	aca-miR-148a-3p_1ss10TA	-inf	0.00872877	down	XM_021565418.1	muc13	3.82	0	up
circRNA1858	2.14327	0.0336429	up	aca-miR-148a-3p_1ss10TA	-inf	0.00872877	down	XM_021565562.1	calml4	7.78	0	up
circRNA1858	2.14327	0.0336429	up	aca-miR-148a-3p_1ss10TA	-inf	0.00872877	down	XM_021565779.1	larp4	6.99	0	up
circRNA1858	2.14327	0.0336429	up	aca-miR-148a-3p_1ss10TA	-inf	0.00872877	down	XM_021566335.1	nadk	3.67	0.01	up
circRNA1858	2.14327	0.0336429	up	aca-miR-148a-3p_1ss10TA	-inf	0.00872877	down	XM_021566794.1	-	3.37	0.01	up
circRNA1858	2.14327	0.0336429	up	aca-miR-148a-3p_1ss10TA	-inf	0.00872877	down	XM_021566973.1	tsr2	1.05	0.03	up
circRNA1858	2.14327	0.0336429	up	aca-miR-148a-3p_1ss10TA	-inf	0.00872877	down	XM_021567210.1	dnmt3b	1.06	0.01	up
circRNA1858	2.14327	0.0336429	up	aca-miR-148a-3p_1ss10TA	-inf	0.00872877	down	XM_021567909.1	-	4.01	0	up
circRNA1858	2.14327	0.0336429	up	aca-miR-148a-3p_1ss10TA	-inf	0.00872877	down	XM_021567976.1	sp2	inf	0	up
circRNA1858	2.14327	0.0336429	up	aca-miR-148a-3p_1ss10TA	-inf	0.00872877	down	XM_021568401.1	ptprt	2.24	0.01	up
circRNA1858	2.14327	0.0336429	up	aca-miR-148a-3p_1ss10TA	-inf	0.00872877	down	XM_021568739.1	arl8a	1.07	0	up
circRNA1858	2.14327	0.0336429	up	aca-miR-148a-3p_1ss10TA	-inf	0.00872877	down	XM_021568875.1	ddhd2	inf	0.02	up
circRNA1858	2.14327	0.0336429	up	aca-miR-148a-3p_1ss10TA	-inf	0.00872877	down	XM_021568919.1	fam219a	1.58	0	up
circRNA1858	2.14327	0.0336429	up	aca-miR-148a-3p_1ss10TA	-inf	0.00872877	down	XM_021569435.1	kcnab2	inf	0.03	up
circRNA1858	2.14327	0.0336429	up	aca-miR-148a-3p_1ss10TA	-inf	0.00872877	down	XM_021569436.1	kcnab2	inf	0	up
circRNA1858	2.14327	0.0336429	up	aca-miR-148a-3p_1ss10TA	-inf	0.00872877	down	XM_021569855.1	-	9.88	0.03	up
circRNA1858	2.14327	0.0336429	up	aca-miR-148a-3p_1ss10TA	-inf	0.00872877	down	XM_021569870.1	a3galt2	inf	0	up
circRNA1858	2.14327	0.0336429	up	aca-miR-148a-3p_1ss10TA	-inf	0.00872877	down	XM_021569995.1	cd9	2.29	0.04	up
circRNA1858	2.14327	0.0336429	up	aca-miR-148a-3p_1ss10TA	-inf	0.00872877	down	XM_021570042.1	grm4	inf	0	up
circRNA1858	2.14327	0.0336429	up	aca-miR-148a-3p_1ss10TA	-inf	0.00872877	down	XM_021570295.1	usp48	1.38	0.02	up
circRNA1858	2.14327	0.0336429	up	aca-miR-148a-3p_1ss10TA	-inf	0.00872877	down	XM_021571022.1	an3	1.46	0.03	up
circRNA1858	2.14327	0.0336429	up	aca-miR-148a-3p_1ss10TA	-inf	0.00872877	down	XM_021571398.1	inhbb	1.91	0	up
circRNA1858	2.14327	0.0336429	up	aca-miR-148a-3p_1ss10TA	-inf	0.00872877	down	XM_021572332.1	anln	inf	0	up
circRNA1858	2.14327	0.0336429	up	aca-miR-148a-3p_1ss10TA	-inf	0.00872877	down	XM_021572334.1	anln	5.68	0	up
circRNA1858	2.14327	0.0336429	up	aca-miR-148a-3p_1ss10TA	-inf	0.00872877	down	XM_021573046.1	-	1.63	0.03	up
circRNA1858	2.14327	0.0336429	up	aca-miR-148a-3p_1ss10TA	-inf	0.00872877	down	XM_021573754.1	vsnl1	4.38	0.01	up
circRNA1858	2.14327	0.0336429	up	aca-miR-148a-3p_1ss10TA	-inf	0.00872877	down	XM_021573889.1	dicer1	3.89	0	up
circRNA1858	2.14327	0.0336429	up	aca-miR-148a-3p_1ss10TA	-inf	0.00872877	down	XM_021574232.1	bag5	9.49	0.03	up
circRNA1858	2.14327	0.0336429	up	aca-miR-148a-3p_1ss10TA	-inf	0.00872877	down	XM_021574234.1	bag5	inf	0	up
circRNA1858	2.14327	0.0336429	up	aca-miR-148a-3p_1ss10TA	-inf	0.00872877	down	XM_021574355.1	entpd5	3.34	0.02	up
circRNA1858	2.14327	0.0336429	up	aca-miR-148a-3p_1ss10TA	-inf	0.00872877	down	XM_021574504.1	khdrbs1	inf	0	up
circRNA1858	2.14327	0.0336429	up	aca-miR-148a-3p_1ss10TA	-inf	0.00872877	down	XM_021575496.1	kiaa0556	inf	0	up
circRNA1858	2.14327	0.0336429	up	aca-miR-148a-3p_1ss10TA	-inf	0.00872877	down	XM_021576090.1	slc16a5	inf	0.05	up
circRNA1858	2.14327	0.0336429	up	aca-miR-148a-3p_1ss10TA	-inf	0.00872877	down	XM_021576278.1	coa3a	1.1	0.02	up
circRNA1858	2.14327	0.0336429	up	aca-miR-148a-3p_1ss10TA	-inf	0.00872877	down	XM_021576423.1	pgam1	1.18	0	up
circRNA1858	2.14327	0.0336429	up	aca-miR-148a-3p_1ss10TA	-inf	0.00872877	down	XM_021576852.1	cntn1	inf	0	up
circRNA1858	2.14327	0.0336429	up	aca-miR-148a-3p_1ss10TA	-inf	0.00872877	down	XM_021577111.1	ppp1r12a	8.95	0	up
circRNA1858	2.14327	0.0336429	up	aca-miR-148a-3p_1ss10TA	-inf	0.00872877	down	XM_021578761.1	-	inf	0	up
circRNA1858	2.14327	0.0336429	up	aca-miR-148a-3p_1ss10TA	-inf	0.00872877	down	XM_021578762.1	-	inf	0.02	up
circRNA1858	2.14327	0.0336429	up	aca-miR-148a-3p_1ss10TA	-inf	0.00872877	down	XM_021578767.1	-	inf	0	up
circRNA1858	2.14327	0.0336429	up	aca-miR-148a-3p_1ss10TA	-inf	0.00872877	down	XM_021578949.1	mid1	inf	0	up
circRNA1858	2.14327	0.0336429	up	aca-miR-148a-3p_1ss10TA	-inf	0.00872877	down	XM_021578966.1	rrp1,rrp1b	inf	0	up
circRNA1858	2.14327	0.0336429	up	aca-miR-148a-3p_1ss10TA	-inf	0.00872877	down	XM_021579041.1	c15orf61	1.24	0.05	up
circRNA1858	2.14327	0.0336429	up	aca-miR-148a-3p_1ss10TA	-inf	0.00872877	down	XM_021579155.1	-	1.91	0	up
circRNA1858	2.14327	0.0336429	up	aca-miR-148a-3p_1ss10TA	-inf	0.00872877	down	XM_021579239.1	vil1	1.81	0	up
circRNA1858	2.14327	0.0336429	up	aca-miR-148a-3p_1ss10TA	-inf	0.00872877	down	XM_021579247.1	adarb1	inf	0	up
circRNA1858	2.14327	0.0336429	up	aca-miR-148a-3p_1ss10TA	-inf	0.00872877	down	XM_021580270.1	tmem254	1.12	0.02	up
circRNA1858	2.14327	0.0336429	up	aca-miR-148a-3p_1ss10TA	-inf	0.00872877	down	XM_021580309.1	-	5.92	0.05	up
circRNA1858	2.14327	0.0336429	up	aca-miR-148a-3p_1ss10TA	-inf	0.00872877	down	XM_021580957.1	agpat5	1.2	0.03	up
circRNA1858	2.14327	0.0336429	up	aca-miR-148a-3p_1ss10TA	-inf	0.00872877	down	XM_021581285.1	c16orf52	1.64	0.01	up
circRNA1858	2.14327	0.0336429	up	aca-miR-148a-3p_1ss10TA	-inf	0.00872877	down	XM_021582527.1	-	inf	0	up
circRNA1858	2.14327	0.0336429	up	aca-miR-148a-3p_1ss10TA	-inf	0.00872877	down	XM_021582588.1	nxn	6.57	0	up
circRNA1858	2.14327	0.0336429	up	aca-miR-148a-3p_1ss10TA	-inf	0.00872877	down	XM_021582601.1	wdr81	5.63	0	up
circRNA1858	2.14327	0.0336429	up	aca-miR-148a-3p_1ss10TA	-inf	0.00872877	down	XM_021583473.1	mgat4a	1.31	0.03	up
circRNA1858	2.14327	0.0336429	up	aca-miR-148a-3p_1ss10TA	-inf	0.00872877	down	XM_021583855.1	mcf2l,mcf2	3.45	0.01	up
circRNA1858	2.14327	0.0336429	up	aca-miR-148a-3p_1ss10TA	-inf	0.00872877	down	XM_021583900.1	ccdc85b	1.05	0.01	up
circRNA1858	2.14327	0.0336429	up	aca-miR-148a-3p_1ss10TA	-inf	0.00872877	down	XM_021583906.1	foxn3	inf	0	up
circRNA1858	2.14327	0.0336429	up	aca-miR-148a-3p_1ss10TA	-inf	0.00872877	down	XM_021584064.1	nanos1	1.07	0.01	up
circRNA1858	2.14327	0.0336429	up	aca-miR-148a-3p_1ss10TA	-inf	0.00872877	down	XM_021584793.1	rgs6	1.46	0.05	up
circRNA1858	2.14327	0.0336429	up	aca-miR-148a-3p_1ss10TA	-inf	0.00872877	down	XM_021585871.1	atg13	1.07	0.04	up
circRNA1858	2.14327	0.0336429	up	aca-miR-148a-3p_1ss10TA	-inf	0.00872877	down	XM_021585872.1	atg13	inf	0	up
circRNA1858	2.14327	0.0336429	up	aca-miR-148a-3p_1ss10TA	-inf	0.00872877	down	XM_021586243.1	rfx7	inf	0	up
circRNA1858	2.14327	0.0336429	up	aca-miR-148a-3p_1ss10TA	-inf	0.00872877	down	XM_021586246.1	rfx7	inf	0	up
circRNA1858	2.14327	0.0336429	up	aca-miR-148a-3p_1ss10TA	-inf	0.00872877	down	XM_021586451.1	syt7	2.83	0	up
circRNA1858	2.14327	0.0336429	up	aca-miR-148a-3p_1ss10TA	-inf	0.00872877	down	XM_021586460.1	ext2	6.95	0.01	up
circRNA1858	2.14327	0.0336429	up	aca-miR-148a-3p_1ss10TA	-inf	0.00872877	down	XM_021587359.1	ube4a	7.46	0	up
circRNA1858	2.14327	0.0336429	up	aca-miR-148a-3p_1ss10TA	-inf	0.00872877	down	XM_021587605.1	sidt2	6.05	0	up
circRNA1858	2.14327	0.0336429	up	aca-miR-148a-3p_1ss10TA	-inf	0.00872877	down	XM_021587607.1	sidt2	inf	0	up
circRNA1858	2.14327	0.0336429	up	aca-miR-148a-3p_1ss10TA	-inf	0.00872877	down	XM_021587796.1	trpc4	1.77	0	up
circRNA1858	2.14327	0.0336429	up	aca-miR-148a-3p_1ss10TA	-inf	0.00872877	down	XM_021587991.1	dynll2	2.19	0.02	up
circRNA1858	2.14327	0.0336429	up	aca-miR-148a-3p_1ss10TA	-inf	0.00872877	down	XM_021588184.1	crot	inf	0	up
circRNA1858	2.14327	0.0336429	up	aca-miR-148a-3p_1ss10TA	-inf	0.00872877	down	XM_021589152.1	rock1	inf	0	up
circRNA1858	2.14327	0.0336429	up	aca-miR-148a-3p_1ss10TA	-inf	0.00872877	down	XM_021589345.1	dpp6	inf	0	up
circRNA1858	2.14327	0.0336429	up	aca-miR-148a-3p_1ss10TA	-inf	0.00872877	down	XM_021589548.1	pde7a	inf	0	up
circRNA1858	2.14327	0.0336429	up	aca-miR-148a-3p_1ss10TA	-inf	0.00872877	down	XM_021590823.1	dedd2	inf	0	up
circRNA1858	2.14327	0.0336429	up	aca-miR-148a-3p_1ss10TA	-inf	0.00872877	down	XM_021591046.1	lrrtm4	inf	0.03	up
circRNA1858	2.14327	0.0336429	up	aca-miR-148a-3p_1ss10TA	-inf	0.00872877	down	XM_021591170.1	fundc2	1.31	0.04	up
circRNA1858	2.14327	0.0336429	up	aca-miR-148a-3p_1ss10TA	-inf	0.00872877	down	XM_021591202.1	fkbp2	1.01	0.04	up
circRNA1858	2.14327	0.0336429	up	aca-miR-148a-3p_1ss10TA	-inf	0.00872877	down	XM_021591365.1	-	1.7	0.04	up
circRNA1858	2.14327	0.0336429	up	aca-miR-148a-3p_1ss10TA	-inf	0.00872877	down	XM_021595671.1	atp1a3	2.2	0	up
circRNA1858	2.14327	0.0336429	up	aca-miR-148a-3p_1ss10TA	-inf	0.00872877	down	XM_021597278.1	mbnl2a,mbnl2	2.9	0.04	up
circRNA1858	2.14327	0.0336429	up	aca-miR-148a-3p_1ss10TA	-inf	0.00872877	down	XM_021597766.1	cbr1	2.94	0	up
circRNA1858	2.14327	0.0336429	up	aca-miR-148a-3p_1ss10TA	-inf	0.00872877	down	XM_021597963.1	mpc2	1.13	0.01	up
circRNA1858	2.14327	0.0336429	up	aca-miR-148a-3p_1ss10TA	-inf	0.00872877	down	XM_021598349.1	gnrhr2	inf	0	up
circRNA1858	2.14327	0.0336429	up	aca-miR-148a-3p_1ss10TA	-inf	0.00872877	down	XM_021598569.1	tspan3	1.5	0	up
circRNA1858	2.14327	0.0336429	up	aca-miR-148a-3p_1ss10TA	-inf	0.00872877	down	XM_021598629.1	slc17a6b	1.29	0	up
circRNA1858	2.14327	0.0336429	up	aca-miR-148a-3p_1ss10TA	-inf	0.00872877	down	XM_021598940.1	pus7	8.38	0.01	up
circRNA1858	2.14327	0.0336429	up	aca-miR-148a-3p_1ss10TA	-inf	0.00872877	down	XM_021599377.1	fryl	11.55	0	up
circRNA1858	2.14327	0.0336429	up	aca-miR-148a-3p_1ss10TA	-inf	0.00872877	down	XM_021599979.1	ephb3	inf	0	up
circRNA1858	2.14327	0.0336429	up	aca-miR-148a-3p_1ss10TA	-inf	0.00872877	down	XM_021599982.1	ephb3	inf	0	up
circRNA1858	2.14327	0.0336429	up	aca-miR-148a-3p_1ss10TA	-inf	0.00872877	down	XM_021600012.1	cdca4	inf	0	up
circRNA1858	2.14327	0.0336429	up	aca-miR-148a-3p_1ss10TA	-inf	0.00872877	down	XM_021600298.1	ube2h	1.44	0	up
circRNA1858	2.14327	0.0336429	up	aca-miR-148a-3p_1ss10TA	-inf	0.00872877	down	XM_021600675.1	abhd3	inf	0	up
circRNA1858	2.14327	0.0336429	up	aca-miR-148a-3p_1ss10TA	-inf	0.00872877	down	XM_021601774.1	ppp6c	11.32	0	up
circRNA1858	2.14327	0.0336429	up	aca-miR-148a-3p_1ss10TA	-inf	0.00872877	down	XM_021601849.1	cdk5rap2	inf	0	up
circRNA1858	2.14327	0.0336429	up	aca-miR-148a-3p_1ss10TA	-inf	0.00872877	down	XM_021601854.1	cdk5rap2	4.61	0.04	up
circRNA1858	2.14327	0.0336429	up	aca-miR-148a-3p_1ss10TA	-inf	0.00872877	down	XM_021602733.1	mical2b,mical2	4.69	0.03	up
circRNA1858	2.14327	0.0336429	up	aca-miR-148a-3p_1ss10TA	-inf	0.00872877	down	XM_021603351.1	dio1	2.16	0.05	up
circRNA1858	2.14327	0.0336429	up	aca-miR-148a-3p_1ss10TA	-inf	0.00872877	down	XM_021604301.1	fryl	6.62	0.01	up
circRNA1858	2.14327	0.0336429	up	aca-miR-148a-3p_1ss10TA	-inf	0.00872877	down	XM_021605719.1	pptc7	inf	0	up
circRNA1858	2.14327	0.0336429	up	aca-miR-148a-3p_1ss10TA	-inf	0.00872877	down	XM_021605949.1	rhobtb2	inf	0.04	up
circRNA1858	2.14327	0.0336429	up	aca-miR-148a-3p_1ss10TA	-inf	0.00872877	down	XM_021606109.1	gas2l1	2.94	0.02	up
circRNA1858	2.14327	0.0336429	up	aca-miR-148a-3p_1ss10TA	-inf	0.00872877	down	XM_021607243.1	nptn	inf	0	up
circRNA1858	2.14327	0.0336429	up	aca-miR-148a-3p_1ss10TA	-inf	0.00872877	down	XM_021607283.1	ampd3	inf	0	up
circRNA1858	2.14327	0.0336429	up	aca-miR-148a-3p_1ss10TA	-inf	0.00872877	down	XM_021607847.1	spg21	inf	0.04	up
circRNA1858	2.14327	0.0336429	up	aca-miR-148a-3p_1ss10TA	-inf	0.00872877	down	XM_021608597.1	slain1	5.45	0.03	up
circRNA1858	2.14327	0.0336429	up	aca-miR-148a-3p_1ss10TA	-inf	0.00872877	down	XM_021609016.1	-	1.15	0.01	up
circRNA1858	2.14327	0.0336429	up	aca-miR-148a-3p_1ss10TA	-inf	0.00872877	down	XM_021609104.1	matn4	1.49	0	up
circRNA1858	2.14327	0.0336429	up	aca-miR-148a-3p_1ss10TA	-inf	0.00872877	down	XM_021609165.1	dnajc16	3.91	0	up
circRNA1858	2.14327	0.0336429	up	aca-miR-148a-3p_1ss10TA	-inf	0.00872877	down	XM_021609895.1	trim16	inf	0	up
circRNA1858	2.14327	0.0336429	up	aca-miR-148a-3p_1ss10TA	-inf	0.00872877	down	XM_021609944.1	ikzf4	inf	0	up
circRNA1858	2.14327	0.0336429	up	aca-miR-148a-3p_1ss10TA	-inf	0.00872877	down	XM_021609945.1	ikzf4	inf	0	up
circRNA1858	2.14327	0.0336429	up	aca-miR-148a-3p_1ss10TA	-inf	0.00872877	down	XM_021610290.1	tgfa	1.3	0	up
circRNA1858	2.14327	0.0336429	up	aca-miR-148a-3p_1ss10TA	-inf	0.00872877	down	XM_021610402.1	tpgs1	1.06	0.01	up
circRNA1858	2.14327	0.0336429	up	aca-miR-148a-3p_1ss10TA	-inf	0.00872877	down	XM_021610819.1	phactr3	2.26	0.02	up
circRNA1858	2.14327	0.0336429	up	aca-miR-148a-3p_1ss10TA	-inf	0.00872877	down	XM_021611726.1	cyme_cmm237c	inf	0.04	up
circRNA1858	2.14327	0.0336429	up	aca-miR-148a-3p_1ss10TA	-inf	0.00872877	down	XM_021612223.1	tmem251	inf	0	up
circRNA1858	2.14327	0.0336429	up	aca-miR-148a-3p_1ss10TA	-inf	0.00872877	down	XM_021612562.1	armc2	3.49	0	up
circRNA1858	2.14327	0.0336429	up	aca-miR-148a-3p_1ss10TA	-inf	0.00872877	down	XM_021612632.1	tmem71	1.36	0.03	up
circRNA1858	2.14327	0.0336429	up	aca-miR-148a-3p_1ss10TA	-inf	0.00872877	down	XM_021613391.1	col15a1	inf	0	up
circRNA1858	2.14327	0.0336429	up	aca-miR-148a-3p_1ss10TA	-inf	0.00872877	down	XM_021614102.1	capsl	1.86	0	up
circRNA1858	2.14327	0.0336429	up	aca-miR-148a-3p_1ss10TA	-inf	0.00872877	down	XM_021616049.1	phf20	12.12	0.01	up
circRNA1858	2.14327	0.0336429	up	aca-miR-148a-3p_1ss10TA	-inf	0.00872877	down	XM_021616556.1	pou6f1	inf	0	up
circRNA1858	2.14327	0.0336429	up	aca-miR-148a-3p_1ss10TA	-inf	0.00872877	down	XM_021616663.1	-	inf	0	up
circRNA1858	2.14327	0.0336429	up	aca-miR-148a-3p_1ss10TA	-inf	0.00872877	down	XM_021617083.1	-	inf	0	up
circRNA1858	2.14327	0.0336429	up	aca-miR-148a-3p_1ss10TA	-inf	0.00872877	down	XM_021617817.1	vps26bl	1.35	0.01	up
circRNA1858	2.14327	0.0336429	up	aca-miR-148a-3p_1ss10TA	-inf	0.00872877	down	XM_021618056.1	vmp1	inf	0	up
circRNA1858	2.14327	0.0336429	up	aca-miR-148a-3p_1ss10TA	-inf	0.00872877	down	XM_021618309.1	rab6a	1.72	0	up
circRNA1858	2.14327	0.0336429	up	aca-miR-148a-3p_1ss10TA	-inf	0.00872877	down	XM_021618470.1	robo1	inf	0	up
circRNA1858	2.14327	0.0336429	up	aca-miR-148a-3p_1ss10TA	-inf	0.00872877	down	XM_021619146.1	-	1.57	0.03	up
circRNA1858	2.14327	0.0336429	up	aca-miR-148a-3p_1ss10TA	-inf	0.00872877	down	XM_021619148.1	-	inf	0	up
circRNA1858	2.14327	0.0336429	up	aca-miR-148a-3p_1ss10TA	-inf	0.00872877	down	XM_021620583.1	wdr37	inf	0	up
circRNA1858	2.14327	0.0336429	up	aca-miR-148a-3p_1ss10TA	-inf	0.00872877	down	XM_021620661.1	lyrm4b	1.05	0	up
circRNA1858	2.14327	0.0336429	up	aca-miR-148a-3p_1ss10TA	-inf	0.00872877	down	XM_021620920.1	rasa1	inf	0	up
circRNA1858	2.14327	0.0336429	up	aca-miR-148a-3p_1ss10TA	-inf	0.00872877	down	XM_021621419.1	pip5k1a	inf	0	up
circRNA1858	2.14327	0.0336429	up	aca-miR-148a-3p_1ss10TA	-inf	0.00872877	down	XM_021621464.1	slc25a37,slc25a28	inf	0	up
circRNA1858	2.14327	0.0336429	up	aca-miR-148a-3p_1ss10TA	-inf	0.00872877	down	XM_021621620.1	inpp5j	1.41	0.01	up
circRNA1858	2.14327	0.0336429	up	aca-miR-148a-3p_1ss10TA	-inf	0.00872877	down	XM_021622000.1	ssbp3	1.28	0.03	up
circRNA1858	2.14327	0.0336429	up	aca-miR-148a-3p_1ss10TA	-inf	0.00872877	down	XM_021622276.1	psat1	2.47	0	up
circRNA1858	2.14327	0.0336429	up	aca-miR-148a-3p_1ss10TA	-inf	0.00872877	down	XM_021623268.1	sdhaf1	1.3	0	up
circRNA1858	2.14327	0.0336429	up	aca-miR-148a-3p_1ss10TA	-inf	0.00872877	down	XM_021623428.1	slc25a14	1.33	0	up
circRNA1858	2.14327	0.0336429	up	aca-miR-148a-3p_1ss10TA	-inf	0.00872877	down	XM_021624984.1	-	2.08	0	up
circRNA1858	2.14327	0.0336429	up	aca-miR-148a-3p_1ss10TA	-inf	0.00872877	down	XM_021625099.1	gimap4	4.26	0.02	up
circRNA1858	2.14327	0.0336429	up	aca-miR-148a-3p_1ss10TA	-inf	0.00872877	down	XM_021625191.1	vwc2	1.52	0	up
circRNA1858	2.14327	0.0336429	up	aca-miR-148a-3p_1ss10TA	-inf	0.00872877	down	XM_021625505.1	fxyd1,fxyd3	inf	0	up
circRNA1858	2.14327	0.0336429	up	aca-miR-148a-3p_1ss10TA	-inf	0.00872877	down	XM_021625521.1	fxyd1,fxyd3	inf	0	up
circRNA1858	2.14327	0.0336429	up	aca-miR-148a-3p_1ss10TA	-inf	0.00872877	down	XM_021626023.1	si:dkey-20i6.3	1.35	0	up
circRNA1284	1.91557	0.00349412	up	cgr-miR-3074	-1.01471	0.015098	down	NM_001124579.2	-	1.55	0	up
circRNA1621	inf	0.00434989	up	cgr-miR-3074	-1.01471	0.015098	down	NM_001124579.2	-	1.55	0	up
circRNA1947	inf	0.0498854	up	cgr-miR-3074	-1.01471	0.015098	down	NM_001124579.2	-	1.55	0	up
circRNA300	inf	0.0451003	up	cgr-miR-3074	-1.01471	0.015098	down	NM_001124579.2	-	1.55	0	up
circRNA1284	1.91557	0.00349412	up	cgr-miR-3074	-1.01471	0.015098	down	NM_001165207.1	bnip1	1.09	0.01	up
circRNA1621	inf	0.00434989	up	cgr-miR-3074	-1.01471	0.015098	down	NM_001165207.1	bnip1	1.09	0.01	up
circRNA1947	inf	0.0498854	up	cgr-miR-3074	-1.01471	0.015098	down	NM_001165207.1	bnip1	1.09	0.01	up
circRNA300	inf	0.0451003	up	cgr-miR-3074	-1.01471	0.015098	down	NM_001165207.1	bnip1	1.09	0.01	up
circRNA1284	1.91557	0.00349412	up	cgr-miR-3074	-1.01471	0.015098	down	XM_021556865.1	atpaf1	1.36	0.03	up
circRNA1621	inf	0.00434989	up	cgr-miR-3074	-1.01471	0.015098	down	XM_021556865.1	atpaf1	1.36	0.03	up
circRNA1947	inf	0.0498854	up	cgr-miR-3074	-1.01471	0.015098	down	XM_021556865.1	atpaf1	1.36	0.03	up
circRNA300	inf	0.0451003	up	cgr-miR-3074	-1.01471	0.015098	down	XM_021556865.1	atpaf1	1.36	0.03	up
circRNA1284	1.91557	0.00349412	up	cgr-miR-3074	-1.01471	0.015098	down	XM_021557172.1	atpaf1	inf	0	up
circRNA1621	inf	0.00434989	up	cgr-miR-3074	-1.01471	0.015098	down	XM_021557172.1	atpaf1	inf	0	up
circRNA1947	inf	0.0498854	up	cgr-miR-3074	-1.01471	0.015098	down	XM_021557172.1	atpaf1	inf	0	up
circRNA300	inf	0.0451003	up	cgr-miR-3074	-1.01471	0.015098	down	XM_021557172.1	atpaf1	inf	0	up
circRNA1284	1.91557	0.00349412	up	cgr-miR-3074	-1.01471	0.015098	down	XM_021557606.1	wipf2	1.1	0	up
circRNA1621	inf	0.00434989	up	cgr-miR-3074	-1.01471	0.015098	down	XM_021557606.1	wipf2	1.1	0	up
circRNA1947	inf	0.0498854	up	cgr-miR-3074	-1.01471	0.015098	down	XM_021557606.1	wipf2	1.1	0	up
circRNA300	inf	0.0451003	up	cgr-miR-3074	-1.01471	0.015098	down	XM_021557606.1	wipf2	1.1	0	up
circRNA1284	1.91557	0.00349412	up	cgr-miR-3074	-1.01471	0.015098	down	XM_021557631.1	znf281	inf	0	up
circRNA1621	inf	0.00434989	up	cgr-miR-3074	-1.01471	0.015098	down	XM_021557631.1	znf281	inf	0	up
circRNA1947	inf	0.0498854	up	cgr-miR-3074	-1.01471	0.015098	down	XM_021557631.1	znf281	inf	0	up
circRNA300	inf	0.0451003	up	cgr-miR-3074	-1.01471	0.015098	down	XM_021557631.1	znf281	inf	0	up
circRNA1284	1.91557	0.00349412	up	cgr-miR-3074	-1.01471	0.015098	down	XM_021558053.1	srebf2	inf	0	up
circRNA1621	inf	0.00434989	up	cgr-miR-3074	-1.01471	0.015098	down	XM_021558053.1	srebf2	inf	0	up
circRNA1947	inf	0.0498854	up	cgr-miR-3074	-1.01471	0.015098	down	XM_021558053.1	srebf2	inf	0	up
circRNA300	inf	0.0451003	up	cgr-miR-3074	-1.01471	0.015098	down	XM_021558053.1	srebf2	inf	0	up
circRNA1284	1.91557	0.00349412	up	cgr-miR-3074	-1.01471	0.015098	down	XM_021558568.1	pdxdc1	5.52	0	up
circRNA1621	inf	0.00434989	up	cgr-miR-3074	-1.01471	0.015098	down	XM_021558568.1	pdxdc1	5.52	0	up
circRNA1947	inf	0.0498854	up	cgr-miR-3074	-1.01471	0.015098	down	XM_021558568.1	pdxdc1	5.52	0	up
circRNA300	inf	0.0451003	up	cgr-miR-3074	-1.01471	0.015098	down	XM_021558568.1	pdxdc1	5.52	0	up
circRNA1284	1.91557	0.00349412	up	cgr-miR-3074	-1.01471	0.015098	down	XM_021558579.1	gng5	1.33	0	up
circRNA1621	inf	0.00434989	up	cgr-miR-3074	-1.01471	0.015098	down	XM_021558579.1	gng5	1.33	0	up
circRNA1947	inf	0.0498854	up	cgr-miR-3074	-1.01471	0.015098	down	XM_021558579.1	gng5	1.33	0	up
circRNA300	inf	0.0451003	up	cgr-miR-3074	-1.01471	0.015098	down	XM_021558579.1	gng5	1.33	0	up
circRNA1284	1.91557	0.00349412	up	cgr-miR-3074	-1.01471	0.015098	down	XM_021558872.1	c16orf59,-	inf	0	up
circRNA1621	inf	0.00434989	up	cgr-miR-3074	-1.01471	0.015098	down	XM_021558872.1	c16orf59,-	inf	0	up
circRNA1947	inf	0.0498854	up	cgr-miR-3074	-1.01471	0.015098	down	XM_021558872.1	c16orf59,-	inf	0	up
circRNA300	inf	0.0451003	up	cgr-miR-3074	-1.01471	0.015098	down	XM_021558872.1	c16orf59,-	inf	0	up
circRNA1284	1.91557	0.00349412	up	cgr-miR-3074	-1.01471	0.015098	down	XM_021560121.1	-	7.19	0.02	up
circRNA1621	inf	0.00434989	up	cgr-miR-3074	-1.01471	0.015098	down	XM_021560121.1	-	7.19	0.02	up
circRNA1947	inf	0.0498854	up	cgr-miR-3074	-1.01471	0.015098	down	XM_021560121.1	-	7.19	0.02	up
circRNA300	inf	0.0451003	up	cgr-miR-3074	-1.01471	0.015098	down	XM_021560121.1	-	7.19	0.02	up
circRNA1284	1.91557	0.00349412	up	cgr-miR-3074	-1.01471	0.015098	down	XM_021562894.1	chpf2	inf	0.03	up
circRNA1621	inf	0.00434989	up	cgr-miR-3074	-1.01471	0.015098	down	XM_021562894.1	chpf2	inf	0.03	up
circRNA1947	inf	0.0498854	up	cgr-miR-3074	-1.01471	0.015098	down	XM_021562894.1	chpf2	inf	0.03	up
circRNA300	inf	0.0451003	up	cgr-miR-3074	-1.01471	0.015098	down	XM_021562894.1	chpf2	inf	0.03	up
circRNA1284	1.91557	0.00349412	up	cgr-miR-3074	-1.01471	0.015098	down	XM_021563111.1	zeb1	1.71	0.04	up
circRNA1621	inf	0.00434989	up	cgr-miR-3074	-1.01471	0.015098	down	XM_021563111.1	zeb1	1.71	0.04	up
circRNA1947	inf	0.0498854	up	cgr-miR-3074	-1.01471	0.015098	down	XM_021563111.1	zeb1	1.71	0.04	up
circRNA300	inf	0.0451003	up	cgr-miR-3074	-1.01471	0.015098	down	XM_021563111.1	zeb1	1.71	0.04	up
circRNA1284	1.91557	0.00349412	up	cgr-miR-3074	-1.01471	0.015098	down	XM_021564550.1	eif2ak2	inf	0	up
circRNA1621	inf	0.00434989	up	cgr-miR-3074	-1.01471	0.015098	down	XM_021564550.1	eif2ak2	inf	0	up
circRNA1947	inf	0.0498854	up	cgr-miR-3074	-1.01471	0.015098	down	XM_021564550.1	eif2ak2	inf	0	up
circRNA300	inf	0.0451003	up	cgr-miR-3074	-1.01471	0.015098	down	XM_021564550.1	eif2ak2	inf	0	up
circRNA1284	1.91557	0.00349412	up	cgr-miR-3074	-1.01471	0.015098	down	XM_021565030.1	-,c7orf62	5.18	0	up
circRNA1621	inf	0.00434989	up	cgr-miR-3074	-1.01471	0.015098	down	XM_021565030.1	-,c7orf62	5.18	0	up
circRNA1947	inf	0.0498854	up	cgr-miR-3074	-1.01471	0.015098	down	XM_021565030.1	-,c7orf62	5.18	0	up
circRNA300	inf	0.0451003	up	cgr-miR-3074	-1.01471	0.015098	down	XM_021565030.1	-,c7orf62	5.18	0	up
circRNA1284	1.91557	0.00349412	up	cgr-miR-3074	-1.01471	0.015098	down	XM_021565153.1	kctd5	9.99	0.01	up
circRNA1621	inf	0.00434989	up	cgr-miR-3074	-1.01471	0.015098	down	XM_021565153.1	kctd5	9.99	0.01	up
circRNA1947	inf	0.0498854	up	cgr-miR-3074	-1.01471	0.015098	down	XM_021565153.1	kctd5	9.99	0.01	up
circRNA300	inf	0.0451003	up	cgr-miR-3074	-1.01471	0.015098	down	XM_021565153.1	kctd5	9.99	0.01	up
circRNA1284	1.91557	0.00349412	up	cgr-miR-3074	-1.01471	0.015098	down	XM_021565239.1	adpgk	6.22	0	up
circRNA1621	inf	0.00434989	up	cgr-miR-3074	-1.01471	0.015098	down	XM_021565239.1	adpgk	6.22	0	up
circRNA1947	inf	0.0498854	up	cgr-miR-3074	-1.01471	0.015098	down	XM_021565239.1	adpgk	6.22	0	up
circRNA300	inf	0.0451003	up	cgr-miR-3074	-1.01471	0.015098	down	XM_021565239.1	adpgk	6.22	0	up
circRNA1284	1.91557	0.00349412	up	cgr-miR-3074	-1.01471	0.015098	down	XM_021565779.1	larp4	6.99	0	up
circRNA1621	inf	0.00434989	up	cgr-miR-3074	-1.01471	0.015098	down	XM_021565779.1	larp4	6.99	0	up
circRNA1947	inf	0.0498854	up	cgr-miR-3074	-1.01471	0.015098	down	XM_021565779.1	larp4	6.99	0	up
circRNA300	inf	0.0451003	up	cgr-miR-3074	-1.01471	0.015098	down	XM_021565779.1	larp4	6.99	0	up
circRNA1284	1.91557	0.00349412	up	cgr-miR-3074	-1.01471	0.015098	down	XM_021565809.1	dtx3	1.27	0	up
circRNA1621	inf	0.00434989	up	cgr-miR-3074	-1.01471	0.015098	down	XM_021565809.1	dtx3	1.27	0	up
circRNA1947	inf	0.0498854	up	cgr-miR-3074	-1.01471	0.015098	down	XM_021565809.1	dtx3	1.27	0	up
circRNA300	inf	0.0451003	up	cgr-miR-3074	-1.01471	0.015098	down	XM_021565809.1	dtx3	1.27	0	up
circRNA1284	1.91557	0.00349412	up	cgr-miR-3074	-1.01471	0.015098	down	XM_021566213.1	at5g50100	1.37	0	up
circRNA1621	inf	0.00434989	up	cgr-miR-3074	-1.01471	0.015098	down	XM_021566213.1	at5g50100	1.37	0	up
circRNA1947	inf	0.0498854	up	cgr-miR-3074	-1.01471	0.015098	down	XM_021566213.1	at5g50100	1.37	0	up
circRNA300	inf	0.0451003	up	cgr-miR-3074	-1.01471	0.015098	down	XM_021566213.1	at5g50100	1.37	0	up
circRNA1284	1.91557	0.00349412	up	cgr-miR-3074	-1.01471	0.015098	down	XM_021567672.1	exosc1	1.41	0	up
circRNA1621	inf	0.00434989	up	cgr-miR-3074	-1.01471	0.015098	down	XM_021567672.1	exosc1	1.41	0	up
circRNA1947	inf	0.0498854	up	cgr-miR-3074	-1.01471	0.015098	down	XM_021567672.1	exosc1	1.41	0	up
circRNA300	inf	0.0451003	up	cgr-miR-3074	-1.01471	0.015098	down	XM_021567672.1	exosc1	1.41	0	up
circRNA1284	1.91557	0.00349412	up	cgr-miR-3074	-1.01471	0.015098	down	XM_021568041.1	-	inf	0	up
circRNA1621	inf	0.00434989	up	cgr-miR-3074	-1.01471	0.015098	down	XM_021568041.1	-	inf	0	up
circRNA1947	inf	0.0498854	up	cgr-miR-3074	-1.01471	0.015098	down	XM_021568041.1	-	inf	0	up
circRNA300	inf	0.0451003	up	cgr-miR-3074	-1.01471	0.015098	down	XM_021568041.1	-	inf	0	up
circRNA1284	1.91557	0.00349412	up	cgr-miR-3074	-1.01471	0.015098	down	XM_021568945.1	anln	inf	0	up
circRNA1621	inf	0.00434989	up	cgr-miR-3074	-1.01471	0.015098	down	XM_021568945.1	anln	inf	0	up
circRNA1947	inf	0.0498854	up	cgr-miR-3074	-1.01471	0.015098	down	XM_021568945.1	anln	inf	0	up
circRNA300	inf	0.0451003	up	cgr-miR-3074	-1.01471	0.015098	down	XM_021568945.1	anln	inf	0	up
circRNA1284	1.91557	0.00349412	up	cgr-miR-3074	-1.01471	0.015098	down	XM_021569372.1	klhl36	inf	0	up
circRNA1621	inf	0.00434989	up	cgr-miR-3074	-1.01471	0.015098	down	XM_021569372.1	klhl36	inf	0	up
circRNA1947	inf	0.0498854	up	cgr-miR-3074	-1.01471	0.015098	down	XM_021569372.1	klhl36	inf	0	up
circRNA300	inf	0.0451003	up	cgr-miR-3074	-1.01471	0.015098	down	XM_021569372.1	klhl36	inf	0	up
circRNA1284	1.91557	0.00349412	up	cgr-miR-3074	-1.01471	0.015098	down	XM_021569870.1	a3galt2	inf	0	up
circRNA1621	inf	0.00434989	up	cgr-miR-3074	-1.01471	0.015098	down	XM_021569870.1	a3galt2	inf	0	up
circRNA1947	inf	0.0498854	up	cgr-miR-3074	-1.01471	0.015098	down	XM_021569870.1	a3galt2	inf	0	up
circRNA300	inf	0.0451003	up	cgr-miR-3074	-1.01471	0.015098	down	XM_021569870.1	a3galt2	inf	0	up
circRNA1284	1.91557	0.00349412	up	cgr-miR-3074	-1.01471	0.015098	down	XM_021569877.1	foxj3	inf	0	up
circRNA1621	inf	0.00434989	up	cgr-miR-3074	-1.01471	0.015098	down	XM_021569877.1	foxj3	inf	0	up
circRNA1947	inf	0.0498854	up	cgr-miR-3074	-1.01471	0.015098	down	XM_021569877.1	foxj3	inf	0	up
circRNA300	inf	0.0451003	up	cgr-miR-3074	-1.01471	0.015098	down	XM_021569877.1	foxj3	inf	0	up
circRNA1284	1.91557	0.00349412	up	cgr-miR-3074	-1.01471	0.015098	down	XM_021569965.1	brk1-a	1.21	0	up
circRNA1621	inf	0.00434989	up	cgr-miR-3074	-1.01471	0.015098	down	XM_021569965.1	brk1-a	1.21	0	up
circRNA1947	inf	0.0498854	up	cgr-miR-3074	-1.01471	0.015098	down	XM_021569965.1	brk1-a	1.21	0	up
circRNA300	inf	0.0451003	up	cgr-miR-3074	-1.01471	0.015098	down	XM_021569965.1	brk1-a	1.21	0	up
circRNA1284	1.91557	0.00349412	up	cgr-miR-3074	-1.01471	0.015098	down	XM_021569995.1	cd9	2.29	0.04	up
circRNA1621	inf	0.00434989	up	cgr-miR-3074	-1.01471	0.015098	down	XM_021569995.1	cd9	2.29	0.04	up
circRNA1947	inf	0.0498854	up	cgr-miR-3074	-1.01471	0.015098	down	XM_021569995.1	cd9	2.29	0.04	up
circRNA300	inf	0.0451003	up	cgr-miR-3074	-1.01471	0.015098	down	XM_021569995.1	cd9	2.29	0.04	up
circRNA1284	1.91557	0.00349412	up	cgr-miR-3074	-1.01471	0.015098	down	XM_021570289.1	spen	inf	0.01	up
circRNA1621	inf	0.00434989	up	cgr-miR-3074	-1.01471	0.015098	down	XM_021570289.1	spen	inf	0.01	up
circRNA1947	inf	0.0498854	up	cgr-miR-3074	-1.01471	0.015098	down	XM_021570289.1	spen	inf	0.01	up
circRNA300	inf	0.0451003	up	cgr-miR-3074	-1.01471	0.015098	down	XM_021570289.1	spen	inf	0.01	up
circRNA1284	1.91557	0.00349412	up	cgr-miR-3074	-1.01471	0.015098	down	XM_021572132.1	thap7	2.01	0	up
circRNA1621	inf	0.00434989	up	cgr-miR-3074	-1.01471	0.015098	down	XM_021572132.1	thap7	2.01	0	up
circRNA1947	inf	0.0498854	up	cgr-miR-3074	-1.01471	0.015098	down	XM_021572132.1	thap7	2.01	0	up
circRNA300	inf	0.0451003	up	cgr-miR-3074	-1.01471	0.015098	down	XM_021572132.1	thap7	2.01	0	up
circRNA1284	1.91557	0.00349412	up	cgr-miR-3074	-1.01471	0.015098	down	XM_021574232.1	bag5	9.49	0.03	up
circRNA1621	inf	0.00434989	up	cgr-miR-3074	-1.01471	0.015098	down	XM_021574232.1	bag5	9.49	0.03	up
circRNA1947	inf	0.0498854	up	cgr-miR-3074	-1.01471	0.015098	down	XM_021574232.1	bag5	9.49	0.03	up
circRNA300	inf	0.0451003	up	cgr-miR-3074	-1.01471	0.015098	down	XM_021574232.1	bag5	9.49	0.03	up
circRNA1284	1.91557	0.00349412	up	cgr-miR-3074	-1.01471	0.015098	down	XM_021574234.1	bag5	inf	0	up
circRNA1621	inf	0.00434989	up	cgr-miR-3074	-1.01471	0.015098	down	XM_021574234.1	bag5	inf	0	up
circRNA1947	inf	0.0498854	up	cgr-miR-3074	-1.01471	0.015098	down	XM_021574234.1	bag5	inf	0	up
circRNA300	inf	0.0451003	up	cgr-miR-3074	-1.01471	0.015098	down	XM_021574234.1	bag5	inf	0	up
circRNA1284	1.91557	0.00349412	up	cgr-miR-3074	-1.01471	0.015098	down	XM_021574355.1	entpd5	3.34	0.02	up
circRNA1621	inf	0.00434989	up	cgr-miR-3074	-1.01471	0.015098	down	XM_021574355.1	entpd5	3.34	0.02	up
circRNA1947	inf	0.0498854	up	cgr-miR-3074	-1.01471	0.015098	down	XM_021574355.1	entpd5	3.34	0.02	up
circRNA300	inf	0.0451003	up	cgr-miR-3074	-1.01471	0.015098	down	XM_021574355.1	entpd5	3.34	0.02	up
circRNA1284	1.91557	0.00349412	up	cgr-miR-3074	-1.01471	0.015098	down	XM_021575662.1	parp9	inf	0.03	up
circRNA1621	inf	0.00434989	up	cgr-miR-3074	-1.01471	0.015098	down	XM_021575662.1	parp9	inf	0.03	up
circRNA1947	inf	0.0498854	up	cgr-miR-3074	-1.01471	0.015098	down	XM_021575662.1	parp9	inf	0.03	up
circRNA300	inf	0.0451003	up	cgr-miR-3074	-1.01471	0.015098	down	XM_021575662.1	parp9	inf	0.03	up
circRNA1284	1.91557	0.00349412	up	cgr-miR-3074	-1.01471	0.015098	down	XM_021575710.1	gch1	2.08	0	up
circRNA1621	inf	0.00434989	up	cgr-miR-3074	-1.01471	0.015098	down	XM_021575710.1	gch1	2.08	0	up
circRNA1947	inf	0.0498854	up	cgr-miR-3074	-1.01471	0.015098	down	XM_021575710.1	gch1	2.08	0	up
circRNA300	inf	0.0451003	up	cgr-miR-3074	-1.01471	0.015098	down	XM_021575710.1	gch1	2.08	0	up
circRNA1284	1.91557	0.00349412	up	cgr-miR-3074	-1.01471	0.015098	down	XM_021576707.1	-	1.21	0	up
circRNA1621	inf	0.00434989	up	cgr-miR-3074	-1.01471	0.015098	down	XM_021576707.1	-	1.21	0	up
circRNA1947	inf	0.0498854	up	cgr-miR-3074	-1.01471	0.015098	down	XM_021576707.1	-	1.21	0	up
circRNA300	inf	0.0451003	up	cgr-miR-3074	-1.01471	0.015098	down	XM_021576707.1	-	1.21	0	up
circRNA1284	1.91557	0.00349412	up	cgr-miR-3074	-1.01471	0.015098	down	XM_021578966.1	rrp1,rrp1b	inf	0	up
circRNA1621	inf	0.00434989	up	cgr-miR-3074	-1.01471	0.015098	down	XM_021578966.1	rrp1,rrp1b	inf	0	up
circRNA1947	inf	0.0498854	up	cgr-miR-3074	-1.01471	0.015098	down	XM_021578966.1	rrp1,rrp1b	inf	0	up
circRNA300	inf	0.0451003	up	cgr-miR-3074	-1.01471	0.015098	down	XM_021578966.1	rrp1,rrp1b	inf	0	up
circRNA1284	1.91557	0.00349412	up	cgr-miR-3074	-1.01471	0.015098	down	XM_021579630.1	-	2.51	0.01	up
circRNA1621	inf	0.00434989	up	cgr-miR-3074	-1.01471	0.015098	down	XM_021579630.1	-	2.51	0.01	up
circRNA1947	inf	0.0498854	up	cgr-miR-3074	-1.01471	0.015098	down	XM_021579630.1	-	2.51	0.01	up
circRNA300	inf	0.0451003	up	cgr-miR-3074	-1.01471	0.015098	down	XM_021579630.1	-	2.51	0.01	up
circRNA1284	1.91557	0.00349412	up	cgr-miR-3074	-1.01471	0.015098	down	XM_021580643.1	ank3	inf	0.01	up
circRNA1621	inf	0.00434989	up	cgr-miR-3074	-1.01471	0.015098	down	XM_021580643.1	ank3	inf	0.01	up
circRNA1947	inf	0.0498854	up	cgr-miR-3074	-1.01471	0.015098	down	XM_021580643.1	ank3	inf	0.01	up
circRNA300	inf	0.0451003	up	cgr-miR-3074	-1.01471	0.015098	down	XM_021580643.1	ank3	inf	0.01	up
circRNA1284	1.91557	0.00349412	up	cgr-miR-3074	-1.01471	0.015098	down	XM_021580649.1	ank3	inf	0	up
circRNA1621	inf	0.00434989	up	cgr-miR-3074	-1.01471	0.015098	down	XM_021580649.1	ank3	inf	0	up
circRNA1947	inf	0.0498854	up	cgr-miR-3074	-1.01471	0.015098	down	XM_021580649.1	ank3	inf	0	up
circRNA300	inf	0.0451003	up	cgr-miR-3074	-1.01471	0.015098	down	XM_021580649.1	ank3	inf	0	up
circRNA1284	1.91557	0.00349412	up	cgr-miR-3074	-1.01471	0.015098	down	XM_021581285.1	c16orf52	1.64	0.01	up
circRNA1621	inf	0.00434989	up	cgr-miR-3074	-1.01471	0.015098	down	XM_021581285.1	c16orf52	1.64	0.01	up
circRNA1947	inf	0.0498854	up	cgr-miR-3074	-1.01471	0.015098	down	XM_021581285.1	c16orf52	1.64	0.01	up
circRNA300	inf	0.0451003	up	cgr-miR-3074	-1.01471	0.015098	down	XM_021581285.1	c16orf52	1.64	0.01	up
circRNA1284	1.91557	0.00349412	up	cgr-miR-3074	-1.01471	0.015098	down	XM_021582212.1	-	1.12	0	up
circRNA1621	inf	0.00434989	up	cgr-miR-3074	-1.01471	0.015098	down	XM_021582212.1	-	1.12	0	up
circRNA1947	inf	0.0498854	up	cgr-miR-3074	-1.01471	0.015098	down	XM_021582212.1	-	1.12	0	up
circRNA300	inf	0.0451003	up	cgr-miR-3074	-1.01471	0.015098	down	XM_021582212.1	-	1.12	0	up
circRNA1284	1.91557	0.00349412	up	cgr-miR-3074	-1.01471	0.015098	down	XM_021582649.1	igsf9b	2.27	0.01	up
circRNA1621	inf	0.00434989	up	cgr-miR-3074	-1.01471	0.015098	down	XM_021582649.1	igsf9b	2.27	0.01	up
circRNA1947	inf	0.0498854	up	cgr-miR-3074	-1.01471	0.015098	down	XM_021582649.1	igsf9b	2.27	0.01	up
circRNA300	inf	0.0451003	up	cgr-miR-3074	-1.01471	0.015098	down	XM_021582649.1	igsf9b	2.27	0.01	up
circRNA1284	1.91557	0.00349412	up	cgr-miR-3074	-1.01471	0.015098	down	XM_021583468.1	hprt1	1.23	0	up
circRNA1621	inf	0.00434989	up	cgr-miR-3074	-1.01471	0.015098	down	XM_021583468.1	hprt1	1.23	0	up
circRNA1947	inf	0.0498854	up	cgr-miR-3074	-1.01471	0.015098	down	XM_021583468.1	hprt1	1.23	0	up
circRNA300	inf	0.0451003	up	cgr-miR-3074	-1.01471	0.015098	down	XM_021583468.1	hprt1	1.23	0	up
circRNA1284	1.91557	0.00349412	up	cgr-miR-3074	-1.01471	0.015098	down	XM_021583836.1	ptprn	inf	0.01	up
circRNA1621	inf	0.00434989	up	cgr-miR-3074	-1.01471	0.015098	down	XM_021583836.1	ptprn	inf	0.01	up
circRNA1947	inf	0.0498854	up	cgr-miR-3074	-1.01471	0.015098	down	XM_021583836.1	ptprn	inf	0.01	up
circRNA300	inf	0.0451003	up	cgr-miR-3074	-1.01471	0.015098	down	XM_021583836.1	ptprn	inf	0.01	up
circRNA1284	1.91557	0.00349412	up	cgr-miR-3074	-1.01471	0.015098	down	XM_021584384.1	fancm	inf	0.01	up
circRNA1621	inf	0.00434989	up	cgr-miR-3074	-1.01471	0.015098	down	XM_021584384.1	fancm	inf	0.01	up
circRNA1947	inf	0.0498854	up	cgr-miR-3074	-1.01471	0.015098	down	XM_021584384.1	fancm	inf	0.01	up
circRNA300	inf	0.0451003	up	cgr-miR-3074	-1.01471	0.015098	down	XM_021584384.1	fancm	inf	0.01	up
circRNA1284	1.91557	0.00349412	up	cgr-miR-3074	-1.01471	0.015098	down	XM_021584798.1	exd1	inf	0	up
circRNA1621	inf	0.00434989	up	cgr-miR-3074	-1.01471	0.015098	down	XM_021584798.1	exd1	inf	0	up
circRNA1947	inf	0.0498854	up	cgr-miR-3074	-1.01471	0.015098	down	XM_021584798.1	exd1	inf	0	up
circRNA300	inf	0.0451003	up	cgr-miR-3074	-1.01471	0.015098	down	XM_021584798.1	exd1	inf	0	up
circRNA1284	1.91557	0.00349412	up	cgr-miR-3074	-1.01471	0.015098	down	XM_021585697.1	eprs	9.77	0	up
circRNA1621	inf	0.00434989	up	cgr-miR-3074	-1.01471	0.015098	down	XM_021585697.1	eprs	9.77	0	up
circRNA1947	inf	0.0498854	up	cgr-miR-3074	-1.01471	0.015098	down	XM_021585697.1	eprs	9.77	0	up
circRNA300	inf	0.0451003	up	cgr-miR-3074	-1.01471	0.015098	down	XM_021585697.1	eprs	9.77	0	up
circRNA1284	1.91557	0.00349412	up	cgr-miR-3074	-1.01471	0.015098	down	XM_021585698.1	eprs	inf	0	up
circRNA1621	inf	0.00434989	up	cgr-miR-3074	-1.01471	0.015098	down	XM_021585698.1	eprs	inf	0	up
circRNA1947	inf	0.0498854	up	cgr-miR-3074	-1.01471	0.015098	down	XM_021585698.1	eprs	inf	0	up
circRNA300	inf	0.0451003	up	cgr-miR-3074	-1.01471	0.015098	down	XM_021585698.1	eprs	inf	0	up
circRNA1284	1.91557	0.00349412	up	cgr-miR-3074	-1.01471	0.015098	down	XM_021585710.1	slc39a1	1.01	0	up
circRNA1621	inf	0.00434989	up	cgr-miR-3074	-1.01471	0.015098	down	XM_021585710.1	slc39a1	1.01	0	up
circRNA1947	inf	0.0498854	up	cgr-miR-3074	-1.01471	0.015098	down	XM_021585710.1	slc39a1	1.01	0	up
circRNA300	inf	0.0451003	up	cgr-miR-3074	-1.01471	0.015098	down	XM_021585710.1	slc39a1	1.01	0	up
circRNA1284	1.91557	0.00349412	up	cgr-miR-3074	-1.01471	0.015098	down	XM_021586208.1	znf821	inf	0	up
circRNA1621	inf	0.00434989	up	cgr-miR-3074	-1.01471	0.015098	down	XM_021586208.1	znf821	inf	0	up
circRNA1947	inf	0.0498854	up	cgr-miR-3074	-1.01471	0.015098	down	XM_021586208.1	znf821	inf	0	up
circRNA300	inf	0.0451003	up	cgr-miR-3074	-1.01471	0.015098	down	XM_021586208.1	znf821	inf	0	up
circRNA1284	1.91557	0.00349412	up	cgr-miR-3074	-1.01471	0.015098	down	XM_021586324.1	tcf25	1.31	0.04	up
circRNA1621	inf	0.00434989	up	cgr-miR-3074	-1.01471	0.015098	down	XM_021586324.1	tcf25	1.31	0.04	up
circRNA1947	inf	0.0498854	up	cgr-miR-3074	-1.01471	0.015098	down	XM_021586324.1	tcf25	1.31	0.04	up
circRNA300	inf	0.0451003	up	cgr-miR-3074	-1.01471	0.015098	down	XM_021586324.1	tcf25	1.31	0.04	up
circRNA1284	1.91557	0.00349412	up	cgr-miR-3074	-1.01471	0.015098	down	XM_021586460.1	ext2	6.95	0.01	up
circRNA1621	inf	0.00434989	up	cgr-miR-3074	-1.01471	0.015098	down	XM_021586460.1	ext2	6.95	0.01	up
circRNA1947	inf	0.0498854	up	cgr-miR-3074	-1.01471	0.015098	down	XM_021586460.1	ext2	6.95	0.01	up
circRNA300	inf	0.0451003	up	cgr-miR-3074	-1.01471	0.015098	down	XM_021586460.1	ext2	6.95	0.01	up
circRNA1284	1.91557	0.00349412	up	cgr-miR-3074	-1.01471	0.015098	down	XM_021587654.1	sirt2	8.7	0	up
circRNA1621	inf	0.00434989	up	cgr-miR-3074	-1.01471	0.015098	down	XM_021587654.1	sirt2	8.7	0	up
circRNA1947	inf	0.0498854	up	cgr-miR-3074	-1.01471	0.015098	down	XM_021587654.1	sirt2	8.7	0	up
circRNA300	inf	0.0451003	up	cgr-miR-3074	-1.01471	0.015098	down	XM_021587654.1	sirt2	8.7	0	up
circRNA1284	1.91557	0.00349412	up	cgr-miR-3074	-1.01471	0.015098	down	XM_021588478.1	-	inf	0.01	up
circRNA1621	inf	0.00434989	up	cgr-miR-3074	-1.01471	0.015098	down	XM_021588478.1	-	inf	0.01	up
circRNA1947	inf	0.0498854	up	cgr-miR-3074	-1.01471	0.015098	down	XM_021588478.1	-	inf	0.01	up
circRNA300	inf	0.0451003	up	cgr-miR-3074	-1.01471	0.015098	down	XM_021588478.1	-	inf	0.01	up
circRNA1284	1.91557	0.00349412	up	cgr-miR-3074	-1.01471	0.015098	down	XM_021589821.1	med26	5.76	0	up
circRNA1621	inf	0.00434989	up	cgr-miR-3074	-1.01471	0.015098	down	XM_021589821.1	med26	5.76	0	up
circRNA1947	inf	0.0498854	up	cgr-miR-3074	-1.01471	0.015098	down	XM_021589821.1	med26	5.76	0	up
circRNA300	inf	0.0451003	up	cgr-miR-3074	-1.01471	0.015098	down	XM_021589821.1	med26	5.76	0	up
circRNA1284	1.91557	0.00349412	up	cgr-miR-3074	-1.01471	0.015098	down	XM_021596651.1	mpra	inf	0.01	up
circRNA1621	inf	0.00434989	up	cgr-miR-3074	-1.01471	0.015098	down	XM_021596651.1	mpra	inf	0.01	up
circRNA1947	inf	0.0498854	up	cgr-miR-3074	-1.01471	0.015098	down	XM_021596651.1	mpra	inf	0.01	up
circRNA300	inf	0.0451003	up	cgr-miR-3074	-1.01471	0.015098	down	XM_021596651.1	mpra	inf	0.01	up
circRNA1284	1.91557	0.00349412	up	cgr-miR-3074	-1.01471	0.015098	down	XM_021597308.1	gypc	1.72	0	up
circRNA1621	inf	0.00434989	up	cgr-miR-3074	-1.01471	0.015098	down	XM_021597308.1	gypc	1.72	0	up
circRNA1947	inf	0.0498854	up	cgr-miR-3074	-1.01471	0.015098	down	XM_021597308.1	gypc	1.72	0	up
circRNA300	inf	0.0451003	up	cgr-miR-3074	-1.01471	0.015098	down	XM_021597308.1	gypc	1.72	0	up
circRNA1284	1.91557	0.00349412	up	cgr-miR-3074	-1.01471	0.015098	down	XM_021597309.1	gypc	1.83	0	up
circRNA1621	inf	0.00434989	up	cgr-miR-3074	-1.01471	0.015098	down	XM_021597309.1	gypc	1.83	0	up
circRNA1947	inf	0.0498854	up	cgr-miR-3074	-1.01471	0.015098	down	XM_021597309.1	gypc	1.83	0	up
circRNA300	inf	0.0451003	up	cgr-miR-3074	-1.01471	0.015098	down	XM_021597309.1	gypc	1.83	0	up
circRNA1284	1.91557	0.00349412	up	cgr-miR-3074	-1.01471	0.015098	down	XM_021598981.1	-	1.12	0.02	up
circRNA1621	inf	0.00434989	up	cgr-miR-3074	-1.01471	0.015098	down	XM_021598981.1	-	1.12	0.02	up
circRNA1947	inf	0.0498854	up	cgr-miR-3074	-1.01471	0.015098	down	XM_021598981.1	-	1.12	0.02	up
circRNA300	inf	0.0451003	up	cgr-miR-3074	-1.01471	0.015098	down	XM_021598981.1	-	1.12	0.02	up
circRNA1284	1.91557	0.00349412	up	cgr-miR-3074	-1.01471	0.015098	down	XM_021599377.1	fryl	11.55	0	up
circRNA1621	inf	0.00434989	up	cgr-miR-3074	-1.01471	0.015098	down	XM_021599377.1	fryl	11.55	0	up
circRNA1947	inf	0.0498854	up	cgr-miR-3074	-1.01471	0.015098	down	XM_021599377.1	fryl	11.55	0	up
circRNA300	inf	0.0451003	up	cgr-miR-3074	-1.01471	0.015098	down	XM_021599377.1	fryl	11.55	0	up
circRNA1284	1.91557	0.00349412	up	cgr-miR-3074	-1.01471	0.015098	down	XM_021599690.1	kank4	inf	0	up
circRNA1621	inf	0.00434989	up	cgr-miR-3074	-1.01471	0.015098	down	XM_021599690.1	kank4	inf	0	up
circRNA1947	inf	0.0498854	up	cgr-miR-3074	-1.01471	0.015098	down	XM_021599690.1	kank4	inf	0	up
circRNA300	inf	0.0451003	up	cgr-miR-3074	-1.01471	0.015098	down	XM_021599690.1	kank4	inf	0	up
circRNA1284	1.91557	0.00349412	up	cgr-miR-3074	-1.01471	0.015098	down	XM_021599791.1	zranb2	1.1	0.01	up
circRNA1621	inf	0.00434989	up	cgr-miR-3074	-1.01471	0.015098	down	XM_021599791.1	zranb2	1.1	0.01	up
circRNA1947	inf	0.0498854	up	cgr-miR-3074	-1.01471	0.015098	down	XM_021599791.1	zranb2	1.1	0.01	up
circRNA300	inf	0.0451003	up	cgr-miR-3074	-1.01471	0.015098	down	XM_021599791.1	zranb2	1.1	0.01	up
circRNA1284	1.91557	0.00349412	up	cgr-miR-3074	-1.01471	0.015098	down	XM_021599917.1	-	2.01	0	up
circRNA1621	inf	0.00434989	up	cgr-miR-3074	-1.01471	0.015098	down	XM_021599917.1	-	2.01	0	up
circRNA1947	inf	0.0498854	up	cgr-miR-3074	-1.01471	0.015098	down	XM_021599917.1	-	2.01	0	up
circRNA300	inf	0.0451003	up	cgr-miR-3074	-1.01471	0.015098	down	XM_021599917.1	-	2.01	0	up
circRNA1284	1.91557	0.00349412	up	cgr-miR-3074	-1.01471	0.015098	down	XM_021599979.1	ephb3	inf	0	up
circRNA1621	inf	0.00434989	up	cgr-miR-3074	-1.01471	0.015098	down	XM_021599979.1	ephb3	inf	0	up
circRNA1947	inf	0.0498854	up	cgr-miR-3074	-1.01471	0.015098	down	XM_021599979.1	ephb3	inf	0	up
circRNA300	inf	0.0451003	up	cgr-miR-3074	-1.01471	0.015098	down	XM_021599979.1	ephb3	inf	0	up
circRNA1284	1.91557	0.00349412	up	cgr-miR-3074	-1.01471	0.015098	down	XM_021599982.1	ephb3	inf	0	up
circRNA1621	inf	0.00434989	up	cgr-miR-3074	-1.01471	0.015098	down	XM_021599982.1	ephb3	inf	0	up
circRNA1947	inf	0.0498854	up	cgr-miR-3074	-1.01471	0.015098	down	XM_021599982.1	ephb3	inf	0	up
circRNA300	inf	0.0451003	up	cgr-miR-3074	-1.01471	0.015098	down	XM_021599982.1	ephb3	inf	0	up
circRNA1284	1.91557	0.00349412	up	cgr-miR-3074	-1.01471	0.015098	down	XM_021600346.1	slc35d3	1.33	0	up
circRNA1621	inf	0.00434989	up	cgr-miR-3074	-1.01471	0.015098	down	XM_021600346.1	slc35d3	1.33	0	up
circRNA1947	inf	0.0498854	up	cgr-miR-3074	-1.01471	0.015098	down	XM_021600346.1	slc35d3	1.33	0	up
circRNA300	inf	0.0451003	up	cgr-miR-3074	-1.01471	0.015098	down	XM_021600346.1	slc35d3	1.33	0	up
circRNA1284	1.91557	0.00349412	up	cgr-miR-3074	-1.01471	0.015098	down	XM_021602401.1	abl1	1.81	0.04	up
circRNA1621	inf	0.00434989	up	cgr-miR-3074	-1.01471	0.015098	down	XM_021602401.1	abl1	1.81	0.04	up
circRNA1947	inf	0.0498854	up	cgr-miR-3074	-1.01471	0.015098	down	XM_021602401.1	abl1	1.81	0.04	up
circRNA300	inf	0.0451003	up	cgr-miR-3074	-1.01471	0.015098	down	XM_021602401.1	abl1	1.81	0.04	up
circRNA1284	1.91557	0.00349412	up	cgr-miR-3074	-1.01471	0.015098	down	XM_021603397.1	atpaf1	1.03	0.04	up
circRNA1621	inf	0.00434989	up	cgr-miR-3074	-1.01471	0.015098	down	XM_021603397.1	atpaf1	1.03	0.04	up
circRNA1947	inf	0.0498854	up	cgr-miR-3074	-1.01471	0.015098	down	XM_021603397.1	atpaf1	1.03	0.04	up
circRNA300	inf	0.0451003	up	cgr-miR-3074	-1.01471	0.015098	down	XM_021603397.1	atpaf1	1.03	0.04	up
circRNA1284	1.91557	0.00349412	up	cgr-miR-3074	-1.01471	0.015098	down	XM_021603466.1	apc2	1.3	0	up
circRNA1621	inf	0.00434989	up	cgr-miR-3074	-1.01471	0.015098	down	XM_021603466.1	apc2	1.3	0	up
circRNA1947	inf	0.0498854	up	cgr-miR-3074	-1.01471	0.015098	down	XM_021603466.1	apc2	1.3	0	up
circRNA300	inf	0.0451003	up	cgr-miR-3074	-1.01471	0.015098	down	XM_021603466.1	apc2	1.3	0	up
circRNA1284	1.91557	0.00349412	up	cgr-miR-3074	-1.01471	0.015098	down	XM_021603585.1	myo9b	inf	0	up
circRNA1621	inf	0.00434989	up	cgr-miR-3074	-1.01471	0.015098	down	XM_021603585.1	myo9b	inf	0	up
circRNA1947	inf	0.0498854	up	cgr-miR-3074	-1.01471	0.015098	down	XM_021603585.1	myo9b	inf	0	up
circRNA300	inf	0.0451003	up	cgr-miR-3074	-1.01471	0.015098	down	XM_021603585.1	myo9b	inf	0	up
circRNA1284	1.91557	0.00349412	up	cgr-miR-3074	-1.01471	0.015098	down	XM_021603724.1	lsm14a	inf	0.05	up
circRNA1621	inf	0.00434989	up	cgr-miR-3074	-1.01471	0.015098	down	XM_021603724.1	lsm14a	inf	0.05	up
circRNA1947	inf	0.0498854	up	cgr-miR-3074	-1.01471	0.015098	down	XM_021603724.1	lsm14a	inf	0.05	up
circRNA300	inf	0.0451003	up	cgr-miR-3074	-1.01471	0.015098	down	XM_021603724.1	lsm14a	inf	0.05	up
circRNA1284	1.91557	0.00349412	up	cgr-miR-3074	-1.01471	0.015098	down	XM_021603749.1	midn	3.9	0	up
circRNA1621	inf	0.00434989	up	cgr-miR-3074	-1.01471	0.015098	down	XM_021603749.1	midn	3.9	0	up
circRNA1947	inf	0.0498854	up	cgr-miR-3074	-1.01471	0.015098	down	XM_021603749.1	midn	3.9	0	up
circRNA300	inf	0.0451003	up	cgr-miR-3074	-1.01471	0.015098	down	XM_021603749.1	midn	3.9	0	up
circRNA1284	1.91557	0.00349412	up	cgr-miR-3074	-1.01471	0.015098	down	XM_021603938.1	capza2	1.02	0	up
circRNA1621	inf	0.00434989	up	cgr-miR-3074	-1.01471	0.015098	down	XM_021603938.1	capza2	1.02	0	up
circRNA1947	inf	0.0498854	up	cgr-miR-3074	-1.01471	0.015098	down	XM_021603938.1	capza2	1.02	0	up
circRNA300	inf	0.0451003	up	cgr-miR-3074	-1.01471	0.015098	down	XM_021603938.1	capza2	1.02	0	up
circRNA1284	1.91557	0.00349412	up	cgr-miR-3074	-1.01471	0.015098	down	XM_021604125.1	naaladl2	inf	0	up
circRNA1621	inf	0.00434989	up	cgr-miR-3074	-1.01471	0.015098	down	XM_021604125.1	naaladl2	inf	0	up
circRNA1947	inf	0.0498854	up	cgr-miR-3074	-1.01471	0.015098	down	XM_021604125.1	naaladl2	inf	0	up
circRNA300	inf	0.0451003	up	cgr-miR-3074	-1.01471	0.015098	down	XM_021604125.1	naaladl2	inf	0	up
circRNA1284	1.91557	0.00349412	up	cgr-miR-3074	-1.01471	0.015098	down	XM_021604301.1	fryl	6.62	0.01	up
circRNA1621	inf	0.00434989	up	cgr-miR-3074	-1.01471	0.015098	down	XM_021604301.1	fryl	6.62	0.01	up
circRNA1947	inf	0.0498854	up	cgr-miR-3074	-1.01471	0.015098	down	XM_021604301.1	fryl	6.62	0.01	up
circRNA300	inf	0.0451003	up	cgr-miR-3074	-1.01471	0.015098	down	XM_021604301.1	fryl	6.62	0.01	up
circRNA1284	1.91557	0.00349412	up	cgr-miR-3074	-1.01471	0.015098	down	XM_021604433.1	fam69a	inf	0	up
circRNA1621	inf	0.00434989	up	cgr-miR-3074	-1.01471	0.015098	down	XM_021604433.1	fam69a	inf	0	up
circRNA1947	inf	0.0498854	up	cgr-miR-3074	-1.01471	0.015098	down	XM_021604433.1	fam69a	inf	0	up
circRNA300	inf	0.0451003	up	cgr-miR-3074	-1.01471	0.015098	down	XM_021604433.1	fam69a	inf	0	up
circRNA1284	1.91557	0.00349412	up	cgr-miR-3074	-1.01471	0.015098	down	XM_021605374.1	chek2	2.81	0	up
circRNA1621	inf	0.00434989	up	cgr-miR-3074	-1.01471	0.015098	down	XM_021605374.1	chek2	2.81	0	up
circRNA1947	inf	0.0498854	up	cgr-miR-3074	-1.01471	0.015098	down	XM_021605374.1	chek2	2.81	0	up
circRNA300	inf	0.0451003	up	cgr-miR-3074	-1.01471	0.015098	down	XM_021605374.1	chek2	2.81	0	up
circRNA1284	1.91557	0.00349412	up	cgr-miR-3074	-1.01471	0.015098	down	XM_021606447.1	smim15	inf	0	up
circRNA1621	inf	0.00434989	up	cgr-miR-3074	-1.01471	0.015098	down	XM_021606447.1	smim15	inf	0	up
circRNA1947	inf	0.0498854	up	cgr-miR-3074	-1.01471	0.015098	down	XM_021606447.1	smim15	inf	0	up
circRNA300	inf	0.0451003	up	cgr-miR-3074	-1.01471	0.015098	down	XM_021606447.1	smim15	inf	0	up
circRNA1284	1.91557	0.00349412	up	cgr-miR-3074	-1.01471	0.015098	down	XM_021606705.1	kazald1	inf	0.05	up
circRNA1621	inf	0.00434989	up	cgr-miR-3074	-1.01471	0.015098	down	XM_021606705.1	kazald1	inf	0.05	up
circRNA1947	inf	0.0498854	up	cgr-miR-3074	-1.01471	0.015098	down	XM_021606705.1	kazald1	inf	0.05	up
circRNA300	inf	0.0451003	up	cgr-miR-3074	-1.01471	0.015098	down	XM_021606705.1	kazald1	inf	0.05	up
circRNA1284	1.91557	0.00349412	up	cgr-miR-3074	-1.01471	0.015098	down	XM_021606804.1	slc39a1	1.86	0	up
circRNA1621	inf	0.00434989	up	cgr-miR-3074	-1.01471	0.015098	down	XM_021606804.1	slc39a1	1.86	0	up
circRNA1947	inf	0.0498854	up	cgr-miR-3074	-1.01471	0.015098	down	XM_021606804.1	slc39a1	1.86	0	up
circRNA300	inf	0.0451003	up	cgr-miR-3074	-1.01471	0.015098	down	XM_021606804.1	slc39a1	1.86	0	up
circRNA1284	1.91557	0.00349412	up	cgr-miR-3074	-1.01471	0.015098	down	XM_021607005.1	ano1	6.35	0	up
circRNA1621	inf	0.00434989	up	cgr-miR-3074	-1.01471	0.015098	down	XM_021607005.1	ano1	6.35	0	up
circRNA1947	inf	0.0498854	up	cgr-miR-3074	-1.01471	0.015098	down	XM_021607005.1	ano1	6.35	0	up
circRNA300	inf	0.0451003	up	cgr-miR-3074	-1.01471	0.015098	down	XM_021607005.1	ano1	6.35	0	up
circRNA1284	1.91557	0.00349412	up	cgr-miR-3074	-1.01471	0.015098	down	XM_021607840.1	-	1.44	0	up
circRNA1621	inf	0.00434989	up	cgr-miR-3074	-1.01471	0.015098	down	XM_021607840.1	-	1.44	0	up
circRNA1947	inf	0.0498854	up	cgr-miR-3074	-1.01471	0.015098	down	XM_021607840.1	-	1.44	0	up
circRNA300	inf	0.0451003	up	cgr-miR-3074	-1.01471	0.015098	down	XM_021607840.1	-	1.44	0	up
circRNA1284	1.91557	0.00349412	up	cgr-miR-3074	-1.01471	0.015098	down	XM_021608833.1	-	1.18	0	up
circRNA1621	inf	0.00434989	up	cgr-miR-3074	-1.01471	0.015098	down	XM_021608833.1	-	1.18	0	up
circRNA1947	inf	0.0498854	up	cgr-miR-3074	-1.01471	0.015098	down	XM_021608833.1	-	1.18	0	up
circRNA300	inf	0.0451003	up	cgr-miR-3074	-1.01471	0.015098	down	XM_021608833.1	-	1.18	0	up
circRNA1284	1.91557	0.00349412	up	cgr-miR-3074	-1.01471	0.015098	down	XM_021609546.1	zmynd8	inf	0.03	up
circRNA1621	inf	0.00434989	up	cgr-miR-3074	-1.01471	0.015098	down	XM_021609546.1	zmynd8	inf	0.03	up
circRNA1947	inf	0.0498854	up	cgr-miR-3074	-1.01471	0.015098	down	XM_021609546.1	zmynd8	inf	0.03	up
circRNA300	inf	0.0451003	up	cgr-miR-3074	-1.01471	0.015098	down	XM_021609546.1	zmynd8	inf	0.03	up
circRNA1284	1.91557	0.00349412	up	cgr-miR-3074	-1.01471	0.015098	down	XM_021609576.1	chchd4	4.48	0.02	up
circRNA1621	inf	0.00434989	up	cgr-miR-3074	-1.01471	0.015098	down	XM_021609576.1	chchd4	4.48	0.02	up
circRNA1947	inf	0.0498854	up	cgr-miR-3074	-1.01471	0.015098	down	XM_021609576.1	chchd4	4.48	0.02	up
circRNA300	inf	0.0451003	up	cgr-miR-3074	-1.01471	0.015098	down	XM_021609576.1	chchd4	4.48	0.02	up
circRNA1284	1.91557	0.00349412	up	cgr-miR-3074	-1.01471	0.015098	down	XM_021609938.1	acvr1b	1.13	0	up
circRNA1621	inf	0.00434989	up	cgr-miR-3074	-1.01471	0.015098	down	XM_021609938.1	acvr1b	1.13	0	up
circRNA1947	inf	0.0498854	up	cgr-miR-3074	-1.01471	0.015098	down	XM_021609938.1	acvr1b	1.13	0	up
circRNA300	inf	0.0451003	up	cgr-miR-3074	-1.01471	0.015098	down	XM_021609938.1	acvr1b	1.13	0	up
circRNA1284	1.91557	0.00349412	up	cgr-miR-3074	-1.01471	0.015098	down	XM_021610914.1	-	1.47	0	up
circRNA1621	inf	0.00434989	up	cgr-miR-3074	-1.01471	0.015098	down	XM_021610914.1	-	1.47	0	up
circRNA1947	inf	0.0498854	up	cgr-miR-3074	-1.01471	0.015098	down	XM_021610914.1	-	1.47	0	up
circRNA300	inf	0.0451003	up	cgr-miR-3074	-1.01471	0.015098	down	XM_021610914.1	-	1.47	0	up
circRNA1284	1.91557	0.00349412	up	cgr-miR-3074	-1.01471	0.015098	down	XM_021611160.1	plekha6	2.97	0	up
circRNA1621	inf	0.00434989	up	cgr-miR-3074	-1.01471	0.015098	down	XM_021611160.1	plekha6	2.97	0	up
circRNA1947	inf	0.0498854	up	cgr-miR-3074	-1.01471	0.015098	down	XM_021611160.1	plekha6	2.97	0	up
circRNA300	inf	0.0451003	up	cgr-miR-3074	-1.01471	0.015098	down	XM_021611160.1	plekha6	2.97	0	up
circRNA1284	1.91557	0.00349412	up	cgr-miR-3074	-1.01471	0.015098	down	XM_021612593.1	myc	inf	0.03	up
circRNA1621	inf	0.00434989	up	cgr-miR-3074	-1.01471	0.015098	down	XM_021612593.1	myc	inf	0.03	up
circRNA1947	inf	0.0498854	up	cgr-miR-3074	-1.01471	0.015098	down	XM_021612593.1	myc	inf	0.03	up
circRNA300	inf	0.0451003	up	cgr-miR-3074	-1.01471	0.015098	down	XM_021612593.1	myc	inf	0.03	up
circRNA1284	1.91557	0.00349412	up	cgr-miR-3074	-1.01471	0.015098	down	XM_021612806.1	rgs1	1.98	0.01	up
circRNA1621	inf	0.00434989	up	cgr-miR-3074	-1.01471	0.015098	down	XM_021612806.1	rgs1	1.98	0.01	up
circRNA1947	inf	0.0498854	up	cgr-miR-3074	-1.01471	0.015098	down	XM_021612806.1	rgs1	1.98	0.01	up
circRNA300	inf	0.0451003	up	cgr-miR-3074	-1.01471	0.015098	down	XM_021612806.1	rgs1	1.98	0.01	up
circRNA1284	1.91557	0.00349412	up	cgr-miR-3074	-1.01471	0.015098	down	XM_021616330.1	syt2	1.76	0	up
circRNA1621	inf	0.00434989	up	cgr-miR-3074	-1.01471	0.015098	down	XM_021616330.1	syt2	1.76	0	up
circRNA1947	inf	0.0498854	up	cgr-miR-3074	-1.01471	0.015098	down	XM_021616330.1	syt2	1.76	0	up
circRNA300	inf	0.0451003	up	cgr-miR-3074	-1.01471	0.015098	down	XM_021616330.1	syt2	1.76	0	up
circRNA1284	1.91557	0.00349412	up	cgr-miR-3074	-1.01471	0.015098	down	XM_021616663.1	-	inf	0	up
circRNA1621	inf	0.00434989	up	cgr-miR-3074	-1.01471	0.015098	down	XM_021616663.1	-	inf	0	up
circRNA1947	inf	0.0498854	up	cgr-miR-3074	-1.01471	0.015098	down	XM_021616663.1	-	inf	0	up
circRNA300	inf	0.0451003	up	cgr-miR-3074	-1.01471	0.015098	down	XM_021616663.1	-	inf	0	up
circRNA1284	1.91557	0.00349412	up	cgr-miR-3074	-1.01471	0.015098	down	XM_021618034.1	ncor1	3.93	0	up
circRNA1621	inf	0.00434989	up	cgr-miR-3074	-1.01471	0.015098	down	XM_021618034.1	ncor1	3.93	0	up
circRNA1947	inf	0.0498854	up	cgr-miR-3074	-1.01471	0.015098	down	XM_021618034.1	ncor1	3.93	0	up
circRNA300	inf	0.0451003	up	cgr-miR-3074	-1.01471	0.015098	down	XM_021618034.1	ncor1	3.93	0	up
circRNA1284	1.91557	0.00349412	up	cgr-miR-3074	-1.01471	0.015098	down	XM_021619034.1	acer2	1	0	up
circRNA1621	inf	0.00434989	up	cgr-miR-3074	-1.01471	0.015098	down	XM_021619034.1	acer2	1	0	up
circRNA1947	inf	0.0498854	up	cgr-miR-3074	-1.01471	0.015098	down	XM_021619034.1	acer2	1	0	up
circRNA300	inf	0.0451003	up	cgr-miR-3074	-1.01471	0.015098	down	XM_021619034.1	acer2	1	0	up
circRNA1284	1.91557	0.00349412	up	cgr-miR-3074	-1.01471	0.015098	down	XM_021620898.1	aqp3	2.69	0	up
circRNA1621	inf	0.00434989	up	cgr-miR-3074	-1.01471	0.015098	down	XM_021620898.1	aqp3	2.69	0	up
circRNA1947	inf	0.0498854	up	cgr-miR-3074	-1.01471	0.015098	down	XM_021620898.1	aqp3	2.69	0	up
circRNA300	inf	0.0451003	up	cgr-miR-3074	-1.01471	0.015098	down	XM_021620898.1	aqp3	2.69	0	up
circRNA1284	1.91557	0.00349412	up	cgr-miR-3074	-1.01471	0.015098	down	XM_021621381.1	ncs1	1.78	0	up
circRNA1621	inf	0.00434989	up	cgr-miR-3074	-1.01471	0.015098	down	XM_021621381.1	ncs1	1.78	0	up
circRNA1947	inf	0.0498854	up	cgr-miR-3074	-1.01471	0.015098	down	XM_021621381.1	ncs1	1.78	0	up
circRNA300	inf	0.0451003	up	cgr-miR-3074	-1.01471	0.015098	down	XM_021621381.1	ncs1	1.78	0	up
circRNA1284	1.91557	0.00349412	up	cgr-miR-3074	-1.01471	0.015098	down	XM_021621490.1	rab7a	1.47	0	up
circRNA1621	inf	0.00434989	up	cgr-miR-3074	-1.01471	0.015098	down	XM_021621490.1	rab7a	1.47	0	up
circRNA1947	inf	0.0498854	up	cgr-miR-3074	-1.01471	0.015098	down	XM_021621490.1	rab7a	1.47	0	up
circRNA300	inf	0.0451003	up	cgr-miR-3074	-1.01471	0.015098	down	XM_021621490.1	rab7a	1.47	0	up
circRNA1284	1.91557	0.00349412	up	cgr-miR-3074	-1.01471	0.015098	down	XM_021622000.1	ssbp3	1.28	0.03	up
circRNA1621	inf	0.00434989	up	cgr-miR-3074	-1.01471	0.015098	down	XM_021622000.1	ssbp3	1.28	0.03	up
circRNA1947	inf	0.0498854	up	cgr-miR-3074	-1.01471	0.015098	down	XM_021622000.1	ssbp3	1.28	0.03	up
circRNA300	inf	0.0451003	up	cgr-miR-3074	-1.01471	0.015098	down	XM_021622000.1	ssbp3	1.28	0.03	up
circRNA1284	1.91557	0.00349412	up	cgr-miR-3074	-1.01471	0.015098	down	XM_021622032.1	-	inf	0.03	up
circRNA1621	inf	0.00434989	up	cgr-miR-3074	-1.01471	0.015098	down	XM_021622032.1	-	inf	0.03	up
circRNA1947	inf	0.0498854	up	cgr-miR-3074	-1.01471	0.015098	down	XM_021622032.1	-	inf	0.03	up
circRNA300	inf	0.0451003	up	cgr-miR-3074	-1.01471	0.015098	down	XM_021622032.1	-	inf	0.03	up
circRNA1284	1.91557	0.00349412	up	cgr-miR-3074	-1.01471	0.015098	down	XM_021623988.1	gramd1b	inf	0.05	up
circRNA1621	inf	0.00434989	up	cgr-miR-3074	-1.01471	0.015098	down	XM_021623988.1	gramd1b	inf	0.05	up
circRNA1947	inf	0.0498854	up	cgr-miR-3074	-1.01471	0.015098	down	XM_021623988.1	gramd1b	inf	0.05	up
circRNA300	inf	0.0451003	up	cgr-miR-3074	-1.01471	0.015098	down	XM_021623988.1	gramd1b	inf	0.05	up
circRNA1284	1.91557	0.00349412	up	cgr-miR-3074	-1.01471	0.015098	down	XM_021624921.1	rps11	1.08	0.03	up
circRNA1621	inf	0.00434989	up	cgr-miR-3074	-1.01471	0.015098	down	XM_021624921.1	rps11	1.08	0.03	up
circRNA1947	inf	0.0498854	up	cgr-miR-3074	-1.01471	0.015098	down	XM_021624921.1	rps11	1.08	0.03	up
circRNA300	inf	0.0451003	up	cgr-miR-3074	-1.01471	0.015098	down	XM_021624921.1	rps11	1.08	0.03	up
circRNA1284	1.91557	0.00349412	up	cgr-miR-3074	-1.01471	0.015098	down	XM_021625670.1	gng5	1.33	0	up
circRNA1621	inf	0.00434989	up	cgr-miR-3074	-1.01471	0.015098	down	XM_021625670.1	gng5	1.33	0	up
circRNA1947	inf	0.0498854	up	cgr-miR-3074	-1.01471	0.015098	down	XM_021625670.1	gng5	1.33	0	up
circRNA300	inf	0.0451003	up	cgr-miR-3074	-1.01471	0.015098	down	XM_021625670.1	gng5	1.33	0	up
circRNA1055	3.97874	0.0126635	up	dre-miR-27d_R-1_1ss21CT	-1.54264	0.00746859	down	NM_001124363.1	plek	1.36	0	up
circRNA1126	4.24136	0.0048314	up	dre-miR-27d_R-1_1ss21CT	-1.54264	0.00746859	down	NM_001124363.1	plek	1.36	0	up
circRNA1181	inf	0.0135677	up	dre-miR-27d_R-1_1ss21CT	-1.54264	0.00746859	down	NM_001124363.1	plek	1.36	0	up
circRNA1055	3.97874	0.0126635	up	dre-miR-27d_R-1_1ss21CT	-1.54264	0.00746859	down	NM_001124500.1	crtam	2.01	0.01	up
circRNA1126	4.24136	0.0048314	up	dre-miR-27d_R-1_1ss21CT	-1.54264	0.00746859	down	NM_001124500.1	crtam	2.01	0.01	up
circRNA1181	inf	0.0135677	up	dre-miR-27d_R-1_1ss21CT	-1.54264	0.00746859	down	NM_001124500.1	crtam	2.01	0.01	up
circRNA1055	3.97874	0.0126635	up	dre-miR-27d_R-1_1ss21CT	-1.54264	0.00746859	down	NM_001124619.2	-	inf	0.01	up
circRNA1126	4.24136	0.0048314	up	dre-miR-27d_R-1_1ss21CT	-1.54264	0.00746859	down	NM_001124619.2	-	inf	0.01	up
circRNA1181	inf	0.0135677	up	dre-miR-27d_R-1_1ss21CT	-1.54264	0.00746859	down	NM_001124619.2	-	inf	0.01	up
circRNA1055	3.97874	0.0126635	up	dre-miR-27d_R-1_1ss21CT	-1.54264	0.00746859	down	XM_021556305.1	ubr5	inf	0	up
circRNA1126	4.24136	0.0048314	up	dre-miR-27d_R-1_1ss21CT	-1.54264	0.00746859	down	XM_021556305.1	ubr5	inf	0	up
circRNA1181	inf	0.0135677	up	dre-miR-27d_R-1_1ss21CT	-1.54264	0.00746859	down	XM_021556305.1	ubr5	inf	0	up
circRNA1055	3.97874	0.0126635	up	dre-miR-27d_R-1_1ss21CT	-1.54264	0.00746859	down	XM_021557005.1	sept9	8.92	0.04	up
circRNA1126	4.24136	0.0048314	up	dre-miR-27d_R-1_1ss21CT	-1.54264	0.00746859	down	XM_021557005.1	sept9	8.92	0.04	up
circRNA1181	inf	0.0135677	up	dre-miR-27d_R-1_1ss21CT	-1.54264	0.00746859	down	XM_021557005.1	sept9	8.92	0.04	up
circRNA1055	3.97874	0.0126635	up	dre-miR-27d_R-1_1ss21CT	-1.54264	0.00746859	down	XM_021557295.1	vps54	5.18	0.02	up
circRNA1126	4.24136	0.0048314	up	dre-miR-27d_R-1_1ss21CT	-1.54264	0.00746859	down	XM_021557295.1	vps54	5.18	0.02	up
circRNA1181	inf	0.0135677	up	dre-miR-27d_R-1_1ss21CT	-1.54264	0.00746859	down	XM_021557295.1	vps54	5.18	0.02	up
circRNA1055	3.97874	0.0126635	up	dre-miR-27d_R-1_1ss21CT	-1.54264	0.00746859	down	XM_021558148.1	pkn1,pkn2	6.11	0	up
circRNA1126	4.24136	0.0048314	up	dre-miR-27d_R-1_1ss21CT	-1.54264	0.00746859	down	XM_021558148.1	pkn1,pkn2	6.11	0	up
circRNA1181	inf	0.0135677	up	dre-miR-27d_R-1_1ss21CT	-1.54264	0.00746859	down	XM_021558148.1	pkn1,pkn2	6.11	0	up
circRNA1055	3.97874	0.0126635	up	dre-miR-27d_R-1_1ss21CT	-1.54264	0.00746859	down	XM_021558436.1	dek	9.86	0	up
circRNA1126	4.24136	0.0048314	up	dre-miR-27d_R-1_1ss21CT	-1.54264	0.00746859	down	XM_021558436.1	dek	9.86	0	up
circRNA1181	inf	0.0135677	up	dre-miR-27d_R-1_1ss21CT	-1.54264	0.00746859	down	XM_021558436.1	dek	9.86	0	up
circRNA1055	3.97874	0.0126635	up	dre-miR-27d_R-1_1ss21CT	-1.54264	0.00746859	down	XM_021558444.1	dek	inf	0.01	up
circRNA1126	4.24136	0.0048314	up	dre-miR-27d_R-1_1ss21CT	-1.54264	0.00746859	down	XM_021558444.1	dek	inf	0.01	up
circRNA1181	inf	0.0135677	up	dre-miR-27d_R-1_1ss21CT	-1.54264	0.00746859	down	XM_021558444.1	dek	inf	0.01	up
circRNA1055	3.97874	0.0126635	up	dre-miR-27d_R-1_1ss21CT	-1.54264	0.00746859	down	XM_021558568.1	pdxdc1	5.52	0	up
circRNA1126	4.24136	0.0048314	up	dre-miR-27d_R-1_1ss21CT	-1.54264	0.00746859	down	XM_021558568.1	pdxdc1	5.52	0	up
circRNA1181	inf	0.0135677	up	dre-miR-27d_R-1_1ss21CT	-1.54264	0.00746859	down	XM_021558568.1	pdxdc1	5.52	0	up
circRNA1055	3.97874	0.0126635	up	dre-miR-27d_R-1_1ss21CT	-1.54264	0.00746859	down	XM_021558579.1	gng5	1.33	0	up
circRNA1126	4.24136	0.0048314	up	dre-miR-27d_R-1_1ss21CT	-1.54264	0.00746859	down	XM_021558579.1	gng5	1.33	0	up
circRNA1181	inf	0.0135677	up	dre-miR-27d_R-1_1ss21CT	-1.54264	0.00746859	down	XM_021558579.1	gng5	1.33	0	up
circRNA1055	3.97874	0.0126635	up	dre-miR-27d_R-1_1ss21CT	-1.54264	0.00746859	down	XM_021558671.1	fahd1	1.97	0.01	up
circRNA1126	4.24136	0.0048314	up	dre-miR-27d_R-1_1ss21CT	-1.54264	0.00746859	down	XM_021558671.1	fahd1	1.97	0.01	up
circRNA1181	inf	0.0135677	up	dre-miR-27d_R-1_1ss21CT	-1.54264	0.00746859	down	XM_021558671.1	fahd1	1.97	0.01	up
circRNA1055	3.97874	0.0126635	up	dre-miR-27d_R-1_1ss21CT	-1.54264	0.00746859	down	XM_021559448.1	gngt2	3.18	0	up
circRNA1126	4.24136	0.0048314	up	dre-miR-27d_R-1_1ss21CT	-1.54264	0.00746859	down	XM_021559448.1	gngt2	3.18	0	up
circRNA1181	inf	0.0135677	up	dre-miR-27d_R-1_1ss21CT	-1.54264	0.00746859	down	XM_021559448.1	gngt2	3.18	0	up
circRNA1055	3.97874	0.0126635	up	dre-miR-27d_R-1_1ss21CT	-1.54264	0.00746859	down	XM_021560121.1	-	7.19	0.02	up
circRNA1126	4.24136	0.0048314	up	dre-miR-27d_R-1_1ss21CT	-1.54264	0.00746859	down	XM_021560121.1	-	7.19	0.02	up
circRNA1181	inf	0.0135677	up	dre-miR-27d_R-1_1ss21CT	-1.54264	0.00746859	down	XM_021560121.1	-	7.19	0.02	up
circRNA1055	3.97874	0.0126635	up	dre-miR-27d_R-1_1ss21CT	-1.54264	0.00746859	down	XM_021560752.1	lsr	5.32	0	up
circRNA1126	4.24136	0.0048314	up	dre-miR-27d_R-1_1ss21CT	-1.54264	0.00746859	down	XM_021560752.1	lsr	5.32	0	up
circRNA1181	inf	0.0135677	up	dre-miR-27d_R-1_1ss21CT	-1.54264	0.00746859	down	XM_021560752.1	lsr	5.32	0	up
circRNA1055	3.97874	0.0126635	up	dre-miR-27d_R-1_1ss21CT	-1.54264	0.00746859	down	XM_021561976.1	bmp8b	1.47	0.03	up
circRNA1126	4.24136	0.0048314	up	dre-miR-27d_R-1_1ss21CT	-1.54264	0.00746859	down	XM_021561976.1	bmp8b	1.47	0.03	up
circRNA1181	inf	0.0135677	up	dre-miR-27d_R-1_1ss21CT	-1.54264	0.00746859	down	XM_021561976.1	bmp8b	1.47	0.03	up
circRNA1055	3.97874	0.0126635	up	dre-miR-27d_R-1_1ss21CT	-1.54264	0.00746859	down	XM_021562988.1	arl5b	inf	0	up
circRNA1126	4.24136	0.0048314	up	dre-miR-27d_R-1_1ss21CT	-1.54264	0.00746859	down	XM_021562988.1	arl5b	inf	0	up
circRNA1181	inf	0.0135677	up	dre-miR-27d_R-1_1ss21CT	-1.54264	0.00746859	down	XM_021562988.1	arl5b	inf	0	up
circRNA1055	3.97874	0.0126635	up	dre-miR-27d_R-1_1ss21CT	-1.54264	0.00746859	down	XM_021563396.1	kif21a	inf	0	up
circRNA1126	4.24136	0.0048314	up	dre-miR-27d_R-1_1ss21CT	-1.54264	0.00746859	down	XM_021563396.1	kif21a	inf	0	up
circRNA1181	inf	0.0135677	up	dre-miR-27d_R-1_1ss21CT	-1.54264	0.00746859	down	XM_021563396.1	kif21a	inf	0	up
circRNA1055	3.97874	0.0126635	up	dre-miR-27d_R-1_1ss21CT	-1.54264	0.00746859	down	XM_021563504.1	akr1b1	1.33	0	up
circRNA1126	4.24136	0.0048314	up	dre-miR-27d_R-1_1ss21CT	-1.54264	0.00746859	down	XM_021563504.1	akr1b1	1.33	0	up
circRNA1181	inf	0.0135677	up	dre-miR-27d_R-1_1ss21CT	-1.54264	0.00746859	down	XM_021563504.1	akr1b1	1.33	0	up
circRNA1055	3.97874	0.0126635	up	dre-miR-27d_R-1_1ss21CT	-1.54264	0.00746859	down	XM_021564550.1	eif2ak2	inf	0	up
circRNA1126	4.24136	0.0048314	up	dre-miR-27d_R-1_1ss21CT	-1.54264	0.00746859	down	XM_021564550.1	eif2ak2	inf	0	up
circRNA1181	inf	0.0135677	up	dre-miR-27d_R-1_1ss21CT	-1.54264	0.00746859	down	XM_021564550.1	eif2ak2	inf	0	up
circRNA1055	3.97874	0.0126635	up	dre-miR-27d_R-1_1ss21CT	-1.54264	0.00746859	down	XM_021565145.1	phkg2	1.48	0	up
circRNA1126	4.24136	0.0048314	up	dre-miR-27d_R-1_1ss21CT	-1.54264	0.00746859	down	XM_021565145.1	phkg2	1.48	0	up
circRNA1181	inf	0.0135677	up	dre-miR-27d_R-1_1ss21CT	-1.54264	0.00746859	down	XM_021565145.1	phkg2	1.48	0	up
circRNA1055	3.97874	0.0126635	up	dre-miR-27d_R-1_1ss21CT	-1.54264	0.00746859	down	XM_021565502.1	pelo	2.15	0	up
circRNA1126	4.24136	0.0048314	up	dre-miR-27d_R-1_1ss21CT	-1.54264	0.00746859	down	XM_021565502.1	pelo	2.15	0	up
circRNA1181	inf	0.0135677	up	dre-miR-27d_R-1_1ss21CT	-1.54264	0.00746859	down	XM_021565502.1	pelo	2.15	0	up
circRNA1055	3.97874	0.0126635	up	dre-miR-27d_R-1_1ss21CT	-1.54264	0.00746859	down	XM_021565825.1	srgap3	inf	0	up
circRNA1126	4.24136	0.0048314	up	dre-miR-27d_R-1_1ss21CT	-1.54264	0.00746859	down	XM_021565825.1	srgap3	inf	0	up
circRNA1181	inf	0.0135677	up	dre-miR-27d_R-1_1ss21CT	-1.54264	0.00746859	down	XM_021565825.1	srgap3	inf	0	up
circRNA1055	3.97874	0.0126635	up	dre-miR-27d_R-1_1ss21CT	-1.54264	0.00746859	down	XM_021566794.1	-	3.37	0.01	up
circRNA1126	4.24136	0.0048314	up	dre-miR-27d_R-1_1ss21CT	-1.54264	0.00746859	down	XM_021566794.1	-	3.37	0.01	up
circRNA1181	inf	0.0135677	up	dre-miR-27d_R-1_1ss21CT	-1.54264	0.00746859	down	XM_021566794.1	-	3.37	0.01	up
circRNA1055	3.97874	0.0126635	up	dre-miR-27d_R-1_1ss21CT	-1.54264	0.00746859	down	XM_021568399.1	rbl1	inf	0.04	up
circRNA1126	4.24136	0.0048314	up	dre-miR-27d_R-1_1ss21CT	-1.54264	0.00746859	down	XM_021568399.1	rbl1	inf	0.04	up
circRNA1181	inf	0.0135677	up	dre-miR-27d_R-1_1ss21CT	-1.54264	0.00746859	down	XM_021568399.1	rbl1	inf	0.04	up
circRNA1055	3.97874	0.0126635	up	dre-miR-27d_R-1_1ss21CT	-1.54264	0.00746859	down	XM_021568401.1	ptprt	2.24	0.01	up
circRNA1126	4.24136	0.0048314	up	dre-miR-27d_R-1_1ss21CT	-1.54264	0.00746859	down	XM_021568401.1	ptprt	2.24	0.01	up
circRNA1181	inf	0.0135677	up	dre-miR-27d_R-1_1ss21CT	-1.54264	0.00746859	down	XM_021568401.1	ptprt	2.24	0.01	up
circRNA1055	3.97874	0.0126635	up	dre-miR-27d_R-1_1ss21CT	-1.54264	0.00746859	down	XM_021568605.1	tgif2	inf	0	up
circRNA1126	4.24136	0.0048314	up	dre-miR-27d_R-1_1ss21CT	-1.54264	0.00746859	down	XM_021568605.1	tgif2	inf	0	up
circRNA1181	inf	0.0135677	up	dre-miR-27d_R-1_1ss21CT	-1.54264	0.00746859	down	XM_021568605.1	tgif2	inf	0	up
circRNA1055	3.97874	0.0126635	up	dre-miR-27d_R-1_1ss21CT	-1.54264	0.00746859	down	XM_021568875.1	ddhd2	inf	0.02	up
circRNA1126	4.24136	0.0048314	up	dre-miR-27d_R-1_1ss21CT	-1.54264	0.00746859	down	XM_021568875.1	ddhd2	inf	0.02	up
circRNA1181	inf	0.0135677	up	dre-miR-27d_R-1_1ss21CT	-1.54264	0.00746859	down	XM_021568875.1	ddhd2	inf	0.02	up
circRNA1055	3.97874	0.0126635	up	dre-miR-27d_R-1_1ss21CT	-1.54264	0.00746859	down	XM_021569054.1	agap1,agap2	1.47	0	up
circRNA1126	4.24136	0.0048314	up	dre-miR-27d_R-1_1ss21CT	-1.54264	0.00746859	down	XM_021569054.1	agap1,agap2	1.47	0	up
circRNA1181	inf	0.0135677	up	dre-miR-27d_R-1_1ss21CT	-1.54264	0.00746859	down	XM_021569054.1	agap1,agap2	1.47	0	up
circRNA1055	3.97874	0.0126635	up	dre-miR-27d_R-1_1ss21CT	-1.54264	0.00746859	down	XM_021569453.1	smim7	1	0.04	up
circRNA1126	4.24136	0.0048314	up	dre-miR-27d_R-1_1ss21CT	-1.54264	0.00746859	down	XM_021569453.1	smim7	1	0.04	up
circRNA1181	inf	0.0135677	up	dre-miR-27d_R-1_1ss21CT	-1.54264	0.00746859	down	XM_021569453.1	smim7	1	0.04	up
circRNA1055	3.97874	0.0126635	up	dre-miR-27d_R-1_1ss21CT	-1.54264	0.00746859	down	XM_021569597.1	ptprg	1.22	0	up
circRNA1126	4.24136	0.0048314	up	dre-miR-27d_R-1_1ss21CT	-1.54264	0.00746859	down	XM_021569597.1	ptprg	1.22	0	up
circRNA1181	inf	0.0135677	up	dre-miR-27d_R-1_1ss21CT	-1.54264	0.00746859	down	XM_021569597.1	ptprg	1.22	0	up
circRNA1055	3.97874	0.0126635	up	dre-miR-27d_R-1_1ss21CT	-1.54264	0.00746859	down	XM_021569810.1	rybp	1.13	0	up
circRNA1126	4.24136	0.0048314	up	dre-miR-27d_R-1_1ss21CT	-1.54264	0.00746859	down	XM_021569810.1	rybp	1.13	0	up
circRNA1181	inf	0.0135677	up	dre-miR-27d_R-1_1ss21CT	-1.54264	0.00746859	down	XM_021569810.1	rybp	1.13	0	up
circRNA1055	3.97874	0.0126635	up	dre-miR-27d_R-1_1ss21CT	-1.54264	0.00746859	down	XM_021569965.1	brk1-a	1.21	0	up
circRNA1126	4.24136	0.0048314	up	dre-miR-27d_R-1_1ss21CT	-1.54264	0.00746859	down	XM_021569965.1	brk1-a	1.21	0	up
circRNA1181	inf	0.0135677	up	dre-miR-27d_R-1_1ss21CT	-1.54264	0.00746859	down	XM_021569965.1	brk1-a	1.21	0	up
circRNA1055	3.97874	0.0126635	up	dre-miR-27d_R-1_1ss21CT	-1.54264	0.00746859	down	XM_021570295.1	usp48	1.38	0.02	up
circRNA1126	4.24136	0.0048314	up	dre-miR-27d_R-1_1ss21CT	-1.54264	0.00746859	down	XM_021570295.1	usp48	1.38	0.02	up
circRNA1181	inf	0.0135677	up	dre-miR-27d_R-1_1ss21CT	-1.54264	0.00746859	down	XM_021570295.1	usp48	1.38	0.02	up
circRNA1055	3.97874	0.0126635	up	dre-miR-27d_R-1_1ss21CT	-1.54264	0.00746859	down	XM_021570327.1	wdr82	1.83	0	up
circRNA1126	4.24136	0.0048314	up	dre-miR-27d_R-1_1ss21CT	-1.54264	0.00746859	down	XM_021570327.1	wdr82	1.83	0	up
circRNA1181	inf	0.0135677	up	dre-miR-27d_R-1_1ss21CT	-1.54264	0.00746859	down	XM_021570327.1	wdr82	1.83	0	up
circRNA1055	3.97874	0.0126635	up	dre-miR-27d_R-1_1ss21CT	-1.54264	0.00746859	down	XM_021570412.1	sstr3	inf	0	up
circRNA1126	4.24136	0.0048314	up	dre-miR-27d_R-1_1ss21CT	-1.54264	0.00746859	down	XM_021570412.1	sstr3	inf	0	up
circRNA1181	inf	0.0135677	up	dre-miR-27d_R-1_1ss21CT	-1.54264	0.00746859	down	XM_021570412.1	sstr3	inf	0	up
circRNA1055	3.97874	0.0126635	up	dre-miR-27d_R-1_1ss21CT	-1.54264	0.00746859	down	XM_021570921.1	-	1.29	0	up
circRNA1126	4.24136	0.0048314	up	dre-miR-27d_R-1_1ss21CT	-1.54264	0.00746859	down	XM_021570921.1	-	1.29	0	up
circRNA1181	inf	0.0135677	up	dre-miR-27d_R-1_1ss21CT	-1.54264	0.00746859	down	XM_021570921.1	-	1.29	0	up
circRNA1055	3.97874	0.0126635	up	dre-miR-27d_R-1_1ss21CT	-1.54264	0.00746859	down	XM_021571105.1	-	1.12	0.02	up
circRNA1126	4.24136	0.0048314	up	dre-miR-27d_R-1_1ss21CT	-1.54264	0.00746859	down	XM_021571105.1	-	1.12	0.02	up
circRNA1181	inf	0.0135677	up	dre-miR-27d_R-1_1ss21CT	-1.54264	0.00746859	down	XM_021571105.1	-	1.12	0.02	up
circRNA1055	3.97874	0.0126635	up	dre-miR-27d_R-1_1ss21CT	-1.54264	0.00746859	down	XM_021571193.1	casq2	1.85	0.03	up
circRNA1126	4.24136	0.0048314	up	dre-miR-27d_R-1_1ss21CT	-1.54264	0.00746859	down	XM_021571193.1	casq2	1.85	0.03	up
circRNA1181	inf	0.0135677	up	dre-miR-27d_R-1_1ss21CT	-1.54264	0.00746859	down	XM_021571193.1	casq2	1.85	0.03	up
circRNA1055	3.97874	0.0126635	up	dre-miR-27d_R-1_1ss21CT	-1.54264	0.00746859	down	XM_021571256.1	gpm6b	1.74	0	up
circRNA1126	4.24136	0.0048314	up	dre-miR-27d_R-1_1ss21CT	-1.54264	0.00746859	down	XM_021571256.1	gpm6b	1.74	0	up
circRNA1181	inf	0.0135677	up	dre-miR-27d_R-1_1ss21CT	-1.54264	0.00746859	down	XM_021571256.1	gpm6b	1.74	0	up
circRNA1055	3.97874	0.0126635	up	dre-miR-27d_R-1_1ss21CT	-1.54264	0.00746859	down	XM_021571978.1	gsk3b	inf	0.02	up
circRNA1126	4.24136	0.0048314	up	dre-miR-27d_R-1_1ss21CT	-1.54264	0.00746859	down	XM_021571978.1	gsk3b	inf	0.02	up
circRNA1181	inf	0.0135677	up	dre-miR-27d_R-1_1ss21CT	-1.54264	0.00746859	down	XM_021571978.1	gsk3b	inf	0.02	up
circRNA1055	3.97874	0.0126635	up	dre-miR-27d_R-1_1ss21CT	-1.54264	0.00746859	down	XM_021572955.1	fam133	inf	0.01	up
circRNA1126	4.24136	0.0048314	up	dre-miR-27d_R-1_1ss21CT	-1.54264	0.00746859	down	XM_021572955.1	fam133	inf	0.01	up
circRNA1181	inf	0.0135677	up	dre-miR-27d_R-1_1ss21CT	-1.54264	0.00746859	down	XM_021572955.1	fam133	inf	0.01	up
circRNA1055	3.97874	0.0126635	up	dre-miR-27d_R-1_1ss21CT	-1.54264	0.00746859	down	XM_021573046.1	-	1.63	0.03	up
circRNA1126	4.24136	0.0048314	up	dre-miR-27d_R-1_1ss21CT	-1.54264	0.00746859	down	XM_021573046.1	-	1.63	0.03	up
circRNA1181	inf	0.0135677	up	dre-miR-27d_R-1_1ss21CT	-1.54264	0.00746859	down	XM_021573046.1	-	1.63	0.03	up
circRNA1055	3.97874	0.0126635	up	dre-miR-27d_R-1_1ss21CT	-1.54264	0.00746859	down	XM_021573627.1	acsl1	8.61	0	up
circRNA1126	4.24136	0.0048314	up	dre-miR-27d_R-1_1ss21CT	-1.54264	0.00746859	down	XM_021573627.1	acsl1	8.61	0	up
circRNA1181	inf	0.0135677	up	dre-miR-27d_R-1_1ss21CT	-1.54264	0.00746859	down	XM_021573627.1	acsl1	8.61	0	up
circRNA1055	3.97874	0.0126635	up	dre-miR-27d_R-1_1ss21CT	-1.54264	0.00746859	down	XM_021573804.1	map7	inf	0	up
circRNA1126	4.24136	0.0048314	up	dre-miR-27d_R-1_1ss21CT	-1.54264	0.00746859	down	XM_021573804.1	map7	inf	0	up
circRNA1181	inf	0.0135677	up	dre-miR-27d_R-1_1ss21CT	-1.54264	0.00746859	down	XM_021573804.1	map7	inf	0	up
circRNA1055	3.97874	0.0126635	up	dre-miR-27d_R-1_1ss21CT	-1.54264	0.00746859	down	XM_021573889.1	dicer1	3.89	0	up
circRNA1126	4.24136	0.0048314	up	dre-miR-27d_R-1_1ss21CT	-1.54264	0.00746859	down	XM_021573889.1	dicer1	3.89	0	up
circRNA1181	inf	0.0135677	up	dre-miR-27d_R-1_1ss21CT	-1.54264	0.00746859	down	XM_021573889.1	dicer1	3.89	0	up
circRNA1055	3.97874	0.0126635	up	dre-miR-27d_R-1_1ss21CT	-1.54264	0.00746859	down	XM_021574145.1	dapp1	1.82	0	up
circRNA1126	4.24136	0.0048314	up	dre-miR-27d_R-1_1ss21CT	-1.54264	0.00746859	down	XM_021574145.1	dapp1	1.82	0	up
circRNA1181	inf	0.0135677	up	dre-miR-27d_R-1_1ss21CT	-1.54264	0.00746859	down	XM_021574145.1	dapp1	1.82	0	up
circRNA1055	3.97874	0.0126635	up	dre-miR-27d_R-1_1ss21CT	-1.54264	0.00746859	down	XM_021576419.1	pi4k2a	2.35	0	up
circRNA1126	4.24136	0.0048314	up	dre-miR-27d_R-1_1ss21CT	-1.54264	0.00746859	down	XM_021576419.1	pi4k2a	2.35	0	up
circRNA1181	inf	0.0135677	up	dre-miR-27d_R-1_1ss21CT	-1.54264	0.00746859	down	XM_021576419.1	pi4k2a	2.35	0	up
circRNA1055	3.97874	0.0126635	up	dre-miR-27d_R-1_1ss21CT	-1.54264	0.00746859	down	XM_021576470.1	col21a1	3.83	0.05	up
circRNA1126	4.24136	0.0048314	up	dre-miR-27d_R-1_1ss21CT	-1.54264	0.00746859	down	XM_021576470.1	col21a1	3.83	0.05	up
circRNA1181	inf	0.0135677	up	dre-miR-27d_R-1_1ss21CT	-1.54264	0.00746859	down	XM_021576470.1	col21a1	3.83	0.05	up
circRNA1055	3.97874	0.0126635	up	dre-miR-27d_R-1_1ss21CT	-1.54264	0.00746859	down	XM_021576497.1	ick	3.06	0	up
circRNA1126	4.24136	0.0048314	up	dre-miR-27d_R-1_1ss21CT	-1.54264	0.00746859	down	XM_021576497.1	ick	3.06	0	up
circRNA1181	inf	0.0135677	up	dre-miR-27d_R-1_1ss21CT	-1.54264	0.00746859	down	XM_021576497.1	ick	3.06	0	up
circRNA1055	3.97874	0.0126635	up	dre-miR-27d_R-1_1ss21CT	-1.54264	0.00746859	down	XM_021576883.1	-	2.58	0	up
circRNA1126	4.24136	0.0048314	up	dre-miR-27d_R-1_1ss21CT	-1.54264	0.00746859	down	XM_021576883.1	-	2.58	0	up
circRNA1181	inf	0.0135677	up	dre-miR-27d_R-1_1ss21CT	-1.54264	0.00746859	down	XM_021576883.1	-	2.58	0	up
circRNA1055	3.97874	0.0126635	up	dre-miR-27d_R-1_1ss21CT	-1.54264	0.00746859	down	XM_021577158.1	tspan9	8.19	0.01	up
circRNA1126	4.24136	0.0048314	up	dre-miR-27d_R-1_1ss21CT	-1.54264	0.00746859	down	XM_021577158.1	tspan9	8.19	0.01	up
circRNA1181	inf	0.0135677	up	dre-miR-27d_R-1_1ss21CT	-1.54264	0.00746859	down	XM_021577158.1	tspan9	8.19	0.01	up
circRNA1055	3.97874	0.0126635	up	dre-miR-27d_R-1_1ss21CT	-1.54264	0.00746859	down	XM_021577408.1	chchd3,chchd6	9.1	0.01	up
circRNA1126	4.24136	0.0048314	up	dre-miR-27d_R-1_1ss21CT	-1.54264	0.00746859	down	XM_021577408.1	chchd3,chchd6	9.1	0.01	up
circRNA1181	inf	0.0135677	up	dre-miR-27d_R-1_1ss21CT	-1.54264	0.00746859	down	XM_021577408.1	chchd3,chchd6	9.1	0.01	up
circRNA1055	3.97874	0.0126635	up	dre-miR-27d_R-1_1ss21CT	-1.54264	0.00746859	down	XM_021577794.1	-	1.5	0.02	up
circRNA1126	4.24136	0.0048314	up	dre-miR-27d_R-1_1ss21CT	-1.54264	0.00746859	down	XM_021577794.1	-	1.5	0.02	up
circRNA1181	inf	0.0135677	up	dre-miR-27d_R-1_1ss21CT	-1.54264	0.00746859	down	XM_021577794.1	-	1.5	0.02	up
circRNA1055	3.97874	0.0126635	up	dre-miR-27d_R-1_1ss21CT	-1.54264	0.00746859	down	XM_021578657.1	p2ry8	1.76	0	up
circRNA1126	4.24136	0.0048314	up	dre-miR-27d_R-1_1ss21CT	-1.54264	0.00746859	down	XM_021578657.1	p2ry8	1.76	0	up
circRNA1181	inf	0.0135677	up	dre-miR-27d_R-1_1ss21CT	-1.54264	0.00746859	down	XM_021578657.1	p2ry8	1.76	0	up
circRNA1055	3.97874	0.0126635	up	dre-miR-27d_R-1_1ss21CT	-1.54264	0.00746859	down	XM_021579291.1	myo16	2.2	0.01	up
circRNA1126	4.24136	0.0048314	up	dre-miR-27d_R-1_1ss21CT	-1.54264	0.00746859	down	XM_021579291.1	myo16	2.2	0.01	up
circRNA1181	inf	0.0135677	up	dre-miR-27d_R-1_1ss21CT	-1.54264	0.00746859	down	XM_021579291.1	myo16	2.2	0.01	up
circRNA1055	3.97874	0.0126635	up	dre-miR-27d_R-1_1ss21CT	-1.54264	0.00746859	down	XM_021579311.1	gsk3b	12.69	0	up
circRNA1126	4.24136	0.0048314	up	dre-miR-27d_R-1_1ss21CT	-1.54264	0.00746859	down	XM_021579311.1	gsk3b	12.69	0	up
circRNA1181	inf	0.0135677	up	dre-miR-27d_R-1_1ss21CT	-1.54264	0.00746859	down	XM_021579311.1	gsk3b	12.69	0	up
circRNA1055	3.97874	0.0126635	up	dre-miR-27d_R-1_1ss21CT	-1.54264	0.00746859	down	XM_021580265.1	stk32c	inf	0	up
circRNA1126	4.24136	0.0048314	up	dre-miR-27d_R-1_1ss21CT	-1.54264	0.00746859	down	XM_021580265.1	stk32c	inf	0	up
circRNA1181	inf	0.0135677	up	dre-miR-27d_R-1_1ss21CT	-1.54264	0.00746859	down	XM_021580265.1	stk32c	inf	0	up
circRNA1055	3.97874	0.0126635	up	dre-miR-27d_R-1_1ss21CT	-1.54264	0.00746859	down	XM_021581285.1	c16orf52	1.64	0.01	up
circRNA1126	4.24136	0.0048314	up	dre-miR-27d_R-1_1ss21CT	-1.54264	0.00746859	down	XM_021581285.1	c16orf52	1.64	0.01	up
circRNA1181	inf	0.0135677	up	dre-miR-27d_R-1_1ss21CT	-1.54264	0.00746859	down	XM_021581285.1	c16orf52	1.64	0.01	up
circRNA1055	3.97874	0.0126635	up	dre-miR-27d_R-1_1ss21CT	-1.54264	0.00746859	down	XM_021582724.1	sh3bgr	inf	0	up
circRNA1126	4.24136	0.0048314	up	dre-miR-27d_R-1_1ss21CT	-1.54264	0.00746859	down	XM_021582724.1	sh3bgr	inf	0	up
circRNA1181	inf	0.0135677	up	dre-miR-27d_R-1_1ss21CT	-1.54264	0.00746859	down	XM_021582724.1	sh3bgr	inf	0	up
circRNA1055	3.97874	0.0126635	up	dre-miR-27d_R-1_1ss21CT	-1.54264	0.00746859	down	XM_021583836.1	ptprn	inf	0.01	up
circRNA1126	4.24136	0.0048314	up	dre-miR-27d_R-1_1ss21CT	-1.54264	0.00746859	down	XM_021583836.1	ptprn	inf	0.01	up
circRNA1181	inf	0.0135677	up	dre-miR-27d_R-1_1ss21CT	-1.54264	0.00746859	down	XM_021583836.1	ptprn	inf	0.01	up
circRNA1055	3.97874	0.0126635	up	dre-miR-27d_R-1_1ss21CT	-1.54264	0.00746859	down	XM_021583855.1	mcf2l,mcf2	3.45	0.01	up
circRNA1126	4.24136	0.0048314	up	dre-miR-27d_R-1_1ss21CT	-1.54264	0.00746859	down	XM_021583855.1	mcf2l,mcf2	3.45	0.01	up
circRNA1181	inf	0.0135677	up	dre-miR-27d_R-1_1ss21CT	-1.54264	0.00746859	down	XM_021583855.1	mcf2l,mcf2	3.45	0.01	up
circRNA1055	3.97874	0.0126635	up	dre-miR-27d_R-1_1ss21CT	-1.54264	0.00746859	down	XM_021585697.1	eprs	9.77	0	up
circRNA1126	4.24136	0.0048314	up	dre-miR-27d_R-1_1ss21CT	-1.54264	0.00746859	down	XM_021585697.1	eprs	9.77	0	up
circRNA1181	inf	0.0135677	up	dre-miR-27d_R-1_1ss21CT	-1.54264	0.00746859	down	XM_021585697.1	eprs	9.77	0	up
circRNA1055	3.97874	0.0126635	up	dre-miR-27d_R-1_1ss21CT	-1.54264	0.00746859	down	XM_021585698.1	eprs	inf	0	up
circRNA1126	4.24136	0.0048314	up	dre-miR-27d_R-1_1ss21CT	-1.54264	0.00746859	down	XM_021585698.1	eprs	inf	0	up
circRNA1181	inf	0.0135677	up	dre-miR-27d_R-1_1ss21CT	-1.54264	0.00746859	down	XM_021585698.1	eprs	inf	0	up
circRNA1055	3.97874	0.0126635	up	dre-miR-27d_R-1_1ss21CT	-1.54264	0.00746859	down	XM_021585985.1	mmp15	1.46	0.05	up
circRNA1126	4.24136	0.0048314	up	dre-miR-27d_R-1_1ss21CT	-1.54264	0.00746859	down	XM_021585985.1	mmp15	1.46	0.05	up
circRNA1181	inf	0.0135677	up	dre-miR-27d_R-1_1ss21CT	-1.54264	0.00746859	down	XM_021585985.1	mmp15	1.46	0.05	up
circRNA1055	3.97874	0.0126635	up	dre-miR-27d_R-1_1ss21CT	-1.54264	0.00746859	down	XM_021586127.1	arid3b	inf	0	up
circRNA1126	4.24136	0.0048314	up	dre-miR-27d_R-1_1ss21CT	-1.54264	0.00746859	down	XM_021586127.1	arid3b	inf	0	up
circRNA1181	inf	0.0135677	up	dre-miR-27d_R-1_1ss21CT	-1.54264	0.00746859	down	XM_021586127.1	arid3b	inf	0	up
circRNA1055	3.97874	0.0126635	up	dre-miR-27d_R-1_1ss21CT	-1.54264	0.00746859	down	XM_021586155.1	usp47	8.88	0.03	up
circRNA1126	4.24136	0.0048314	up	dre-miR-27d_R-1_1ss21CT	-1.54264	0.00746859	down	XM_021586155.1	usp47	8.88	0.03	up
circRNA1181	inf	0.0135677	up	dre-miR-27d_R-1_1ss21CT	-1.54264	0.00746859	down	XM_021586155.1	usp47	8.88	0.03	up
circRNA1055	3.97874	0.0126635	up	dre-miR-27d_R-1_1ss21CT	-1.54264	0.00746859	down	XM_021586243.1	rfx7	inf	0	up
circRNA1126	4.24136	0.0048314	up	dre-miR-27d_R-1_1ss21CT	-1.54264	0.00746859	down	XM_021586243.1	rfx7	inf	0	up
circRNA1181	inf	0.0135677	up	dre-miR-27d_R-1_1ss21CT	-1.54264	0.00746859	down	XM_021586243.1	rfx7	inf	0	up
circRNA1055	3.97874	0.0126635	up	dre-miR-27d_R-1_1ss21CT	-1.54264	0.00746859	down	XM_021586246.1	rfx7	inf	0	up
circRNA1126	4.24136	0.0048314	up	dre-miR-27d_R-1_1ss21CT	-1.54264	0.00746859	down	XM_021586246.1	rfx7	inf	0	up
circRNA1181	inf	0.0135677	up	dre-miR-27d_R-1_1ss21CT	-1.54264	0.00746859	down	XM_021586246.1	rfx7	inf	0	up
circRNA1055	3.97874	0.0126635	up	dre-miR-27d_R-1_1ss21CT	-1.54264	0.00746859	down	XM_021587147.1	-	1.47	0.05	up
circRNA1126	4.24136	0.0048314	up	dre-miR-27d_R-1_1ss21CT	-1.54264	0.00746859	down	XM_021587147.1	-	1.47	0.05	up
circRNA1181	inf	0.0135677	up	dre-miR-27d_R-1_1ss21CT	-1.54264	0.00746859	down	XM_021587147.1	-	1.47	0.05	up
circRNA1055	3.97874	0.0126635	up	dre-miR-27d_R-1_1ss21CT	-1.54264	0.00746859	down	XM_021587547.1	tbcel	inf	0	up
circRNA1126	4.24136	0.0048314	up	dre-miR-27d_R-1_1ss21CT	-1.54264	0.00746859	down	XM_021587547.1	tbcel	inf	0	up
circRNA1181	inf	0.0135677	up	dre-miR-27d_R-1_1ss21CT	-1.54264	0.00746859	down	XM_021587547.1	tbcel	inf	0	up
circRNA1055	3.97874	0.0126635	up	dre-miR-27d_R-1_1ss21CT	-1.54264	0.00746859	down	XM_021588139.1	sh3bgr	inf	0	up
circRNA1126	4.24136	0.0048314	up	dre-miR-27d_R-1_1ss21CT	-1.54264	0.00746859	down	XM_021588139.1	sh3bgr	inf	0	up
circRNA1181	inf	0.0135677	up	dre-miR-27d_R-1_1ss21CT	-1.54264	0.00746859	down	XM_021588139.1	sh3bgr	inf	0	up
circRNA1055	3.97874	0.0126635	up	dre-miR-27d_R-1_1ss21CT	-1.54264	0.00746859	down	XM_021588178.1	sh3bgr	inf	0	up
circRNA1126	4.24136	0.0048314	up	dre-miR-27d_R-1_1ss21CT	-1.54264	0.00746859	down	XM_021588178.1	sh3bgr	inf	0	up
circRNA1181	inf	0.0135677	up	dre-miR-27d_R-1_1ss21CT	-1.54264	0.00746859	down	XM_021588178.1	sh3bgr	inf	0	up
circRNA1055	3.97874	0.0126635	up	dre-miR-27d_R-1_1ss21CT	-1.54264	0.00746859	down	XM_021588646.1	crtc1	1.08	0.02	up
circRNA1126	4.24136	0.0048314	up	dre-miR-27d_R-1_1ss21CT	-1.54264	0.00746859	down	XM_021588646.1	crtc1	1.08	0.02	up
circRNA1181	inf	0.0135677	up	dre-miR-27d_R-1_1ss21CT	-1.54264	0.00746859	down	XM_021588646.1	crtc1	1.08	0.02	up
circRNA1055	3.97874	0.0126635	up	dre-miR-27d_R-1_1ss21CT	-1.54264	0.00746859	down	XM_021588970.1	tlk1b	inf	0	up
circRNA1126	4.24136	0.0048314	up	dre-miR-27d_R-1_1ss21CT	-1.54264	0.00746859	down	XM_021588970.1	tlk1b	inf	0	up
circRNA1181	inf	0.0135677	up	dre-miR-27d_R-1_1ss21CT	-1.54264	0.00746859	down	XM_021588970.1	tlk1b	inf	0	up
circRNA1055	3.97874	0.0126635	up	dre-miR-27d_R-1_1ss21CT	-1.54264	0.00746859	down	XM_021589482.1	b4galt2	1.43	0.03	up
circRNA1126	4.24136	0.0048314	up	dre-miR-27d_R-1_1ss21CT	-1.54264	0.00746859	down	XM_021589482.1	b4galt2	1.43	0.03	up
circRNA1181	inf	0.0135677	up	dre-miR-27d_R-1_1ss21CT	-1.54264	0.00746859	down	XM_021589482.1	b4galt2	1.43	0.03	up
circRNA1055	3.97874	0.0126635	up	dre-miR-27d_R-1_1ss21CT	-1.54264	0.00746859	down	XM_021589548.1	pde7a	inf	0	up
circRNA1126	4.24136	0.0048314	up	dre-miR-27d_R-1_1ss21CT	-1.54264	0.00746859	down	XM_021589548.1	pde7a	inf	0	up
circRNA1181	inf	0.0135677	up	dre-miR-27d_R-1_1ss21CT	-1.54264	0.00746859	down	XM_021589548.1	pde7a	inf	0	up
circRNA1055	3.97874	0.0126635	up	dre-miR-27d_R-1_1ss21CT	-1.54264	0.00746859	down	XM_021590876.1	fbxw5	4.84	0	up
circRNA1126	4.24136	0.0048314	up	dre-miR-27d_R-1_1ss21CT	-1.54264	0.00746859	down	XM_021590876.1	fbxw5	4.84	0	up
circRNA1181	inf	0.0135677	up	dre-miR-27d_R-1_1ss21CT	-1.54264	0.00746859	down	XM_021590876.1	fbxw5	4.84	0	up
circRNA1055	3.97874	0.0126635	up	dre-miR-27d_R-1_1ss21CT	-1.54264	0.00746859	down	XM_021590954.1	nacc2	inf	0	up
circRNA1126	4.24136	0.0048314	up	dre-miR-27d_R-1_1ss21CT	-1.54264	0.00746859	down	XM_021590954.1	nacc2	inf	0	up
circRNA1181	inf	0.0135677	up	dre-miR-27d_R-1_1ss21CT	-1.54264	0.00746859	down	XM_021590954.1	nacc2	inf	0	up
circRNA1055	3.97874	0.0126635	up	dre-miR-27d_R-1_1ss21CT	-1.54264	0.00746859	down	XM_021591115.1	osbp2	7.61	0.05	up
circRNA1126	4.24136	0.0048314	up	dre-miR-27d_R-1_1ss21CT	-1.54264	0.00746859	down	XM_021591115.1	osbp2	7.61	0.05	up
circRNA1181	inf	0.0135677	up	dre-miR-27d_R-1_1ss21CT	-1.54264	0.00746859	down	XM_021591115.1	osbp2	7.61	0.05	up
circRNA1055	3.97874	0.0126635	up	dre-miR-27d_R-1_1ss21CT	-1.54264	0.00746859	down	XM_021591233.1	mpdu1	1.44	0.04	up
circRNA1126	4.24136	0.0048314	up	dre-miR-27d_R-1_1ss21CT	-1.54264	0.00746859	down	XM_021591233.1	mpdu1	1.44	0.04	up
circRNA1181	inf	0.0135677	up	dre-miR-27d_R-1_1ss21CT	-1.54264	0.00746859	down	XM_021591233.1	mpdu1	1.44	0.04	up
circRNA1055	3.97874	0.0126635	up	dre-miR-27d_R-1_1ss21CT	-1.54264	0.00746859	down	XM_021591272.1	sptbn1	6.99	0.03	up
circRNA1126	4.24136	0.0048314	up	dre-miR-27d_R-1_1ss21CT	-1.54264	0.00746859	down	XM_021591272.1	sptbn1	6.99	0.03	up
circRNA1181	inf	0.0135677	up	dre-miR-27d_R-1_1ss21CT	-1.54264	0.00746859	down	XM_021591272.1	sptbn1	6.99	0.03	up
circRNA1055	3.97874	0.0126635	up	dre-miR-27d_R-1_1ss21CT	-1.54264	0.00746859	down	XM_021591556.1	camk2a	inf	0.01	up
circRNA1126	4.24136	0.0048314	up	dre-miR-27d_R-1_1ss21CT	-1.54264	0.00746859	down	XM_021591556.1	camk2a	inf	0.01	up
circRNA1181	inf	0.0135677	up	dre-miR-27d_R-1_1ss21CT	-1.54264	0.00746859	down	XM_021591556.1	camk2a	inf	0.01	up
circRNA1055	3.97874	0.0126635	up	dre-miR-27d_R-1_1ss21CT	-1.54264	0.00746859	down	XM_021591639.1	-	3.92	0.03	up
circRNA1126	4.24136	0.0048314	up	dre-miR-27d_R-1_1ss21CT	-1.54264	0.00746859	down	XM_021591639.1	-	3.92	0.03	up
circRNA1181	inf	0.0135677	up	dre-miR-27d_R-1_1ss21CT	-1.54264	0.00746859	down	XM_021591639.1	-	3.92	0.03	up
circRNA1055	3.97874	0.0126635	up	dre-miR-27d_R-1_1ss21CT	-1.54264	0.00746859	down	XM_021592368.1	ubr5	inf	0	up
circRNA1126	4.24136	0.0048314	up	dre-miR-27d_R-1_1ss21CT	-1.54264	0.00746859	down	XM_021592368.1	ubr5	inf	0	up
circRNA1181	inf	0.0135677	up	dre-miR-27d_R-1_1ss21CT	-1.54264	0.00746859	down	XM_021592368.1	ubr5	inf	0	up
circRNA1055	3.97874	0.0126635	up	dre-miR-27d_R-1_1ss21CT	-1.54264	0.00746859	down	XM_021592392.1	ubr5	inf	0	up
circRNA1126	4.24136	0.0048314	up	dre-miR-27d_R-1_1ss21CT	-1.54264	0.00746859	down	XM_021592392.1	ubr5	inf	0	up
circRNA1181	inf	0.0135677	up	dre-miR-27d_R-1_1ss21CT	-1.54264	0.00746859	down	XM_021592392.1	ubr5	inf	0	up
circRNA1055	3.97874	0.0126635	up	dre-miR-27d_R-1_1ss21CT	-1.54264	0.00746859	down	XM_021593544.1	tp53inp1	inf	0	up
circRNA1126	4.24136	0.0048314	up	dre-miR-27d_R-1_1ss21CT	-1.54264	0.00746859	down	XM_021593544.1	tp53inp1	inf	0	up
circRNA1181	inf	0.0135677	up	dre-miR-27d_R-1_1ss21CT	-1.54264	0.00746859	down	XM_021593544.1	tp53inp1	inf	0	up
circRNA1055	3.97874	0.0126635	up	dre-miR-27d_R-1_1ss21CT	-1.54264	0.00746859	down	XM_021594142.1	sv2a	inf	0	up
circRNA1126	4.24136	0.0048314	up	dre-miR-27d_R-1_1ss21CT	-1.54264	0.00746859	down	XM_021594142.1	sv2a	inf	0	up
circRNA1181	inf	0.0135677	up	dre-miR-27d_R-1_1ss21CT	-1.54264	0.00746859	down	XM_021594142.1	sv2a	inf	0	up
circRNA1055	3.97874	0.0126635	up	dre-miR-27d_R-1_1ss21CT	-1.54264	0.00746859	down	XM_021594926.1	-	3.33	0	up
circRNA1126	4.24136	0.0048314	up	dre-miR-27d_R-1_1ss21CT	-1.54264	0.00746859	down	XM_021594926.1	-	3.33	0	up
circRNA1181	inf	0.0135677	up	dre-miR-27d_R-1_1ss21CT	-1.54264	0.00746859	down	XM_021594926.1	-	3.33	0	up
circRNA1055	3.97874	0.0126635	up	dre-miR-27d_R-1_1ss21CT	-1.54264	0.00746859	down	XM_021596651.1	mpra	inf	0.01	up
circRNA1126	4.24136	0.0048314	up	dre-miR-27d_R-1_1ss21CT	-1.54264	0.00746859	down	XM_021596651.1	mpra	inf	0.01	up
circRNA1181	inf	0.0135677	up	dre-miR-27d_R-1_1ss21CT	-1.54264	0.00746859	down	XM_021596651.1	mpra	inf	0.01	up
circRNA1055	3.97874	0.0126635	up	dre-miR-27d_R-1_1ss21CT	-1.54264	0.00746859	down	XM_021597314.1	arhgap15	2.25	0	up
circRNA1126	4.24136	0.0048314	up	dre-miR-27d_R-1_1ss21CT	-1.54264	0.00746859	down	XM_021597314.1	arhgap15	2.25	0	up
circRNA1181	inf	0.0135677	up	dre-miR-27d_R-1_1ss21CT	-1.54264	0.00746859	down	XM_021597314.1	arhgap15	2.25	0	up
circRNA1055	3.97874	0.0126635	up	dre-miR-27d_R-1_1ss21CT	-1.54264	0.00746859	down	XM_021597766.1	cbr1	2.94	0	up
circRNA1126	4.24136	0.0048314	up	dre-miR-27d_R-1_1ss21CT	-1.54264	0.00746859	down	XM_021597766.1	cbr1	2.94	0	up
circRNA1181	inf	0.0135677	up	dre-miR-27d_R-1_1ss21CT	-1.54264	0.00746859	down	XM_021597766.1	cbr1	2.94	0	up
circRNA1055	3.97874	0.0126635	up	dre-miR-27d_R-1_1ss21CT	-1.54264	0.00746859	down	XM_021597987.1	chka	inf	0	up
circRNA1126	4.24136	0.0048314	up	dre-miR-27d_R-1_1ss21CT	-1.54264	0.00746859	down	XM_021597987.1	chka	inf	0	up
circRNA1181	inf	0.0135677	up	dre-miR-27d_R-1_1ss21CT	-1.54264	0.00746859	down	XM_021597987.1	chka	inf	0	up
circRNA1055	3.97874	0.0126635	up	dre-miR-27d_R-1_1ss21CT	-1.54264	0.00746859	down	XM_021599351.1	palld	10.42	0	up
circRNA1126	4.24136	0.0048314	up	dre-miR-27d_R-1_1ss21CT	-1.54264	0.00746859	down	XM_021599351.1	palld	10.42	0	up
circRNA1181	inf	0.0135677	up	dre-miR-27d_R-1_1ss21CT	-1.54264	0.00746859	down	XM_021599351.1	palld	10.42	0	up
circRNA1055	3.97874	0.0126635	up	dre-miR-27d_R-1_1ss21CT	-1.54264	0.00746859	down	XM_021599393.1	dcun1d4	1.08	0.03	up
circRNA1126	4.24136	0.0048314	up	dre-miR-27d_R-1_1ss21CT	-1.54264	0.00746859	down	XM_021599393.1	dcun1d4	1.08	0.03	up
circRNA1181	inf	0.0135677	up	dre-miR-27d_R-1_1ss21CT	-1.54264	0.00746859	down	XM_021599393.1	dcun1d4	1.08	0.03	up
circRNA1055	3.97874	0.0126635	up	dre-miR-27d_R-1_1ss21CT	-1.54264	0.00746859	down	XM_021599989.1	rabl2a	1.03	0.01	up
circRNA1126	4.24136	0.0048314	up	dre-miR-27d_R-1_1ss21CT	-1.54264	0.00746859	down	XM_021599989.1	rabl2a	1.03	0.01	up
circRNA1181	inf	0.0135677	up	dre-miR-27d_R-1_1ss21CT	-1.54264	0.00746859	down	XM_021599989.1	rabl2a	1.03	0.01	up
circRNA1055	3.97874	0.0126635	up	dre-miR-27d_R-1_1ss21CT	-1.54264	0.00746859	down	XM_021600028.1	nfat5	6.95	0	up
circRNA1126	4.24136	0.0048314	up	dre-miR-27d_R-1_1ss21CT	-1.54264	0.00746859	down	XM_021600028.1	nfat5	6.95	0	up
circRNA1181	inf	0.0135677	up	dre-miR-27d_R-1_1ss21CT	-1.54264	0.00746859	down	XM_021600028.1	nfat5	6.95	0	up
circRNA1055	3.97874	0.0126635	up	dre-miR-27d_R-1_1ss21CT	-1.54264	0.00746859	down	XM_021600247.1	epha7	10.97	0	up
circRNA1126	4.24136	0.0048314	up	dre-miR-27d_R-1_1ss21CT	-1.54264	0.00746859	down	XM_021600247.1	epha7	10.97	0	up
circRNA1181	inf	0.0135677	up	dre-miR-27d_R-1_1ss21CT	-1.54264	0.00746859	down	XM_021600247.1	epha7	10.97	0	up
circRNA1055	3.97874	0.0126635	up	dre-miR-27d_R-1_1ss21CT	-1.54264	0.00746859	down	XM_021600822.1	ubxn2a	1.05	0.04	up
circRNA1126	4.24136	0.0048314	up	dre-miR-27d_R-1_1ss21CT	-1.54264	0.00746859	down	XM_021600822.1	ubxn2a	1.05	0.04	up
circRNA1181	inf	0.0135677	up	dre-miR-27d_R-1_1ss21CT	-1.54264	0.00746859	down	XM_021600822.1	ubxn2a	1.05	0.04	up
circRNA1055	3.97874	0.0126635	up	dre-miR-27d_R-1_1ss21CT	-1.54264	0.00746859	down	XM_021600865.1	yy1	4.44	0	up
circRNA1126	4.24136	0.0048314	up	dre-miR-27d_R-1_1ss21CT	-1.54264	0.00746859	down	XM_021600865.1	yy1	4.44	0	up
circRNA1181	inf	0.0135677	up	dre-miR-27d_R-1_1ss21CT	-1.54264	0.00746859	down	XM_021600865.1	yy1	4.44	0	up
circRNA1055	3.97874	0.0126635	up	dre-miR-27d_R-1_1ss21CT	-1.54264	0.00746859	down	XM_021601772.1	scai	inf	0.03	up
circRNA1126	4.24136	0.0048314	up	dre-miR-27d_R-1_1ss21CT	-1.54264	0.00746859	down	XM_021601772.1	scai	inf	0.03	up
circRNA1181	inf	0.0135677	up	dre-miR-27d_R-1_1ss21CT	-1.54264	0.00746859	down	XM_021601772.1	scai	inf	0.03	up
circRNA1055	3.97874	0.0126635	up	dre-miR-27d_R-1_1ss21CT	-1.54264	0.00746859	down	XM_021602770.1	rfx3	inf	0	up
circRNA1126	4.24136	0.0048314	up	dre-miR-27d_R-1_1ss21CT	-1.54264	0.00746859	down	XM_021602770.1	rfx3	inf	0	up
circRNA1181	inf	0.0135677	up	dre-miR-27d_R-1_1ss21CT	-1.54264	0.00746859	down	XM_021602770.1	rfx3	inf	0	up
circRNA1055	3.97874	0.0126635	up	dre-miR-27d_R-1_1ss21CT	-1.54264	0.00746859	down	XM_021603295.1	mfn1	inf	0	up
circRNA1126	4.24136	0.0048314	up	dre-miR-27d_R-1_1ss21CT	-1.54264	0.00746859	down	XM_021603295.1	mfn1	inf	0	up
circRNA1181	inf	0.0135677	up	dre-miR-27d_R-1_1ss21CT	-1.54264	0.00746859	down	XM_021603295.1	mfn1	inf	0	up
circRNA1055	3.97874	0.0126635	up	dre-miR-27d_R-1_1ss21CT	-1.54264	0.00746859	down	XM_021603749.1	midn	3.9	0	up
circRNA1126	4.24136	0.0048314	up	dre-miR-27d_R-1_1ss21CT	-1.54264	0.00746859	down	XM_021603749.1	midn	3.9	0	up
circRNA1181	inf	0.0135677	up	dre-miR-27d_R-1_1ss21CT	-1.54264	0.00746859	down	XM_021603749.1	midn	3.9	0	up
circRNA1055	3.97874	0.0126635	up	dre-miR-27d_R-1_1ss21CT	-1.54264	0.00746859	down	XM_021604077.1	cep350	6.04	0	up
circRNA1126	4.24136	0.0048314	up	dre-miR-27d_R-1_1ss21CT	-1.54264	0.00746859	down	XM_021604077.1	cep350	6.04	0	up
circRNA1181	inf	0.0135677	up	dre-miR-27d_R-1_1ss21CT	-1.54264	0.00746859	down	XM_021604077.1	cep350	6.04	0	up
circRNA1055	3.97874	0.0126635	up	dre-miR-27d_R-1_1ss21CT	-1.54264	0.00746859	down	XM_021604079.1	cep350	inf	0	up
circRNA1126	4.24136	0.0048314	up	dre-miR-27d_R-1_1ss21CT	-1.54264	0.00746859	down	XM_021604079.1	cep350	inf	0	up
circRNA1181	inf	0.0135677	up	dre-miR-27d_R-1_1ss21CT	-1.54264	0.00746859	down	XM_021604079.1	cep350	inf	0	up
circRNA1055	3.97874	0.0126635	up	dre-miR-27d_R-1_1ss21CT	-1.54264	0.00746859	down	XM_021604125.1	naaladl2	inf	0	up
circRNA1126	4.24136	0.0048314	up	dre-miR-27d_R-1_1ss21CT	-1.54264	0.00746859	down	XM_021604125.1	naaladl2	inf	0	up
circRNA1181	inf	0.0135677	up	dre-miR-27d_R-1_1ss21CT	-1.54264	0.00746859	down	XM_021604125.1	naaladl2	inf	0	up
circRNA1055	3.97874	0.0126635	up	dre-miR-27d_R-1_1ss21CT	-1.54264	0.00746859	down	XM_021604174.1	-	inf	0	up
circRNA1126	4.24136	0.0048314	up	dre-miR-27d_R-1_1ss21CT	-1.54264	0.00746859	down	XM_021604174.1	-	inf	0	up
circRNA1181	inf	0.0135677	up	dre-miR-27d_R-1_1ss21CT	-1.54264	0.00746859	down	XM_021604174.1	-	inf	0	up
circRNA1055	3.97874	0.0126635	up	dre-miR-27d_R-1_1ss21CT	-1.54264	0.00746859	down	XM_021604379.1	rgs16	2.65	0	up
circRNA1126	4.24136	0.0048314	up	dre-miR-27d_R-1_1ss21CT	-1.54264	0.00746859	down	XM_021604379.1	rgs16	2.65	0	up
circRNA1181	inf	0.0135677	up	dre-miR-27d_R-1_1ss21CT	-1.54264	0.00746859	down	XM_021604379.1	rgs16	2.65	0	up
circRNA1055	3.97874	0.0126635	up	dre-miR-27d_R-1_1ss21CT	-1.54264	0.00746859	down	XM_021604442.1	gng12	2.06	0.01	up
circRNA1126	4.24136	0.0048314	up	dre-miR-27d_R-1_1ss21CT	-1.54264	0.00746859	down	XM_021604442.1	gng12	2.06	0.01	up
circRNA1181	inf	0.0135677	up	dre-miR-27d_R-1_1ss21CT	-1.54264	0.00746859	down	XM_021604442.1	gng12	2.06	0.01	up
circRNA1055	3.97874	0.0126635	up	dre-miR-27d_R-1_1ss21CT	-1.54264	0.00746859	down	XM_021604665.1	cald1	inf	0	up
circRNA1126	4.24136	0.0048314	up	dre-miR-27d_R-1_1ss21CT	-1.54264	0.00746859	down	XM_021604665.1	cald1	inf	0	up
circRNA1181	inf	0.0135677	up	dre-miR-27d_R-1_1ss21CT	-1.54264	0.00746859	down	XM_021604665.1	cald1	inf	0	up
circRNA1055	3.97874	0.0126635	up	dre-miR-27d_R-1_1ss21CT	-1.54264	0.00746859	down	XM_021605042.1	sema6a	1.11	0	up
circRNA1126	4.24136	0.0048314	up	dre-miR-27d_R-1_1ss21CT	-1.54264	0.00746859	down	XM_021605042.1	sema6a	1.11	0	up
circRNA1181	inf	0.0135677	up	dre-miR-27d_R-1_1ss21CT	-1.54264	0.00746859	down	XM_021605042.1	sema6a	1.11	0	up
circRNA1055	3.97874	0.0126635	up	dre-miR-27d_R-1_1ss21CT	-1.54264	0.00746859	down	XM_021605578.1	tor2a	1.63	0.04	up
circRNA1126	4.24136	0.0048314	up	dre-miR-27d_R-1_1ss21CT	-1.54264	0.00746859	down	XM_021605578.1	tor2a	1.63	0.04	up
circRNA1181	inf	0.0135677	up	dre-miR-27d_R-1_1ss21CT	-1.54264	0.00746859	down	XM_021605578.1	tor2a	1.63	0.04	up
circRNA1055	3.97874	0.0126635	up	dre-miR-27d_R-1_1ss21CT	-1.54264	0.00746859	down	XM_021605949.1	rhobtb2	inf	0.04	up
circRNA1126	4.24136	0.0048314	up	dre-miR-27d_R-1_1ss21CT	-1.54264	0.00746859	down	XM_021605949.1	rhobtb2	inf	0.04	up
circRNA1181	inf	0.0135677	up	dre-miR-27d_R-1_1ss21CT	-1.54264	0.00746859	down	XM_021605949.1	rhobtb2	inf	0.04	up
circRNA1055	3.97874	0.0126635	up	dre-miR-27d_R-1_1ss21CT	-1.54264	0.00746859	down	XM_021606457.1	agpat9l	inf	0	up
circRNA1126	4.24136	0.0048314	up	dre-miR-27d_R-1_1ss21CT	-1.54264	0.00746859	down	XM_021606457.1	agpat9l	inf	0	up
circRNA1181	inf	0.0135677	up	dre-miR-27d_R-1_1ss21CT	-1.54264	0.00746859	down	XM_021606457.1	agpat9l	inf	0	up
circRNA1055	3.97874	0.0126635	up	dre-miR-27d_R-1_1ss21CT	-1.54264	0.00746859	down	XM_021606466.1	elmod3	4.18	0.03	up
circRNA1126	4.24136	0.0048314	up	dre-miR-27d_R-1_1ss21CT	-1.54264	0.00746859	down	XM_021606466.1	elmod3	4.18	0.03	up
circRNA1181	inf	0.0135677	up	dre-miR-27d_R-1_1ss21CT	-1.54264	0.00746859	down	XM_021606466.1	elmod3	4.18	0.03	up
circRNA1055	3.97874	0.0126635	up	dre-miR-27d_R-1_1ss21CT	-1.54264	0.00746859	down	XM_021606471.1	rnf122	1.27	0	up
circRNA1126	4.24136	0.0048314	up	dre-miR-27d_R-1_1ss21CT	-1.54264	0.00746859	down	XM_021606471.1	rnf122	1.27	0	up
circRNA1181	inf	0.0135677	up	dre-miR-27d_R-1_1ss21CT	-1.54264	0.00746859	down	XM_021606471.1	rnf122	1.27	0	up
circRNA1055	3.97874	0.0126635	up	dre-miR-27d_R-1_1ss21CT	-1.54264	0.00746859	down	XM_021606530.1	plcxd3	2.87	0	up
circRNA1126	4.24136	0.0048314	up	dre-miR-27d_R-1_1ss21CT	-1.54264	0.00746859	down	XM_021606530.1	plcxd3	2.87	0	up
circRNA1181	inf	0.0135677	up	dre-miR-27d_R-1_1ss21CT	-1.54264	0.00746859	down	XM_021606530.1	plcxd3	2.87	0	up
circRNA1055	3.97874	0.0126635	up	dre-miR-27d_R-1_1ss21CT	-1.54264	0.00746859	down	XM_021606848.1	-	1.23	0.05	up
circRNA1126	4.24136	0.0048314	up	dre-miR-27d_R-1_1ss21CT	-1.54264	0.00746859	down	XM_021606848.1	-	1.23	0.05	up
circRNA1181	inf	0.0135677	up	dre-miR-27d_R-1_1ss21CT	-1.54264	0.00746859	down	XM_021606848.1	-	1.23	0.05	up
circRNA1055	3.97874	0.0126635	up	dre-miR-27d_R-1_1ss21CT	-1.54264	0.00746859	down	XM_021606959.1	phf21a	inf	0	up
circRNA1126	4.24136	0.0048314	up	dre-miR-27d_R-1_1ss21CT	-1.54264	0.00746859	down	XM_021606959.1	phf21a	inf	0	up
circRNA1181	inf	0.0135677	up	dre-miR-27d_R-1_1ss21CT	-1.54264	0.00746859	down	XM_021606959.1	phf21a	inf	0	up
circRNA1055	3.97874	0.0126635	up	dre-miR-27d_R-1_1ss21CT	-1.54264	0.00746859	down	XM_021607042.1	adgrg3	inf	0.03	up
circRNA1126	4.24136	0.0048314	up	dre-miR-27d_R-1_1ss21CT	-1.54264	0.00746859	down	XM_021607042.1	adgrg3	inf	0.03	up
circRNA1181	inf	0.0135677	up	dre-miR-27d_R-1_1ss21CT	-1.54264	0.00746859	down	XM_021607042.1	adgrg3	inf	0.03	up
circRNA1055	3.97874	0.0126635	up	dre-miR-27d_R-1_1ss21CT	-1.54264	0.00746859	down	XM_021607467.1	def8	1.26	0.05	up
circRNA1126	4.24136	0.0048314	up	dre-miR-27d_R-1_1ss21CT	-1.54264	0.00746859	down	XM_021607467.1	def8	1.26	0.05	up
circRNA1181	inf	0.0135677	up	dre-miR-27d_R-1_1ss21CT	-1.54264	0.00746859	down	XM_021607467.1	def8	1.26	0.05	up
circRNA1055	3.97874	0.0126635	up	dre-miR-27d_R-1_1ss21CT	-1.54264	0.00746859	down	XM_021608587.1	tmem182	inf	0.02	up
circRNA1126	4.24136	0.0048314	up	dre-miR-27d_R-1_1ss21CT	-1.54264	0.00746859	down	XM_021608587.1	tmem182	inf	0.02	up
circRNA1181	inf	0.0135677	up	dre-miR-27d_R-1_1ss21CT	-1.54264	0.00746859	down	XM_021608587.1	tmem182	inf	0.02	up
circRNA1055	3.97874	0.0126635	up	dre-miR-27d_R-1_1ss21CT	-1.54264	0.00746859	down	XM_021609016.1	-	1.15	0.01	up
circRNA1126	4.24136	0.0048314	up	dre-miR-27d_R-1_1ss21CT	-1.54264	0.00746859	down	XM_021609016.1	-	1.15	0.01	up
circRNA1181	inf	0.0135677	up	dre-miR-27d_R-1_1ss21CT	-1.54264	0.00746859	down	XM_021609016.1	-	1.15	0.01	up
circRNA1055	3.97874	0.0126635	up	dre-miR-27d_R-1_1ss21CT	-1.54264	0.00746859	down	XM_021609028.1	-	2.91	0	up
circRNA1126	4.24136	0.0048314	up	dre-miR-27d_R-1_1ss21CT	-1.54264	0.00746859	down	XM_021609028.1	-	2.91	0	up
circRNA1181	inf	0.0135677	up	dre-miR-27d_R-1_1ss21CT	-1.54264	0.00746859	down	XM_021609028.1	-	2.91	0	up
circRNA1055	3.97874	0.0126635	up	dre-miR-27d_R-1_1ss21CT	-1.54264	0.00746859	down	XM_021609130.1	dctn2	1.14	0	up
circRNA1126	4.24136	0.0048314	up	dre-miR-27d_R-1_1ss21CT	-1.54264	0.00746859	down	XM_021609130.1	dctn2	1.14	0	up
circRNA1181	inf	0.0135677	up	dre-miR-27d_R-1_1ss21CT	-1.54264	0.00746859	down	XM_021609130.1	dctn2	1.14	0	up
circRNA1055	3.97874	0.0126635	up	dre-miR-27d_R-1_1ss21CT	-1.54264	0.00746859	down	XM_021610290.1	tgfa	1.3	0	up
circRNA1126	4.24136	0.0048314	up	dre-miR-27d_R-1_1ss21CT	-1.54264	0.00746859	down	XM_021610290.1	tgfa	1.3	0	up
circRNA1181	inf	0.0135677	up	dre-miR-27d_R-1_1ss21CT	-1.54264	0.00746859	down	XM_021610290.1	tgfa	1.3	0	up
circRNA1055	3.97874	0.0126635	up	dre-miR-27d_R-1_1ss21CT	-1.54264	0.00746859	down	XM_021610336.1	stau1	2.95	0	up
circRNA1126	4.24136	0.0048314	up	dre-miR-27d_R-1_1ss21CT	-1.54264	0.00746859	down	XM_021610336.1	stau1	2.95	0	up
circRNA1181	inf	0.0135677	up	dre-miR-27d_R-1_1ss21CT	-1.54264	0.00746859	down	XM_021610336.1	stau1	2.95	0	up
circRNA1055	3.97874	0.0126635	up	dre-miR-27d_R-1_1ss21CT	-1.54264	0.00746859	down	XM_021610361.1	grm2	3.22	0.01	up
circRNA1126	4.24136	0.0048314	up	dre-miR-27d_R-1_1ss21CT	-1.54264	0.00746859	down	XM_021610361.1	grm2	3.22	0.01	up
circRNA1181	inf	0.0135677	up	dre-miR-27d_R-1_1ss21CT	-1.54264	0.00746859	down	XM_021610361.1	grm2	3.22	0.01	up
circRNA1055	3.97874	0.0126635	up	dre-miR-27d_R-1_1ss21CT	-1.54264	0.00746859	down	XM_021611160.1	plekha6	2.97	0	up
circRNA1126	4.24136	0.0048314	up	dre-miR-27d_R-1_1ss21CT	-1.54264	0.00746859	down	XM_021611160.1	plekha6	2.97	0	up
circRNA1181	inf	0.0135677	up	dre-miR-27d_R-1_1ss21CT	-1.54264	0.00746859	down	XM_021611160.1	plekha6	2.97	0	up
circRNA1055	3.97874	0.0126635	up	dre-miR-27d_R-1_1ss21CT	-1.54264	0.00746859	down	XM_021611404.1	ptpre	inf	0	up
circRNA1126	4.24136	0.0048314	up	dre-miR-27d_R-1_1ss21CT	-1.54264	0.00746859	down	XM_021611404.1	ptpre	inf	0	up
circRNA1181	inf	0.0135677	up	dre-miR-27d_R-1_1ss21CT	-1.54264	0.00746859	down	XM_021611404.1	ptpre	inf	0	up
circRNA1055	3.97874	0.0126635	up	dre-miR-27d_R-1_1ss21CT	-1.54264	0.00746859	down	XM_021611964.1	gnpat	1.06	0.03	up
circRNA1126	4.24136	0.0048314	up	dre-miR-27d_R-1_1ss21CT	-1.54264	0.00746859	down	XM_021611964.1	gnpat	1.06	0.03	up
circRNA1181	inf	0.0135677	up	dre-miR-27d_R-1_1ss21CT	-1.54264	0.00746859	down	XM_021611964.1	gnpat	1.06	0.03	up
circRNA1055	3.97874	0.0126635	up	dre-miR-27d_R-1_1ss21CT	-1.54264	0.00746859	down	XM_021612122.1	cdc42ep2	2.34	0	up
circRNA1126	4.24136	0.0048314	up	dre-miR-27d_R-1_1ss21CT	-1.54264	0.00746859	down	XM_021612122.1	cdc42ep2	2.34	0	up
circRNA1181	inf	0.0135677	up	dre-miR-27d_R-1_1ss21CT	-1.54264	0.00746859	down	XM_021612122.1	cdc42ep2	2.34	0	up
circRNA1055	3.97874	0.0126635	up	dre-miR-27d_R-1_1ss21CT	-1.54264	0.00746859	down	XM_021612223.1	tmem251	inf	0	up
circRNA1126	4.24136	0.0048314	up	dre-miR-27d_R-1_1ss21CT	-1.54264	0.00746859	down	XM_021612223.1	tmem251	inf	0	up
circRNA1181	inf	0.0135677	up	dre-miR-27d_R-1_1ss21CT	-1.54264	0.00746859	down	XM_021612223.1	tmem251	inf	0	up
circRNA1055	3.97874	0.0126635	up	dre-miR-27d_R-1_1ss21CT	-1.54264	0.00746859	down	XM_021612326.1	c14orf132	1.96	0	up
circRNA1126	4.24136	0.0048314	up	dre-miR-27d_R-1_1ss21CT	-1.54264	0.00746859	down	XM_021612326.1	c14orf132	1.96	0	up
circRNA1181	inf	0.0135677	up	dre-miR-27d_R-1_1ss21CT	-1.54264	0.00746859	down	XM_021612326.1	c14orf132	1.96	0	up
circRNA1055	3.97874	0.0126635	up	dre-miR-27d_R-1_1ss21CT	-1.54264	0.00746859	down	XM_021612712.1	dlg1	inf	0	up
circRNA1126	4.24136	0.0048314	up	dre-miR-27d_R-1_1ss21CT	-1.54264	0.00746859	down	XM_021612712.1	dlg1	inf	0	up
circRNA1181	inf	0.0135677	up	dre-miR-27d_R-1_1ss21CT	-1.54264	0.00746859	down	XM_021612712.1	dlg1	inf	0	up
circRNA1055	3.97874	0.0126635	up	dre-miR-27d_R-1_1ss21CT	-1.54264	0.00746859	down	XM_021612713.1	dlg1	inf	0	up
circRNA1126	4.24136	0.0048314	up	dre-miR-27d_R-1_1ss21CT	-1.54264	0.00746859	down	XM_021612713.1	dlg1	inf	0	up
circRNA1181	inf	0.0135677	up	dre-miR-27d_R-1_1ss21CT	-1.54264	0.00746859	down	XM_021612713.1	dlg1	inf	0	up
circRNA1055	3.97874	0.0126635	up	dre-miR-27d_R-1_1ss21CT	-1.54264	0.00746859	down	XM_021612714.1	dlg1	inf	0	up
circRNA1126	4.24136	0.0048314	up	dre-miR-27d_R-1_1ss21CT	-1.54264	0.00746859	down	XM_021612714.1	dlg1	inf	0	up
circRNA1181	inf	0.0135677	up	dre-miR-27d_R-1_1ss21CT	-1.54264	0.00746859	down	XM_021612714.1	dlg1	inf	0	up
circRNA1055	3.97874	0.0126635	up	dre-miR-27d_R-1_1ss21CT	-1.54264	0.00746859	down	XM_021612731.1	dlg1	inf	0	up
circRNA1126	4.24136	0.0048314	up	dre-miR-27d_R-1_1ss21CT	-1.54264	0.00746859	down	XM_021612731.1	dlg1	inf	0	up
circRNA1181	inf	0.0135677	up	dre-miR-27d_R-1_1ss21CT	-1.54264	0.00746859	down	XM_021612731.1	dlg1	inf	0	up
circRNA1055	3.97874	0.0126635	up	dre-miR-27d_R-1_1ss21CT	-1.54264	0.00746859	down	XM_021612785.1	sgip1	inf	0	up
circRNA1126	4.24136	0.0048314	up	dre-miR-27d_R-1_1ss21CT	-1.54264	0.00746859	down	XM_021612785.1	sgip1	inf	0	up
circRNA1181	inf	0.0135677	up	dre-miR-27d_R-1_1ss21CT	-1.54264	0.00746859	down	XM_021612785.1	sgip1	inf	0	up
circRNA1055	3.97874	0.0126635	up	dre-miR-27d_R-1_1ss21CT	-1.54264	0.00746859	down	XM_021612791.1	sgip1	inf	0	up
circRNA1126	4.24136	0.0048314	up	dre-miR-27d_R-1_1ss21CT	-1.54264	0.00746859	down	XM_021612791.1	sgip1	inf	0	up
circRNA1181	inf	0.0135677	up	dre-miR-27d_R-1_1ss21CT	-1.54264	0.00746859	down	XM_021612791.1	sgip1	inf	0	up
circRNA1055	3.97874	0.0126635	up	dre-miR-27d_R-1_1ss21CT	-1.54264	0.00746859	down	XM_021613781.1	hnrnpc	2.2	0	up
circRNA1126	4.24136	0.0048314	up	dre-miR-27d_R-1_1ss21CT	-1.54264	0.00746859	down	XM_021613781.1	hnrnpc	2.2	0	up
circRNA1181	inf	0.0135677	up	dre-miR-27d_R-1_1ss21CT	-1.54264	0.00746859	down	XM_021613781.1	hnrnpc	2.2	0	up
circRNA1055	3.97874	0.0126635	up	dre-miR-27d_R-1_1ss21CT	-1.54264	0.00746859	down	XM_021614349.1	htr2b	inf	0	up
circRNA1126	4.24136	0.0048314	up	dre-miR-27d_R-1_1ss21CT	-1.54264	0.00746859	down	XM_021614349.1	htr2b	inf	0	up
circRNA1181	inf	0.0135677	up	dre-miR-27d_R-1_1ss21CT	-1.54264	0.00746859	down	XM_021614349.1	htr2b	inf	0	up
circRNA1055	3.97874	0.0126635	up	dre-miR-27d_R-1_1ss21CT	-1.54264	0.00746859	down	XM_021614377.1	cd40	inf	0	up
circRNA1126	4.24136	0.0048314	up	dre-miR-27d_R-1_1ss21CT	-1.54264	0.00746859	down	XM_021614377.1	cd40	inf	0	up
circRNA1181	inf	0.0135677	up	dre-miR-27d_R-1_1ss21CT	-1.54264	0.00746859	down	XM_021614377.1	cd40	inf	0	up
circRNA1055	3.97874	0.0126635	up	dre-miR-27d_R-1_1ss21CT	-1.54264	0.00746859	down	XM_021615221.1	hgfac	1.53	0.01	up
circRNA1126	4.24136	0.0048314	up	dre-miR-27d_R-1_1ss21CT	-1.54264	0.00746859	down	XM_021615221.1	hgfac	1.53	0.01	up
circRNA1181	inf	0.0135677	up	dre-miR-27d_R-1_1ss21CT	-1.54264	0.00746859	down	XM_021615221.1	hgfac	1.53	0.01	up
circRNA1055	3.97874	0.0126635	up	dre-miR-27d_R-1_1ss21CT	-1.54264	0.00746859	down	XM_021615575.1	irf4	inf	0	up
circRNA1126	4.24136	0.0048314	up	dre-miR-27d_R-1_1ss21CT	-1.54264	0.00746859	down	XM_021615575.1	irf4	inf	0	up
circRNA1181	inf	0.0135677	up	dre-miR-27d_R-1_1ss21CT	-1.54264	0.00746859	down	XM_021615575.1	irf4	inf	0	up
circRNA1055	3.97874	0.0126635	up	dre-miR-27d_R-1_1ss21CT	-1.54264	0.00746859	down	XM_021615608.1	baz2a	9.74	0	up
circRNA1126	4.24136	0.0048314	up	dre-miR-27d_R-1_1ss21CT	-1.54264	0.00746859	down	XM_021615608.1	baz2a	9.74	0	up
circRNA1181	inf	0.0135677	up	dre-miR-27d_R-1_1ss21CT	-1.54264	0.00746859	down	XM_021615608.1	baz2a	9.74	0	up
circRNA1055	3.97874	0.0126635	up	dre-miR-27d_R-1_1ss21CT	-1.54264	0.00746859	down	XM_021615653.1	atp5e	1.19	0.04	up
circRNA1126	4.24136	0.0048314	up	dre-miR-27d_R-1_1ss21CT	-1.54264	0.00746859	down	XM_021615653.1	atp5e	1.19	0.04	up
circRNA1181	inf	0.0135677	up	dre-miR-27d_R-1_1ss21CT	-1.54264	0.00746859	down	XM_021615653.1	atp5e	1.19	0.04	up
circRNA1055	3.97874	0.0126635	up	dre-miR-27d_R-1_1ss21CT	-1.54264	0.00746859	down	XM_021616330.1	syt2	1.76	0	up
circRNA1126	4.24136	0.0048314	up	dre-miR-27d_R-1_1ss21CT	-1.54264	0.00746859	down	XM_021616330.1	syt2	1.76	0	up
circRNA1181	inf	0.0135677	up	dre-miR-27d_R-1_1ss21CT	-1.54264	0.00746859	down	XM_021616330.1	syt2	1.76	0	up
circRNA1055	3.97874	0.0126635	up	dre-miR-27d_R-1_1ss21CT	-1.54264	0.00746859	down	XM_021616483.1	tpd52l1,tpd52l2	inf	0	up
circRNA1126	4.24136	0.0048314	up	dre-miR-27d_R-1_1ss21CT	-1.54264	0.00746859	down	XM_021616483.1	tpd52l1,tpd52l2	inf	0	up
circRNA1181	inf	0.0135677	up	dre-miR-27d_R-1_1ss21CT	-1.54264	0.00746859	down	XM_021616483.1	tpd52l1,tpd52l2	inf	0	up
circRNA1055	3.97874	0.0126635	up	dre-miR-27d_R-1_1ss21CT	-1.54264	0.00746859	down	XM_021616721.1	nckap5l	inf	0.05	up
circRNA1126	4.24136	0.0048314	up	dre-miR-27d_R-1_1ss21CT	-1.54264	0.00746859	down	XM_021616721.1	nckap5l	inf	0.05	up
circRNA1181	inf	0.0135677	up	dre-miR-27d_R-1_1ss21CT	-1.54264	0.00746859	down	XM_021616721.1	nckap5l	inf	0.05	up
circRNA1055	3.97874	0.0126635	up	dre-miR-27d_R-1_1ss21CT	-1.54264	0.00746859	down	XM_021616765.1	hoxc11a	1.62	0.01	up
circRNA1126	4.24136	0.0048314	up	dre-miR-27d_R-1_1ss21CT	-1.54264	0.00746859	down	XM_021616765.1	hoxc11a	1.62	0.01	up
circRNA1181	inf	0.0135677	up	dre-miR-27d_R-1_1ss21CT	-1.54264	0.00746859	down	XM_021616765.1	hoxc11a	1.62	0.01	up
circRNA1055	3.97874	0.0126635	up	dre-miR-27d_R-1_1ss21CT	-1.54264	0.00746859	down	XM_021617478.1	gabrg2	inf	0	up
circRNA1126	4.24136	0.0048314	up	dre-miR-27d_R-1_1ss21CT	-1.54264	0.00746859	down	XM_021617478.1	gabrg2	inf	0	up
circRNA1181	inf	0.0135677	up	dre-miR-27d_R-1_1ss21CT	-1.54264	0.00746859	down	XM_021617478.1	gabrg2	inf	0	up
circRNA1055	3.97874	0.0126635	up	dre-miR-27d_R-1_1ss21CT	-1.54264	0.00746859	down	XM_021617531.1	skor,akt1	inf	0	up
circRNA1126	4.24136	0.0048314	up	dre-miR-27d_R-1_1ss21CT	-1.54264	0.00746859	down	XM_021617531.1	skor,akt1	inf	0	up
circRNA1181	inf	0.0135677	up	dre-miR-27d_R-1_1ss21CT	-1.54264	0.00746859	down	XM_021617531.1	skor,akt1	inf	0	up
circRNA1055	3.97874	0.0126635	up	dre-miR-27d_R-1_1ss21CT	-1.54264	0.00746859	down	XM_021617900.1	ets2	5.8	0.02	up
circRNA1126	4.24136	0.0048314	up	dre-miR-27d_R-1_1ss21CT	-1.54264	0.00746859	down	XM_021617900.1	ets2	5.8	0.02	up
circRNA1181	inf	0.0135677	up	dre-miR-27d_R-1_1ss21CT	-1.54264	0.00746859	down	XM_021617900.1	ets2	5.8	0.02	up
circRNA1055	3.97874	0.0126635	up	dre-miR-27d_R-1_1ss21CT	-1.54264	0.00746859	down	XM_021619146.1	-	1.57	0.03	up
circRNA1126	4.24136	0.0048314	up	dre-miR-27d_R-1_1ss21CT	-1.54264	0.00746859	down	XM_021619146.1	-	1.57	0.03	up
circRNA1181	inf	0.0135677	up	dre-miR-27d_R-1_1ss21CT	-1.54264	0.00746859	down	XM_021619146.1	-	1.57	0.03	up
circRNA1055	3.97874	0.0126635	up	dre-miR-27d_R-1_1ss21CT	-1.54264	0.00746859	down	XM_021619148.1	-	inf	0	up
circRNA1126	4.24136	0.0048314	up	dre-miR-27d_R-1_1ss21CT	-1.54264	0.00746859	down	XM_021619148.1	-	inf	0	up
circRNA1181	inf	0.0135677	up	dre-miR-27d_R-1_1ss21CT	-1.54264	0.00746859	down	XM_021619148.1	-	inf	0	up
circRNA1055	3.97874	0.0126635	up	dre-miR-27d_R-1_1ss21CT	-1.54264	0.00746859	down	XM_021619172.1	trim39	inf	0	up
circRNA1126	4.24136	0.0048314	up	dre-miR-27d_R-1_1ss21CT	-1.54264	0.00746859	down	XM_021619172.1	trim39	inf	0	up
circRNA1181	inf	0.0135677	up	dre-miR-27d_R-1_1ss21CT	-1.54264	0.00746859	down	XM_021619172.1	trim39	inf	0	up
circRNA1055	3.97874	0.0126635	up	dre-miR-27d_R-1_1ss21CT	-1.54264	0.00746859	down	XM_021619182.1	trim39	inf	0	up
circRNA1126	4.24136	0.0048314	up	dre-miR-27d_R-1_1ss21CT	-1.54264	0.00746859	down	XM_021619182.1	trim39	inf	0	up
circRNA1181	inf	0.0135677	up	dre-miR-27d_R-1_1ss21CT	-1.54264	0.00746859	down	XM_021619182.1	trim39	inf	0	up
circRNA1055	3.97874	0.0126635	up	dre-miR-27d_R-1_1ss21CT	-1.54264	0.00746859	down	XM_021619365.1	gpm6a	1.56	0	up
circRNA1126	4.24136	0.0048314	up	dre-miR-27d_R-1_1ss21CT	-1.54264	0.00746859	down	XM_021619365.1	gpm6a	1.56	0	up
circRNA1181	inf	0.0135677	up	dre-miR-27d_R-1_1ss21CT	-1.54264	0.00746859	down	XM_021619365.1	gpm6a	1.56	0	up
circRNA1055	3.97874	0.0126635	up	dre-miR-27d_R-1_1ss21CT	-1.54264	0.00746859	down	XM_021620492.1	-	inf	0	up
circRNA1126	4.24136	0.0048314	up	dre-miR-27d_R-1_1ss21CT	-1.54264	0.00746859	down	XM_021620492.1	-	inf	0	up
circRNA1181	inf	0.0135677	up	dre-miR-27d_R-1_1ss21CT	-1.54264	0.00746859	down	XM_021620492.1	-	inf	0	up
circRNA1055	3.97874	0.0126635	up	dre-miR-27d_R-1_1ss21CT	-1.54264	0.00746859	down	XM_021621381.1	ncs1	1.78	0	up
circRNA1126	4.24136	0.0048314	up	dre-miR-27d_R-1_1ss21CT	-1.54264	0.00746859	down	XM_021621381.1	ncs1	1.78	0	up
circRNA1181	inf	0.0135677	up	dre-miR-27d_R-1_1ss21CT	-1.54264	0.00746859	down	XM_021621381.1	ncs1	1.78	0	up
circRNA1055	3.97874	0.0126635	up	dre-miR-27d_R-1_1ss21CT	-1.54264	0.00746859	down	XM_021621464.1	slc25a37,slc25a28	inf	0	up
circRNA1126	4.24136	0.0048314	up	dre-miR-27d_R-1_1ss21CT	-1.54264	0.00746859	down	XM_021621464.1	slc25a37,slc25a28	inf	0	up
circRNA1181	inf	0.0135677	up	dre-miR-27d_R-1_1ss21CT	-1.54264	0.00746859	down	XM_021621464.1	slc25a37,slc25a28	inf	0	up
circRNA1055	3.97874	0.0126635	up	dre-miR-27d_R-1_1ss21CT	-1.54264	0.00746859	down	XM_021621620.1	inpp5j	1.41	0.01	up
circRNA1126	4.24136	0.0048314	up	dre-miR-27d_R-1_1ss21CT	-1.54264	0.00746859	down	XM_021621620.1	inpp5j	1.41	0.01	up
circRNA1181	inf	0.0135677	up	dre-miR-27d_R-1_1ss21CT	-1.54264	0.00746859	down	XM_021621620.1	inpp5j	1.41	0.01	up
circRNA1055	3.97874	0.0126635	up	dre-miR-27d_R-1_1ss21CT	-1.54264	0.00746859	down	XM_021622000.1	ssbp3	1.28	0.03	up
circRNA1126	4.24136	0.0048314	up	dre-miR-27d_R-1_1ss21CT	-1.54264	0.00746859	down	XM_021622000.1	ssbp3	1.28	0.03	up
circRNA1181	inf	0.0135677	up	dre-miR-27d_R-1_1ss21CT	-1.54264	0.00746859	down	XM_021622000.1	ssbp3	1.28	0.03	up
circRNA1055	3.97874	0.0126635	up	dre-miR-27d_R-1_1ss21CT	-1.54264	0.00746859	down	XM_021622434.1	lmtk3	3.05	0.05	up
circRNA1126	4.24136	0.0048314	up	dre-miR-27d_R-1_1ss21CT	-1.54264	0.00746859	down	XM_021622434.1	lmtk3	3.05	0.05	up
circRNA1181	inf	0.0135677	up	dre-miR-27d_R-1_1ss21CT	-1.54264	0.00746859	down	XM_021622434.1	lmtk3	3.05	0.05	up
circRNA1055	3.97874	0.0126635	up	dre-miR-27d_R-1_1ss21CT	-1.54264	0.00746859	down	XM_021622688.1	paqr3	inf	0	up
circRNA1126	4.24136	0.0048314	up	dre-miR-27d_R-1_1ss21CT	-1.54264	0.00746859	down	XM_021622688.1	paqr3	inf	0	up
circRNA1181	inf	0.0135677	up	dre-miR-27d_R-1_1ss21CT	-1.54264	0.00746859	down	XM_021622688.1	paqr3	inf	0	up
circRNA1055	3.97874	0.0126635	up	dre-miR-27d_R-1_1ss21CT	-1.54264	0.00746859	down	XM_021623015.1	taok3	1.74	0.02	up
circRNA1126	4.24136	0.0048314	up	dre-miR-27d_R-1_1ss21CT	-1.54264	0.00746859	down	XM_021623015.1	taok3	1.74	0.02	up
circRNA1181	inf	0.0135677	up	dre-miR-27d_R-1_1ss21CT	-1.54264	0.00746859	down	XM_021623015.1	taok3	1.74	0.02	up
circRNA1055	3.97874	0.0126635	up	dre-miR-27d_R-1_1ss21CT	-1.54264	0.00746859	down	XM_021623988.1	gramd1b	inf	0.05	up
circRNA1126	4.24136	0.0048314	up	dre-miR-27d_R-1_1ss21CT	-1.54264	0.00746859	down	XM_021623988.1	gramd1b	inf	0.05	up
circRNA1181	inf	0.0135677	up	dre-miR-27d_R-1_1ss21CT	-1.54264	0.00746859	down	XM_021623988.1	gramd1b	inf	0.05	up
circRNA1055	3.97874	0.0126635	up	dre-miR-27d_R-1_1ss21CT	-1.54264	0.00746859	down	XM_021624119.1	gabrg2	2.15	0.02	up
circRNA1126	4.24136	0.0048314	up	dre-miR-27d_R-1_1ss21CT	-1.54264	0.00746859	down	XM_021624119.1	gabrg2	2.15	0.02	up
circRNA1181	inf	0.0135677	up	dre-miR-27d_R-1_1ss21CT	-1.54264	0.00746859	down	XM_021624119.1	gabrg2	2.15	0.02	up
circRNA1055	3.97874	0.0126635	up	dre-miR-27d_R-1_1ss21CT	-1.54264	0.00746859	down	XM_021624768.1	plxdc1	11.38	0	up
circRNA1126	4.24136	0.0048314	up	dre-miR-27d_R-1_1ss21CT	-1.54264	0.00746859	down	XM_021624768.1	plxdc1	11.38	0	up
circRNA1181	inf	0.0135677	up	dre-miR-27d_R-1_1ss21CT	-1.54264	0.00746859	down	XM_021624768.1	plxdc1	11.38	0	up
circRNA1055	3.97874	0.0126635	up	dre-miR-27d_R-1_1ss21CT	-1.54264	0.00746859	down	XM_021624769.1	plxdc1	1.1	0.05	up
circRNA1126	4.24136	0.0048314	up	dre-miR-27d_R-1_1ss21CT	-1.54264	0.00746859	down	XM_021624769.1	plxdc1	1.1	0.05	up
circRNA1181	inf	0.0135677	up	dre-miR-27d_R-1_1ss21CT	-1.54264	0.00746859	down	XM_021624769.1	plxdc1	1.1	0.05	up
circRNA1055	3.97874	0.0126635	up	dre-miR-27d_R-1_1ss21CT	-1.54264	0.00746859	down	XM_021625331.1	mast1	3.46	0.02	up
circRNA1126	4.24136	0.0048314	up	dre-miR-27d_R-1_1ss21CT	-1.54264	0.00746859	down	XM_021625331.1	mast1	3.46	0.02	up
circRNA1181	inf	0.0135677	up	dre-miR-27d_R-1_1ss21CT	-1.54264	0.00746859	down	XM_021625331.1	mast1	3.46	0.02	up
circRNA1055	3.97874	0.0126635	up	dre-miR-27d_R-1_1ss21CT	-1.54264	0.00746859	down	XM_021625363.1	pik3r6	inf	0.02	up
circRNA1126	4.24136	0.0048314	up	dre-miR-27d_R-1_1ss21CT	-1.54264	0.00746859	down	XM_021625363.1	pik3r6	inf	0.02	up
circRNA1181	inf	0.0135677	up	dre-miR-27d_R-1_1ss21CT	-1.54264	0.00746859	down	XM_021625363.1	pik3r6	inf	0.02	up
circRNA1055	3.97874	0.0126635	up	dre-miR-27d_R-1_1ss21CT	-1.54264	0.00746859	down	XM_021625491.1	grap2	1.45	0.03	up
circRNA1126	4.24136	0.0048314	up	dre-miR-27d_R-1_1ss21CT	-1.54264	0.00746859	down	XM_021625491.1	grap2	1.45	0.03	up
circRNA1181	inf	0.0135677	up	dre-miR-27d_R-1_1ss21CT	-1.54264	0.00746859	down	XM_021625491.1	grap2	1.45	0.03	up
circRNA1055	3.97874	0.0126635	up	dre-miR-27d_R-1_1ss21CT	-1.54264	0.00746859	down	XM_021625670.1	gng5	1.33	0	up
circRNA1126	4.24136	0.0048314	up	dre-miR-27d_R-1_1ss21CT	-1.54264	0.00746859	down	XM_021625670.1	gng5	1.33	0	up
circRNA1181	inf	0.0135677	up	dre-miR-27d_R-1_1ss21CT	-1.54264	0.00746859	down	XM_021625670.1	gng5	1.33	0	up
circRNA1055	3.97874	0.0126635	up	dre-miR-27d_R-1_1ss21CT	-1.54264	0.00746859	down	XM_021626096.1	rxfp3	inf	0.04	up
circRNA1126	4.24136	0.0048314	up	dre-miR-27d_R-1_1ss21CT	-1.54264	0.00746859	down	XM_021626096.1	rxfp3	inf	0.04	up
circRNA1181	inf	0.0135677	up	dre-miR-27d_R-1_1ss21CT	-1.54264	0.00746859	down	XM_021626096.1	rxfp3	inf	0.04	up
circRNA182	inf	0.0212342	up	dre-miR-375_L+1	-1.29579	0.000260574	down	NM_001124363.1	plek	1.36	0	up
circRNA300	inf	0.0451003	up	dre-miR-375_L+1	-1.29579	0.000260574	down	NM_001124363.1	plek	1.36	0	up
circRNA182	inf	0.0212342	up	dre-miR-375_L+1	-1.29579	0.000260574	down	NM_001281317.1	-	2.31	0	up
circRNA300	inf	0.0451003	up	dre-miR-375_L+1	-1.29579	0.000260574	down	NM_001281317.1	-	2.31	0	up
circRNA182	inf	0.0212342	up	dre-miR-375_L+1	-1.29579	0.000260574	down	XM_021556303.1	tex2	1.86	0.05	up
circRNA300	inf	0.0451003	up	dre-miR-375_L+1	-1.29579	0.000260574	down	XM_021556303.1	tex2	1.86	0.05	up
circRNA182	inf	0.0212342	up	dre-miR-375_L+1	-1.29579	0.000260574	down	XM_021557423.1	atl2	7.16	0	up
circRNA300	inf	0.0451003	up	dre-miR-375_L+1	-1.29579	0.000260574	down	XM_021557423.1	atl2	7.16	0	up
circRNA182	inf	0.0212342	up	dre-miR-375_L+1	-1.29579	0.000260574	down	XM_021558116.1	elof1	2.5	0	up
circRNA300	inf	0.0451003	up	dre-miR-375_L+1	-1.29579	0.000260574	down	XM_021558116.1	elof1	2.5	0	up
circRNA182	inf	0.0212342	up	dre-miR-375_L+1	-1.29579	0.000260574	down	XM_021558940.1	smarcc1	2.72	0	up
circRNA300	inf	0.0451003	up	dre-miR-375_L+1	-1.29579	0.000260574	down	XM_021558940.1	smarcc1	2.72	0	up
circRNA182	inf	0.0212342	up	dre-miR-375_L+1	-1.29579	0.000260574	down	XM_021559316.1	-	inf	0.04	up
circRNA300	inf	0.0451003	up	dre-miR-375_L+1	-1.29579	0.000260574	down	XM_021559316.1	-	inf	0.04	up
circRNA182	inf	0.0212342	up	dre-miR-375_L+1	-1.29579	0.000260574	down	XM_021559332.1	mef2d	1.76	0	up
circRNA300	inf	0.0451003	up	dre-miR-375_L+1	-1.29579	0.000260574	down	XM_021559332.1	mef2d	1.76	0	up
circRNA182	inf	0.0212342	up	dre-miR-375_L+1	-1.29579	0.000260574	down	XM_021559570.1	kcnn3	1.5	0	up
circRNA300	inf	0.0451003	up	dre-miR-375_L+1	-1.29579	0.000260574	down	XM_021559570.1	kcnn3	1.5	0	up
circRNA182	inf	0.0212342	up	dre-miR-375_L+1	-1.29579	0.000260574	down	XM_021560106.1	mios	5.64	0	up
circRNA300	inf	0.0451003	up	dre-miR-375_L+1	-1.29579	0.000260574	down	XM_021560106.1	mios	5.64	0	up
circRNA182	inf	0.0212342	up	dre-miR-375_L+1	-1.29579	0.000260574	down	XM_021560110.1	sgk1	inf	0	up
circRNA300	inf	0.0451003	up	dre-miR-375_L+1	-1.29579	0.000260574	down	XM_021560110.1	sgk1	inf	0	up
circRNA182	inf	0.0212342	up	dre-miR-375_L+1	-1.29579	0.000260574	down	XM_021560265.1	gmeb1	inf	0	up
circRNA300	inf	0.0451003	up	dre-miR-375_L+1	-1.29579	0.000260574	down	XM_021560265.1	gmeb1	inf	0	up
circRNA182	inf	0.0212342	up	dre-miR-375_L+1	-1.29579	0.000260574	down	XM_021560955.1	jakmip3,jakmip1	inf	0	up
circRNA300	inf	0.0451003	up	dre-miR-375_L+1	-1.29579	0.000260574	down	XM_021560955.1	jakmip3,jakmip1	inf	0	up
circRNA182	inf	0.0212342	up	dre-miR-375_L+1	-1.29579	0.000260574	down	XM_021561470.1	tmem255a	inf	0	up
circRNA300	inf	0.0451003	up	dre-miR-375_L+1	-1.29579	0.000260574	down	XM_021561470.1	tmem255a	inf	0	up
circRNA182	inf	0.0212342	up	dre-miR-375_L+1	-1.29579	0.000260574	down	XM_021561472.1	tmem255a	inf	0	up
circRNA300	inf	0.0451003	up	dre-miR-375_L+1	-1.29579	0.000260574	down	XM_021561472.1	tmem255a	inf	0	up
circRNA182	inf	0.0212342	up	dre-miR-375_L+1	-1.29579	0.000260574	down	XM_021561976.1	bmp8b	1.47	0.03	up
circRNA300	inf	0.0451003	up	dre-miR-375_L+1	-1.29579	0.000260574	down	XM_021561976.1	bmp8b	1.47	0.03	up
circRNA182	inf	0.0212342	up	dre-miR-375_L+1	-1.29579	0.000260574	down	XM_021562026.1	lypla2	3.44	0.03	up
circRNA300	inf	0.0451003	up	dre-miR-375_L+1	-1.29579	0.000260574	down	XM_021562026.1	lypla2	3.44	0.03	up
circRNA182	inf	0.0212342	up	dre-miR-375_L+1	-1.29579	0.000260574	down	XM_021562027.1	lypla2	6.8	0	up
circRNA300	inf	0.0451003	up	dre-miR-375_L+1	-1.29579	0.000260574	down	XM_021562027.1	lypla2	6.8	0	up
circRNA182	inf	0.0212342	up	dre-miR-375_L+1	-1.29579	0.000260574	down	XM_021562370.1	acot9	inf	0	up
circRNA300	inf	0.0451003	up	dre-miR-375_L+1	-1.29579	0.000260574	down	XM_021562370.1	acot9	inf	0	up
circRNA182	inf	0.0212342	up	dre-miR-375_L+1	-1.29579	0.000260574	down	XM_021562529.1	asph	5.21	0.01	up
circRNA300	inf	0.0451003	up	dre-miR-375_L+1	-1.29579	0.000260574	down	XM_021562529.1	asph	5.21	0.01	up
circRNA182	inf	0.0212342	up	dre-miR-375_L+1	-1.29579	0.000260574	down	XM_021562544.1	asph	inf	0	up
circRNA300	inf	0.0451003	up	dre-miR-375_L+1	-1.29579	0.000260574	down	XM_021562544.1	asph	inf	0	up
circRNA182	inf	0.0212342	up	dre-miR-375_L+1	-1.29579	0.000260574	down	XM_021562545.1	asph	inf	0	up
circRNA300	inf	0.0451003	up	dre-miR-375_L+1	-1.29579	0.000260574	down	XM_021562545.1	asph	inf	0	up
circRNA182	inf	0.0212342	up	dre-miR-375_L+1	-1.29579	0.000260574	down	XM_021562560.1	asph	inf	0	up
circRNA300	inf	0.0451003	up	dre-miR-375_L+1	-1.29579	0.000260574	down	XM_021562560.1	asph	inf	0	up
circRNA182	inf	0.0212342	up	dre-miR-375_L+1	-1.29579	0.000260574	down	XM_021563111.1	zeb1	1.71	0.04	up
circRNA300	inf	0.0451003	up	dre-miR-375_L+1	-1.29579	0.000260574	down	XM_021563111.1	zeb1	1.71	0.04	up
circRNA182	inf	0.0212342	up	dre-miR-375_L+1	-1.29579	0.000260574	down	XM_021563244.1	crcp	1.03	0	up
circRNA300	inf	0.0451003	up	dre-miR-375_L+1	-1.29579	0.000260574	down	XM_021563244.1	crcp	1.03	0	up
circRNA182	inf	0.0212342	up	dre-miR-375_L+1	-1.29579	0.000260574	down	XM_021563393.1	cpne8	inf	0	up
circRNA300	inf	0.0451003	up	dre-miR-375_L+1	-1.29579	0.000260574	down	XM_021563393.1	cpne8	inf	0	up
circRNA182	inf	0.0212342	up	dre-miR-375_L+1	-1.29579	0.000260574	down	XM_021564999.1	-	4.24	0	up
circRNA300	inf	0.0451003	up	dre-miR-375_L+1	-1.29579	0.000260574	down	XM_021564999.1	-	4.24	0	up
circRNA182	inf	0.0212342	up	dre-miR-375_L+1	-1.29579	0.000260574	down	XM_021565036.1	ap3b2	inf	0	up
circRNA300	inf	0.0451003	up	dre-miR-375_L+1	-1.29579	0.000260574	down	XM_021565036.1	ap3b2	inf	0	up
circRNA182	inf	0.0212342	up	dre-miR-375_L+1	-1.29579	0.000260574	down	XM_021565469.1	tgfb1i1	2.15	0.01	up
circRNA300	inf	0.0451003	up	dre-miR-375_L+1	-1.29579	0.000260574	down	XM_021565469.1	tgfb1i1	2.15	0.01	up
circRNA182	inf	0.0212342	up	dre-miR-375_L+1	-1.29579	0.000260574	down	XM_021565779.1	larp4	6.99	0	up
circRNA300	inf	0.0451003	up	dre-miR-375_L+1	-1.29579	0.000260574	down	XM_021565779.1	larp4	6.99	0	up
circRNA182	inf	0.0212342	up	dre-miR-375_L+1	-1.29579	0.000260574	down	XM_021566967.1	ddx20	2.87	0	up
circRNA300	inf	0.0451003	up	dre-miR-375_L+1	-1.29579	0.000260574	down	XM_021566967.1	ddx20	2.87	0	up
circRNA182	inf	0.0212342	up	dre-miR-375_L+1	-1.29579	0.000260574	down	XM_021567210.1	dnmt3b	1.06	0.01	up
circRNA300	inf	0.0451003	up	dre-miR-375_L+1	-1.29579	0.000260574	down	XM_021567210.1	dnmt3b	1.06	0.01	up
circRNA182	inf	0.0212342	up	dre-miR-375_L+1	-1.29579	0.000260574	down	XM_021568229.1	-	inf	0	up
circRNA300	inf	0.0451003	up	dre-miR-375_L+1	-1.29579	0.000260574	down	XM_021568229.1	-	inf	0	up
circRNA182	inf	0.0212342	up	dre-miR-375_L+1	-1.29579	0.000260574	down	XM_021568724.1	dram2	1.18	0	up
circRNA300	inf	0.0451003	up	dre-miR-375_L+1	-1.29579	0.000260574	down	XM_021568724.1	dram2	1.18	0	up
circRNA182	inf	0.0212342	up	dre-miR-375_L+1	-1.29579	0.000260574	down	XM_021568894.1	celf4	3.65	0	up
circRNA300	inf	0.0451003	up	dre-miR-375_L+1	-1.29579	0.000260574	down	XM_021568894.1	celf4	3.65	0	up
circRNA182	inf	0.0212342	up	dre-miR-375_L+1	-1.29579	0.000260574	down	XM_021569538.1	cd55	1.2	0.04	up
circRNA300	inf	0.0451003	up	dre-miR-375_L+1	-1.29579	0.000260574	down	XM_021569538.1	cd55	1.2	0.04	up
circRNA182	inf	0.0212342	up	dre-miR-375_L+1	-1.29579	0.000260574	down	XM_021569539.1	cd55	inf	0	up
circRNA300	inf	0.0451003	up	dre-miR-375_L+1	-1.29579	0.000260574	down	XM_021569539.1	cd55	inf	0	up
circRNA182	inf	0.0212342	up	dre-miR-375_L+1	-1.29579	0.000260574	down	XM_021570042.1	grm4	inf	0	up
circRNA300	inf	0.0451003	up	dre-miR-375_L+1	-1.29579	0.000260574	down	XM_021570042.1	grm4	inf	0	up
circRNA182	inf	0.0212342	up	dre-miR-375_L+1	-1.29579	0.000260574	down	XM_021570412.1	sstr3	inf	0	up
circRNA300	inf	0.0451003	up	dre-miR-375_L+1	-1.29579	0.000260574	down	XM_021570412.1	sstr3	inf	0	up
circRNA182	inf	0.0212342	up	dre-miR-375_L+1	-1.29579	0.000260574	down	XM_021571022.1	an3	1.46	0.03	up
circRNA300	inf	0.0451003	up	dre-miR-375_L+1	-1.29579	0.000260574	down	XM_021571022.1	an3	1.46	0.03	up
circRNA182	inf	0.0212342	up	dre-miR-375_L+1	-1.29579	0.000260574	down	XM_021571388.1	blm	inf	0	up
circRNA300	inf	0.0451003	up	dre-miR-375_L+1	-1.29579	0.000260574	down	XM_021571388.1	blm	inf	0	up
circRNA182	inf	0.0212342	up	dre-miR-375_L+1	-1.29579	0.000260574	down	XM_021571398.1	inhbb	1.91	0	up
circRNA300	inf	0.0451003	up	dre-miR-375_L+1	-1.29579	0.000260574	down	XM_021571398.1	inhbb	1.91	0	up
circRNA182	inf	0.0212342	up	dre-miR-375_L+1	-1.29579	0.000260574	down	XM_021571743.1	atp9b	10.09	0	up
circRNA300	inf	0.0451003	up	dre-miR-375_L+1	-1.29579	0.000260574	down	XM_021571743.1	atp9b	10.09	0	up
circRNA182	inf	0.0212342	up	dre-miR-375_L+1	-1.29579	0.000260574	down	XM_021571978.1	gsk3b	inf	0.02	up
circRNA300	inf	0.0451003	up	dre-miR-375_L+1	-1.29579	0.000260574	down	XM_021571978.1	gsk3b	inf	0.02	up
circRNA182	inf	0.0212342	up	dre-miR-375_L+1	-1.29579	0.000260574	down	XM_021571990.1	znf384	inf	0	up
circRNA300	inf	0.0451003	up	dre-miR-375_L+1	-1.29579	0.000260574	down	XM_021571990.1	znf384	inf	0	up
circRNA182	inf	0.0212342	up	dre-miR-375_L+1	-1.29579	0.000260574	down	XM_021572048.1	scgn	3.4	0	up
circRNA300	inf	0.0451003	up	dre-miR-375_L+1	-1.29579	0.000260574	down	XM_021572048.1	scgn	3.4	0	up
circRNA182	inf	0.0212342	up	dre-miR-375_L+1	-1.29579	0.000260574	down	XM_021572332.1	anln	inf	0	up
circRNA300	inf	0.0451003	up	dre-miR-375_L+1	-1.29579	0.000260574	down	XM_021572332.1	anln	inf	0	up
circRNA182	inf	0.0212342	up	dre-miR-375_L+1	-1.29579	0.000260574	down	XM_021572334.1	anln	5.68	0	up
circRNA300	inf	0.0451003	up	dre-miR-375_L+1	-1.29579	0.000260574	down	XM_021572334.1	anln	5.68	0	up
circRNA182	inf	0.0212342	up	dre-miR-375_L+1	-1.29579	0.000260574	down	XM_021572688.1	hgh1	8.5	0	up
circRNA300	inf	0.0451003	up	dre-miR-375_L+1	-1.29579	0.000260574	down	XM_021572688.1	hgh1	8.5	0	up
circRNA182	inf	0.0212342	up	dre-miR-375_L+1	-1.29579	0.000260574	down	XM_021572742.1	sgk1	1.91	0.01	up
circRNA300	inf	0.0451003	up	dre-miR-375_L+1	-1.29579	0.000260574	down	XM_021572742.1	sgk1	1.91	0.01	up
circRNA182	inf	0.0212342	up	dre-miR-375_L+1	-1.29579	0.000260574	down	XM_021573754.1	vsnl1	4.38	0.01	up
circRNA300	inf	0.0451003	up	dre-miR-375_L+1	-1.29579	0.000260574	down	XM_021573754.1	vsnl1	4.38	0.01	up
circRNA182	inf	0.0212342	up	dre-miR-375_L+1	-1.29579	0.000260574	down	XM_021573780.1	zbtb24	inf	0	up
circRNA300	inf	0.0451003	up	dre-miR-375_L+1	-1.29579	0.000260574	down	XM_021573780.1	zbtb24	inf	0	up
circRNA182	inf	0.0212342	up	dre-miR-375_L+1	-1.29579	0.000260574	down	XM_021574052.1	insm2	2.37	0.02	up
circRNA300	inf	0.0451003	up	dre-miR-375_L+1	-1.29579	0.000260574	down	XM_021574052.1	insm2	2.37	0.02	up
circRNA182	inf	0.0212342	up	dre-miR-375_L+1	-1.29579	0.000260574	down	XM_021575005.1	e2f2	2.03	0.03	up
circRNA300	inf	0.0451003	up	dre-miR-375_L+1	-1.29579	0.000260574	down	XM_021575005.1	e2f2	2.03	0.03	up
circRNA182	inf	0.0212342	up	dre-miR-375_L+1	-1.29579	0.000260574	down	XM_021575496.1	kiaa0556	inf	0	up
circRNA300	inf	0.0451003	up	dre-miR-375_L+1	-1.29579	0.000260574	down	XM_021575496.1	kiaa0556	inf	0	up
circRNA182	inf	0.0212342	up	dre-miR-375_L+1	-1.29579	0.000260574	down	XM_021575807.1	-	1.77	0.01	up
circRNA300	inf	0.0451003	up	dre-miR-375_L+1	-1.29579	0.000260574	down	XM_021575807.1	-	1.77	0.01	up
circRNA182	inf	0.0212342	up	dre-miR-375_L+1	-1.29579	0.000260574	down	XM_021575833.1	-	inf	0	up
circRNA300	inf	0.0451003	up	dre-miR-375_L+1	-1.29579	0.000260574	down	XM_021575833.1	-	inf	0	up
circRNA182	inf	0.0212342	up	dre-miR-375_L+1	-1.29579	0.000260574	down	XM_021576423.1	pgam1	1.18	0	up
circRNA300	inf	0.0451003	up	dre-miR-375_L+1	-1.29579	0.000260574	down	XM_021576423.1	pgam1	1.18	0	up
circRNA182	inf	0.0212342	up	dre-miR-375_L+1	-1.29579	0.000260574	down	XM_021577180.1	ccdc53	1.22	0.01	up
circRNA300	inf	0.0451003	up	dre-miR-375_L+1	-1.29579	0.000260574	down	XM_021577180.1	ccdc53	1.22	0.01	up
circRNA182	inf	0.0212342	up	dre-miR-375_L+1	-1.29579	0.000260574	down	XM_021577461.1	dnm1l	inf	0	up
circRNA300	inf	0.0451003	up	dre-miR-375_L+1	-1.29579	0.000260574	down	XM_021577461.1	dnm1l	inf	0	up
circRNA182	inf	0.0212342	up	dre-miR-375_L+1	-1.29579	0.000260574	down	XM_021578761.1	-	inf	0	up
circRNA300	inf	0.0451003	up	dre-miR-375_L+1	-1.29579	0.000260574	down	XM_021578761.1	-	inf	0	up
circRNA182	inf	0.0212342	up	dre-miR-375_L+1	-1.29579	0.000260574	down	XM_021578762.1	-	inf	0.02	up
circRNA300	inf	0.0451003	up	dre-miR-375_L+1	-1.29579	0.000260574	down	XM_021578762.1	-	inf	0.02	up
circRNA182	inf	0.0212342	up	dre-miR-375_L+1	-1.29579	0.000260574	down	XM_021578767.1	-	inf	0	up
circRNA300	inf	0.0451003	up	dre-miR-375_L+1	-1.29579	0.000260574	down	XM_021578767.1	-	inf	0	up
circRNA182	inf	0.0212342	up	dre-miR-375_L+1	-1.29579	0.000260574	down	XM_021578949.1	mid1	inf	0	up
circRNA300	inf	0.0451003	up	dre-miR-375_L+1	-1.29579	0.000260574	down	XM_021578949.1	mid1	inf	0	up
circRNA182	inf	0.0212342	up	dre-miR-375_L+1	-1.29579	0.000260574	down	XM_021579608.1	kansl1l	2.37	0	up
circRNA300	inf	0.0451003	up	dre-miR-375_L+1	-1.29579	0.000260574	down	XM_021579608.1	kansl1l	2.37	0	up
circRNA182	inf	0.0212342	up	dre-miR-375_L+1	-1.29579	0.000260574	down	XM_021579628.1	ralb	2.53	0	up
circRNA300	inf	0.0451003	up	dre-miR-375_L+1	-1.29579	0.000260574	down	XM_021579628.1	ralb	2.53	0	up
circRNA182	inf	0.0212342	up	dre-miR-375_L+1	-1.29579	0.000260574	down	XM_021579630.1	-	2.51	0.01	up
circRNA300	inf	0.0451003	up	dre-miR-375_L+1	-1.29579	0.000260574	down	XM_021579630.1	-	2.51	0.01	up
circRNA182	inf	0.0212342	up	dre-miR-375_L+1	-1.29579	0.000260574	down	XM_021580270.1	tmem254	1.12	0.02	up
circRNA300	inf	0.0451003	up	dre-miR-375_L+1	-1.29579	0.000260574	down	XM_021580270.1	tmem254	1.12	0.02	up
circRNA182	inf	0.0212342	up	dre-miR-375_L+1	-1.29579	0.000260574	down	XM_021580349.1	nfkb2	13.7	0	up
circRNA300	inf	0.0451003	up	dre-miR-375_L+1	-1.29579	0.000260574	down	XM_021580349.1	nfkb2	13.7	0	up
circRNA182	inf	0.0212342	up	dre-miR-375_L+1	-1.29579	0.000260574	down	XM_021580643.1	ank3	inf	0.01	up
circRNA300	inf	0.0451003	up	dre-miR-375_L+1	-1.29579	0.000260574	down	XM_021580643.1	ank3	inf	0.01	up
circRNA182	inf	0.0212342	up	dre-miR-375_L+1	-1.29579	0.000260574	down	XM_021580649.1	ank3	inf	0	up
circRNA300	inf	0.0451003	up	dre-miR-375_L+1	-1.29579	0.000260574	down	XM_021580649.1	ank3	inf	0	up
circRNA182	inf	0.0212342	up	dre-miR-375_L+1	-1.29579	0.000260574	down	XM_021582000.1	cdca4	1.26	0.01	up
circRNA300	inf	0.0451003	up	dre-miR-375_L+1	-1.29579	0.000260574	down	XM_021582000.1	cdca4	1.26	0.01	up
circRNA182	inf	0.0212342	up	dre-miR-375_L+1	-1.29579	0.000260574	down	XM_021582237.1	trip12	inf	0	up
circRNA300	inf	0.0451003	up	dre-miR-375_L+1	-1.29579	0.000260574	down	XM_021582237.1	trip12	inf	0	up
circRNA182	inf	0.0212342	up	dre-miR-375_L+1	-1.29579	0.000260574	down	XM_021582239.1	trip12	inf	0	up
circRNA300	inf	0.0451003	up	dre-miR-375_L+1	-1.29579	0.000260574	down	XM_021582239.1	trip12	inf	0	up
circRNA182	inf	0.0212342	up	dre-miR-375_L+1	-1.29579	0.000260574	down	XM_021583460.1	brd8	inf	0	up
circRNA300	inf	0.0451003	up	dre-miR-375_L+1	-1.29579	0.000260574	down	XM_021583460.1	brd8	inf	0	up
circRNA182	inf	0.0212342	up	dre-miR-375_L+1	-1.29579	0.000260574	down	XM_021583468.1	hprt1	1.23	0	up
circRNA300	inf	0.0451003	up	dre-miR-375_L+1	-1.29579	0.000260574	down	XM_021583468.1	hprt1	1.23	0	up
circRNA182	inf	0.0212342	up	dre-miR-375_L+1	-1.29579	0.000260574	down	XM_021583537.1	atoh8	1.06	0.01	up
circRNA300	inf	0.0451003	up	dre-miR-375_L+1	-1.29579	0.000260574	down	XM_021583537.1	atoh8	1.06	0.01	up
circRNA182	inf	0.0212342	up	dre-miR-375_L+1	-1.29579	0.000260574	down	XM_021583906.1	foxn3	inf	0	up
circRNA300	inf	0.0451003	up	dre-miR-375_L+1	-1.29579	0.000260574	down	XM_021583906.1	foxn3	inf	0	up
circRNA182	inf	0.0212342	up	dre-miR-375_L+1	-1.29579	0.000260574	down	XM_021584064.1	nanos1	1.07	0.01	up
circRNA300	inf	0.0451003	up	dre-miR-375_L+1	-1.29579	0.000260574	down	XM_021584064.1	nanos1	1.07	0.01	up
circRNA182	inf	0.0212342	up	dre-miR-375_L+1	-1.29579	0.000260574	down	XM_021584073.1	ltc4s	1.72	0	up
circRNA300	inf	0.0451003	up	dre-miR-375_L+1	-1.29579	0.000260574	down	XM_021584073.1	ltc4s	1.72	0	up
circRNA182	inf	0.0212342	up	dre-miR-375_L+1	-1.29579	0.000260574	down	XM_021584142.1	tapt1	8.23	0	up
circRNA300	inf	0.0451003	up	dre-miR-375_L+1	-1.29579	0.000260574	down	XM_021584142.1	tapt1	8.23	0	up
circRNA182	inf	0.0212342	up	dre-miR-375_L+1	-1.29579	0.000260574	down	XM_021584271.1	mok	inf	0	up
circRNA300	inf	0.0451003	up	dre-miR-375_L+1	-1.29579	0.000260574	down	XM_021584271.1	mok	inf	0	up
circRNA182	inf	0.0212342	up	dre-miR-375_L+1	-1.29579	0.000260574	down	XM_021584384.1	fancm	inf	0.01	up
circRNA300	inf	0.0451003	up	dre-miR-375_L+1	-1.29579	0.000260574	down	XM_021584384.1	fancm	inf	0.01	up
circRNA182	inf	0.0212342	up	dre-miR-375_L+1	-1.29579	0.000260574	down	XM_021585710.1	slc39a1	1.01	0	up
circRNA300	inf	0.0451003	up	dre-miR-375_L+1	-1.29579	0.000260574	down	XM_021585710.1	slc39a1	1.01	0	up
circRNA182	inf	0.0212342	up	dre-miR-375_L+1	-1.29579	0.000260574	down	XM_021585810.1	celf1,cugbp1-a	inf	0	up
circRNA300	inf	0.0451003	up	dre-miR-375_L+1	-1.29579	0.000260574	down	XM_021585810.1	celf1,cugbp1-a	inf	0	up
circRNA182	inf	0.0212342	up	dre-miR-375_L+1	-1.29579	0.000260574	down	XM_021585871.1	atg13	1.07	0.04	up
circRNA300	inf	0.0451003	up	dre-miR-375_L+1	-1.29579	0.000260574	down	XM_021585871.1	atg13	1.07	0.04	up
circRNA182	inf	0.0212342	up	dre-miR-375_L+1	-1.29579	0.000260574	down	XM_021585872.1	atg13	inf	0	up
circRNA300	inf	0.0451003	up	dre-miR-375_L+1	-1.29579	0.000260574	down	XM_021585872.1	atg13	inf	0	up
circRNA182	inf	0.0212342	up	dre-miR-375_L+1	-1.29579	0.000260574	down	XM_021586549.1	sdr42e1	1.14	0	up
circRNA300	inf	0.0451003	up	dre-miR-375_L+1	-1.29579	0.000260574	down	XM_021586549.1	sdr42e1	1.14	0	up
circRNA182	inf	0.0212342	up	dre-miR-375_L+1	-1.29579	0.000260574	down	XM_021586737.1	mr1	3.75	0	up
circRNA300	inf	0.0451003	up	dre-miR-375_L+1	-1.29579	0.000260574	down	XM_021586737.1	mr1	3.75	0	up
circRNA182	inf	0.0212342	up	dre-miR-375_L+1	-1.29579	0.000260574	down	XM_021587335.1	arhgef12	inf	0	up
circRNA300	inf	0.0451003	up	dre-miR-375_L+1	-1.29579	0.000260574	down	XM_021587335.1	arhgef12	inf	0	up
circRNA182	inf	0.0212342	up	dre-miR-375_L+1	-1.29579	0.000260574	down	XM_021587657.1	abhd5	inf	0	up
circRNA300	inf	0.0451003	up	dre-miR-375_L+1	-1.29579	0.000260574	down	XM_021587657.1	abhd5	inf	0	up
circRNA182	inf	0.0212342	up	dre-miR-375_L+1	-1.29579	0.000260574	down	XM_021587778.1	stard13	3.06	0	up
circRNA300	inf	0.0451003	up	dre-miR-375_L+1	-1.29579	0.000260574	down	XM_021587778.1	stard13	3.06	0	up
circRNA182	inf	0.0212342	up	dre-miR-375_L+1	-1.29579	0.000260574	down	XM_021589081.1	-	1.15	0	up
circRNA300	inf	0.0451003	up	dre-miR-375_L+1	-1.29579	0.000260574	down	XM_021589081.1	-	1.15	0	up
circRNA182	inf	0.0212342	up	dre-miR-375_L+1	-1.29579	0.000260574	down	XM_021589312.1	ss18	inf	0	up
circRNA300	inf	0.0451003	up	dre-miR-375_L+1	-1.29579	0.000260574	down	XM_021589312.1	ss18	inf	0	up
circRNA182	inf	0.0212342	up	dre-miR-375_L+1	-1.29579	0.000260574	down	XM_021589314.1	ss18	5.72	0.01	up
circRNA300	inf	0.0451003	up	dre-miR-375_L+1	-1.29579	0.000260574	down	XM_021589314.1	ss18	5.72	0.01	up
circRNA182	inf	0.0212342	up	dre-miR-375_L+1	-1.29579	0.000260574	down	XM_021589548.1	pde7a	inf	0	up
circRNA300	inf	0.0451003	up	dre-miR-375_L+1	-1.29579	0.000260574	down	XM_021589548.1	pde7a	inf	0	up
circRNA182	inf	0.0212342	up	dre-miR-375_L+1	-1.29579	0.000260574	down	XM_021590110.1	rab31	6.95	0.02	up
circRNA300	inf	0.0451003	up	dre-miR-375_L+1	-1.29579	0.000260574	down	XM_021590110.1	rab31	6.95	0.02	up
circRNA182	inf	0.0212342	up	dre-miR-375_L+1	-1.29579	0.000260574	down	XM_021590885.1	sapcd2	1.28	0.02	up
circRNA300	inf	0.0451003	up	dre-miR-375_L+1	-1.29579	0.000260574	down	XM_021590885.1	sapcd2	1.28	0.02	up
circRNA182	inf	0.0212342	up	dre-miR-375_L+1	-1.29579	0.000260574	down	XM_021591036.1	brd2	inf	0	up
circRNA300	inf	0.0451003	up	dre-miR-375_L+1	-1.29579	0.000260574	down	XM_021591036.1	brd2	inf	0	up
circRNA182	inf	0.0212342	up	dre-miR-375_L+1	-1.29579	0.000260574	down	XM_021591171.1	tmem164	1.06	0.05	up
circRNA300	inf	0.0451003	up	dre-miR-375_L+1	-1.29579	0.000260574	down	XM_021591171.1	tmem164	1.06	0.05	up
circRNA182	inf	0.0212342	up	dre-miR-375_L+1	-1.29579	0.000260574	down	XM_021591736.1	kmt2b	inf	0.01	up
circRNA300	inf	0.0451003	up	dre-miR-375_L+1	-1.29579	0.000260574	down	XM_021591736.1	kmt2b	inf	0.01	up
circRNA182	inf	0.0212342	up	dre-miR-375_L+1	-1.29579	0.000260574	down	XM_021595643.1	cyp4b1	inf	0	up
circRNA300	inf	0.0451003	up	dre-miR-375_L+1	-1.29579	0.000260574	down	XM_021595643.1	cyp4b1	inf	0	up
circRNA182	inf	0.0212342	up	dre-miR-375_L+1	-1.29579	0.000260574	down	XM_021597111.1	xirp2	inf	0.03	up
circRNA300	inf	0.0451003	up	dre-miR-375_L+1	-1.29579	0.000260574	down	XM_021597111.1	xirp2	inf	0.03	up
circRNA182	inf	0.0212342	up	dre-miR-375_L+1	-1.29579	0.000260574	down	XM_021597193.1	gpr155	inf	0	up
circRNA300	inf	0.0451003	up	dre-miR-375_L+1	-1.29579	0.000260574	down	XM_021597193.1	gpr155	inf	0	up
circRNA182	inf	0.0212342	up	dre-miR-375_L+1	-1.29579	0.000260574	down	XM_021597289.1	sox21b	2.26	0	up
circRNA300	inf	0.0451003	up	dre-miR-375_L+1	-1.29579	0.000260574	down	XM_021597289.1	sox21b	2.26	0	up
circRNA182	inf	0.0212342	up	dre-miR-375_L+1	-1.29579	0.000260574	down	XM_021597414.1	pikfyve	1.58	0.01	up
circRNA300	inf	0.0451003	up	dre-miR-375_L+1	-1.29579	0.000260574	down	XM_021597414.1	pikfyve	1.58	0.01	up
circRNA182	inf	0.0212342	up	dre-miR-375_L+1	-1.29579	0.000260574	down	XM_021598349.1	gnrhr2	inf	0	up
circRNA300	inf	0.0451003	up	dre-miR-375_L+1	-1.29579	0.000260574	down	XM_021598349.1	gnrhr2	inf	0	up
circRNA182	inf	0.0212342	up	dre-miR-375_L+1	-1.29579	0.000260574	down	XM_021598393.1	tpm,tpm3	inf	0	up
circRNA300	inf	0.0451003	up	dre-miR-375_L+1	-1.29579	0.000260574	down	XM_021598393.1	tpm,tpm3	inf	0	up
circRNA182	inf	0.0212342	up	dre-miR-375_L+1	-1.29579	0.000260574	down	XM_021598402.1	tpm,tpm3	inf	0	up
circRNA300	inf	0.0451003	up	dre-miR-375_L+1	-1.29579	0.000260574	down	XM_021598402.1	tpm,tpm3	inf	0	up
circRNA182	inf	0.0212342	up	dre-miR-375_L+1	-1.29579	0.000260574	down	XM_021598416.1	tpm,tpm3	inf	0	up
circRNA300	inf	0.0451003	up	dre-miR-375_L+1	-1.29579	0.000260574	down	XM_021598416.1	tpm,tpm3	inf	0	up
circRNA182	inf	0.0212342	up	dre-miR-375_L+1	-1.29579	0.000260574	down	XM_021598433.1	tpm,tpm3	inf	0	up
circRNA300	inf	0.0451003	up	dre-miR-375_L+1	-1.29579	0.000260574	down	XM_021598433.1	tpm,tpm3	inf	0	up
circRNA182	inf	0.0212342	up	dre-miR-375_L+1	-1.29579	0.000260574	down	XM_021599361.1	slain2	inf	0	up
circRNA300	inf	0.0451003	up	dre-miR-375_L+1	-1.29579	0.000260574	down	XM_021599361.1	slain2	inf	0	up
circRNA182	inf	0.0212342	up	dre-miR-375_L+1	-1.29579	0.000260574	down	XM_021599690.1	kank4	inf	0	up
circRNA300	inf	0.0451003	up	dre-miR-375_L+1	-1.29579	0.000260574	down	XM_021599690.1	kank4	inf	0	up
circRNA182	inf	0.0212342	up	dre-miR-375_L+1	-1.29579	0.000260574	down	XM_021599753.1	dda1	1.14	0.02	up
circRNA300	inf	0.0451003	up	dre-miR-375_L+1	-1.29579	0.000260574	down	XM_021599753.1	dda1	1.14	0.02	up
circRNA182	inf	0.0212342	up	dre-miR-375_L+1	-1.29579	0.000260574	down	XM_021599934.1	adgrl2	inf	0	up
circRNA300	inf	0.0451003	up	dre-miR-375_L+1	-1.29579	0.000260574	down	XM_021599934.1	adgrl2	inf	0	up
circRNA182	inf	0.0212342	up	dre-miR-375_L+1	-1.29579	0.000260574	down	XM_021599979.1	ephb3	inf	0	up
circRNA300	inf	0.0451003	up	dre-miR-375_L+1	-1.29579	0.000260574	down	XM_021599979.1	ephb3	inf	0	up
circRNA182	inf	0.0212342	up	dre-miR-375_L+1	-1.29579	0.000260574	down	XM_021599982.1	ephb3	inf	0	up
circRNA300	inf	0.0451003	up	dre-miR-375_L+1	-1.29579	0.000260574	down	XM_021599982.1	ephb3	inf	0	up
circRNA182	inf	0.0212342	up	dre-miR-375_L+1	-1.29579	0.000260574	down	XM_021599989.1	rabl2a	1.03	0.01	up
circRNA300	inf	0.0451003	up	dre-miR-375_L+1	-1.29579	0.000260574	down	XM_021599989.1	rabl2a	1.03	0.01	up
circRNA182	inf	0.0212342	up	dre-miR-375_L+1	-1.29579	0.000260574	down	XM_021600032.1	erh	1.1	0.05	up
circRNA300	inf	0.0451003	up	dre-miR-375_L+1	-1.29579	0.000260574	down	XM_021600032.1	erh	1.1	0.05	up
circRNA182	inf	0.0212342	up	dre-miR-375_L+1	-1.29579	0.000260574	down	XM_021600147.1	erc1	2.12	0	up
circRNA300	inf	0.0451003	up	dre-miR-375_L+1	-1.29579	0.000260574	down	XM_021600147.1	erc1	2.12	0	up
circRNA182	inf	0.0212342	up	dre-miR-375_L+1	-1.29579	0.000260574	down	XM_021600217.1	syncrip	inf	0	up
circRNA300	inf	0.0451003	up	dre-miR-375_L+1	-1.29579	0.000260574	down	XM_021600217.1	syncrip	inf	0	up
circRNA182	inf	0.0212342	up	dre-miR-375_L+1	-1.29579	0.000260574	down	XM_021601772.1	scai	inf	0.03	up
circRNA300	inf	0.0451003	up	dre-miR-375_L+1	-1.29579	0.000260574	down	XM_021601772.1	scai	inf	0.03	up
circRNA182	inf	0.0212342	up	dre-miR-375_L+1	-1.29579	0.000260574	down	XM_021603295.1	mfn1	inf	0	up
circRNA300	inf	0.0451003	up	dre-miR-375_L+1	-1.29579	0.000260574	down	XM_021603295.1	mfn1	inf	0	up
circRNA182	inf	0.0212342	up	dre-miR-375_L+1	-1.29579	0.000260574	down	XM_021603749.1	midn	3.9	0	up
circRNA300	inf	0.0451003	up	dre-miR-375_L+1	-1.29579	0.000260574	down	XM_021603749.1	midn	3.9	0	up
circRNA182	inf	0.0212342	up	dre-miR-375_L+1	-1.29579	0.000260574	down	XM_021604077.1	cep350	6.04	0	up
circRNA300	inf	0.0451003	up	dre-miR-375_L+1	-1.29579	0.000260574	down	XM_021604077.1	cep350	6.04	0	up
circRNA182	inf	0.0212342	up	dre-miR-375_L+1	-1.29579	0.000260574	down	XM_021604079.1	cep350	inf	0	up
circRNA300	inf	0.0451003	up	dre-miR-375_L+1	-1.29579	0.000260574	down	XM_021604079.1	cep350	inf	0	up
circRNA182	inf	0.0212342	up	dre-miR-375_L+1	-1.29579	0.000260574	down	XM_021604353.1	shank2	inf	0	up
circRNA300	inf	0.0451003	up	dre-miR-375_L+1	-1.29579	0.000260574	down	XM_021604353.1	shank2	inf	0	up
circRNA182	inf	0.0212342	up	dre-miR-375_L+1	-1.29579	0.000260574	down	XM_021604566.1	gpbp1l1	1.13	0	up
circRNA300	inf	0.0451003	up	dre-miR-375_L+1	-1.29579	0.000260574	down	XM_021604566.1	gpbp1l1	1.13	0	up
circRNA182	inf	0.0212342	up	dre-miR-375_L+1	-1.29579	0.000260574	down	XM_021604629.1	ciz1	6.33	0	up
circRNA300	inf	0.0451003	up	dre-miR-375_L+1	-1.29579	0.000260574	down	XM_021604629.1	ciz1	6.33	0	up
circRNA182	inf	0.0212342	up	dre-miR-375_L+1	-1.29579	0.000260574	down	XM_021604944.1	nr1h3	inf	0	up
circRNA300	inf	0.0451003	up	dre-miR-375_L+1	-1.29579	0.000260574	down	XM_021604944.1	nr1h3	inf	0	up
circRNA182	inf	0.0212342	up	dre-miR-375_L+1	-1.29579	0.000260574	down	XM_021605374.1	chek2	2.81	0	up
circRNA300	inf	0.0451003	up	dre-miR-375_L+1	-1.29579	0.000260574	down	XM_021605374.1	chek2	2.81	0	up
circRNA182	inf	0.0212342	up	dre-miR-375_L+1	-1.29579	0.000260574	down	XM_021605770.1	ggt5	2.1	0	up
circRNA300	inf	0.0451003	up	dre-miR-375_L+1	-1.29579	0.000260574	down	XM_021605770.1	ggt5	2.1	0	up
circRNA182	inf	0.0212342	up	dre-miR-375_L+1	-1.29579	0.000260574	down	XM_021605949.1	rhobtb2	inf	0.04	up
circRNA300	inf	0.0451003	up	dre-miR-375_L+1	-1.29579	0.000260574	down	XM_021605949.1	rhobtb2	inf	0.04	up
circRNA182	inf	0.0212342	up	dre-miR-375_L+1	-1.29579	0.000260574	down	XM_021606065.1	kmt5aa	1.16	0.03	up
circRNA300	inf	0.0451003	up	dre-miR-375_L+1	-1.29579	0.000260574	down	XM_021606065.1	kmt5aa	1.16	0.03	up
circRNA182	inf	0.0212342	up	dre-miR-375_L+1	-1.29579	0.000260574	down	XM_021606069.1	pitpnm2	1.23	0.02	up
circRNA300	inf	0.0451003	up	dre-miR-375_L+1	-1.29579	0.000260574	down	XM_021606069.1	pitpnm2	1.23	0.02	up
circRNA182	inf	0.0212342	up	dre-miR-375_L+1	-1.29579	0.000260574	down	XM_021606450.1	rictor	6.87	0	up
circRNA300	inf	0.0451003	up	dre-miR-375_L+1	-1.29579	0.000260574	down	XM_021606450.1	rictor	6.87	0	up
circRNA182	inf	0.0212342	up	dre-miR-375_L+1	-1.29579	0.000260574	down	XM_021606466.1	elmod3	4.18	0.03	up
circRNA300	inf	0.0451003	up	dre-miR-375_L+1	-1.29579	0.000260574	down	XM_021606466.1	elmod3	4.18	0.03	up
circRNA182	inf	0.0212342	up	dre-miR-375_L+1	-1.29579	0.000260574	down	XM_021606595.1	wsb2	1.13	0.05	up
circRNA300	inf	0.0451003	up	dre-miR-375_L+1	-1.29579	0.000260574	down	XM_021606595.1	wsb2	1.13	0.05	up
circRNA182	inf	0.0212342	up	dre-miR-375_L+1	-1.29579	0.000260574	down	XM_021607785.1	pstpip1	inf	0.05	up
circRNA300	inf	0.0451003	up	dre-miR-375_L+1	-1.29579	0.000260574	down	XM_021607785.1	pstpip1	inf	0.05	up
circRNA182	inf	0.0212342	up	dre-miR-375_L+1	-1.29579	0.000260574	down	XM_021608998.1	dusp19	1.22	0	up
circRNA300	inf	0.0451003	up	dre-miR-375_L+1	-1.29579	0.000260574	down	XM_021608998.1	dusp19	1.22	0	up
circRNA182	inf	0.0212342	up	dre-miR-375_L+1	-1.29579	0.000260574	down	XM_021609016.1	-	1.15	0.01	up
circRNA300	inf	0.0451003	up	dre-miR-375_L+1	-1.29579	0.000260574	down	XM_021609016.1	-	1.15	0.01	up
circRNA182	inf	0.0212342	up	dre-miR-375_L+1	-1.29579	0.000260574	down	XM_021609474.1	sema3f	inf	0	up
circRNA300	inf	0.0451003	up	dre-miR-375_L+1	-1.29579	0.000260574	down	XM_021609474.1	sema3f	inf	0	up
circRNA182	inf	0.0212342	up	dre-miR-375_L+1	-1.29579	0.000260574	down	XM_021609973.1	sec61ab	inf	0	up
circRNA300	inf	0.0451003	up	dre-miR-375_L+1	-1.29579	0.000260574	down	XM_021609973.1	sec61ab	inf	0	up
circRNA182	inf	0.0212342	up	dre-miR-375_L+1	-1.29579	0.000260574	down	XM_021610824.1	phf2	1.26	0.01	up
circRNA300	inf	0.0451003	up	dre-miR-375_L+1	-1.29579	0.000260574	down	XM_021610824.1	phf2	1.26	0.01	up
circRNA182	inf	0.0212342	up	dre-miR-375_L+1	-1.29579	0.000260574	down	XM_021611092.1	reep6	1.95	0.01	up
circRNA300	inf	0.0451003	up	dre-miR-375_L+1	-1.29579	0.000260574	down	XM_021611092.1	reep6	1.95	0.01	up
circRNA182	inf	0.0212342	up	dre-miR-375_L+1	-1.29579	0.000260574	down	XM_021611160.1	plekha6	2.97	0	up
circRNA300	inf	0.0451003	up	dre-miR-375_L+1	-1.29579	0.000260574	down	XM_021611160.1	plekha6	2.97	0	up
circRNA182	inf	0.0212342	up	dre-miR-375_L+1	-1.29579	0.000260574	down	XM_021612106.1	cd248	1.42	0.01	up
circRNA300	inf	0.0451003	up	dre-miR-375_L+1	-1.29579	0.000260574	down	XM_021612106.1	cd248	1.42	0.01	up
circRNA182	inf	0.0212342	up	dre-miR-375_L+1	-1.29579	0.000260574	down	XM_021612188.1	ppp1r13b	inf	0	up
circRNA300	inf	0.0451003	up	dre-miR-375_L+1	-1.29579	0.000260574	down	XM_021612188.1	ppp1r13b	inf	0	up
circRNA182	inf	0.0212342	up	dre-miR-375_L+1	-1.29579	0.000260574	down	XM_021612312.1	rad51b	inf	0	up
circRNA300	inf	0.0451003	up	dre-miR-375_L+1	-1.29579	0.000260574	down	XM_021612312.1	rad51b	inf	0	up
circRNA182	inf	0.0212342	up	dre-miR-375_L+1	-1.29579	0.000260574	down	XM_021612512.1	-	inf	0	up
circRNA300	inf	0.0451003	up	dre-miR-375_L+1	-1.29579	0.000260574	down	XM_021612512.1	-	inf	0	up
circRNA182	inf	0.0212342	up	dre-miR-375_L+1	-1.29579	0.000260574	down	XM_021612785.1	sgip1	inf	0	up
circRNA300	inf	0.0451003	up	dre-miR-375_L+1	-1.29579	0.000260574	down	XM_021612785.1	sgip1	inf	0	up
circRNA182	inf	0.0212342	up	dre-miR-375_L+1	-1.29579	0.000260574	down	XM_021612791.1	sgip1	inf	0	up
circRNA300	inf	0.0451003	up	dre-miR-375_L+1	-1.29579	0.000260574	down	XM_021612791.1	sgip1	inf	0	up
circRNA182	inf	0.0212342	up	dre-miR-375_L+1	-1.29579	0.000260574	down	XM_021612838.1	tbl1xr1	inf	0	up
circRNA300	inf	0.0451003	up	dre-miR-375_L+1	-1.29579	0.000260574	down	XM_021612838.1	tbl1xr1	inf	0	up
circRNA182	inf	0.0212342	up	dre-miR-375_L+1	-1.29579	0.000260574	down	XM_021614258.1	rb1cc1	1.97	0.01	up
circRNA300	inf	0.0451003	up	dre-miR-375_L+1	-1.29579	0.000260574	down	XM_021614258.1	rb1cc1	1.97	0.01	up
circRNA182	inf	0.0212342	up	dre-miR-375_L+1	-1.29579	0.000260574	down	XM_021616400.1	rap1gap	inf	0	up
circRNA300	inf	0.0451003	up	dre-miR-375_L+1	-1.29579	0.000260574	down	XM_021616400.1	rap1gap	inf	0	up
circRNA182	inf	0.0212342	up	dre-miR-375_L+1	-1.29579	0.000260574	down	XM_021616483.1	tpd52l1,tpd52l2	inf	0	up
circRNA300	inf	0.0451003	up	dre-miR-375_L+1	-1.29579	0.000260574	down	XM_021616483.1	tpd52l1,tpd52l2	inf	0	up
circRNA182	inf	0.0212342	up	dre-miR-375_L+1	-1.29579	0.000260574	down	XM_021616951.1	gpr61	inf	0	up
circRNA300	inf	0.0451003	up	dre-miR-375_L+1	-1.29579	0.000260574	down	XM_021616951.1	gpr61	inf	0	up
circRNA182	inf	0.0212342	up	dre-miR-375_L+1	-1.29579	0.000260574	down	XM_021617022.1	rplp2	2.25	0	up
circRNA300	inf	0.0451003	up	dre-miR-375_L+1	-1.29579	0.000260574	down	XM_021617022.1	rplp2	2.25	0	up
circRNA182	inf	0.0212342	up	dre-miR-375_L+1	-1.29579	0.000260574	down	XM_021618024.1	trpv1	1.04	0.01	up
circRNA300	inf	0.0451003	up	dre-miR-375_L+1	-1.29579	0.000260574	down	XM_021618024.1	trpv1	1.04	0.01	up
circRNA182	inf	0.0212342	up	dre-miR-375_L+1	-1.29579	0.000260574	down	XM_021618598.1	gng3	3.66	0	up
circRNA300	inf	0.0451003	up	dre-miR-375_L+1	-1.29579	0.000260574	down	XM_021618598.1	gng3	3.66	0	up
circRNA182	inf	0.0212342	up	dre-miR-375_L+1	-1.29579	0.000260574	down	XM_021618998.1	hmbs	1.54	0	up
circRNA300	inf	0.0451003	up	dre-miR-375_L+1	-1.29579	0.000260574	down	XM_021618998.1	hmbs	1.54	0	up
circRNA182	inf	0.0212342	up	dre-miR-375_L+1	-1.29579	0.000260574	down	XM_021619015.1	spns2	inf	0	up
circRNA300	inf	0.0451003	up	dre-miR-375_L+1	-1.29579	0.000260574	down	XM_021619015.1	spns2	inf	0	up
circRNA182	inf	0.0212342	up	dre-miR-375_L+1	-1.29579	0.000260574	down	XM_021619172.1	trim39	inf	0	up
circRNA300	inf	0.0451003	up	dre-miR-375_L+1	-1.29579	0.000260574	down	XM_021619172.1	trim39	inf	0	up
circRNA182	inf	0.0212342	up	dre-miR-375_L+1	-1.29579	0.000260574	down	XM_021619182.1	trim39	inf	0	up
circRNA300	inf	0.0451003	up	dre-miR-375_L+1	-1.29579	0.000260574	down	XM_021619182.1	trim39	inf	0	up
circRNA182	inf	0.0212342	up	dre-miR-375_L+1	-1.29579	0.000260574	down	XM_021619365.1	gpm6a	1.56	0	up
circRNA300	inf	0.0451003	up	dre-miR-375_L+1	-1.29579	0.000260574	down	XM_021619365.1	gpm6a	1.56	0	up
circRNA182	inf	0.0212342	up	dre-miR-375_L+1	-1.29579	0.000260574	down	XM_021620088.1	zfhx2	inf	0	up
circRNA300	inf	0.0451003	up	dre-miR-375_L+1	-1.29579	0.000260574	down	XM_021620088.1	zfhx2	inf	0	up
circRNA182	inf	0.0212342	up	dre-miR-375_L+1	-1.29579	0.000260574	down	XM_021620931.1	mef2c	1.2	0	up
circRNA300	inf	0.0451003	up	dre-miR-375_L+1	-1.29579	0.000260574	down	XM_021620931.1	mef2c	1.2	0	up
circRNA182	inf	0.0212342	up	dre-miR-375_L+1	-1.29579	0.000260574	down	XM_021621381.1	ncs1	1.78	0	up
circRNA300	inf	0.0451003	up	dre-miR-375_L+1	-1.29579	0.000260574	down	XM_021621381.1	ncs1	1.78	0	up
circRNA182	inf	0.0212342	up	dre-miR-375_L+1	-1.29579	0.000260574	down	XM_021622909.1	pde6b	1.2	0.03	up
circRNA300	inf	0.0451003	up	dre-miR-375_L+1	-1.29579	0.000260574	down	XM_021622909.1	pde6b	1.2	0.03	up
circRNA182	inf	0.0212342	up	dre-miR-375_L+1	-1.29579	0.000260574	down	XM_021623666.1	trim37	inf	0	up
circRNA300	inf	0.0451003	up	dre-miR-375_L+1	-1.29579	0.000260574	down	XM_021623666.1	trim37	inf	0	up
circRNA182	inf	0.0212342	up	dre-miR-375_L+1	-1.29579	0.000260574	down	XM_021623823.1	crtam	1.34	0.04	up
circRNA300	inf	0.0451003	up	dre-miR-375_L+1	-1.29579	0.000260574	down	XM_021623823.1	crtam	1.34	0.04	up
circRNA182	inf	0.0212342	up	dre-miR-375_L+1	-1.29579	0.000260574	down	XM_021624279.1	-	1.44	0.04	up
circRNA300	inf	0.0451003	up	dre-miR-375_L+1	-1.29579	0.000260574	down	XM_021624279.1	-	1.44	0.04	up
circRNA182	inf	0.0212342	up	dre-miR-375_L+1	-1.29579	0.000260574	down	XM_021624573.1	-	1.61	0.03	up
circRNA300	inf	0.0451003	up	dre-miR-375_L+1	-1.29579	0.000260574	down	XM_021624573.1	-	1.61	0.03	up
circRNA182	inf	0.0212342	up	dre-miR-375_L+1	-1.29579	0.000260574	down	XM_021624987.1	ube2ib	8.08	0	up
circRNA300	inf	0.0451003	up	dre-miR-375_L+1	-1.29579	0.000260574	down	XM_021624987.1	ube2ib	8.08	0	up
circRNA182	inf	0.0212342	up	dre-miR-375_L+1	-1.29579	0.000260574	down	XM_021625037.1	elof1	1.72	0.03	up
circRNA300	inf	0.0451003	up	dre-miR-375_L+1	-1.29579	0.000260574	down	XM_021625037.1	elof1	1.72	0.03	up
circRNA182	inf	0.0212342	up	dre-miR-375_L+1	-1.29579	0.000260574	down	XM_021625099.1	gimap4	4.26	0.02	up
circRNA300	inf	0.0451003	up	dre-miR-375_L+1	-1.29579	0.000260574	down	XM_021625099.1	gimap4	4.26	0.02	up
circRNA2012	inf	3.94564e-05	up	dre-miR-375_L-1R+1	-2.83819	0.031955	down	XM_021557295.1	vps54	5.18	0.02	up
circRNA2012	inf	3.94564e-05	up	dre-miR-375_L-1R+1	-2.83819	0.031955	down	XM_021557423.1	atl2	7.16	0	up
circRNA2012	inf	3.94564e-05	up	dre-miR-375_L-1R+1	-2.83819	0.031955	down	XM_021557787.1	rasl12	1.55	0	up
circRNA2012	inf	3.94564e-05	up	dre-miR-375_L-1R+1	-2.83819	0.031955	down	XM_021558436.1	dek	9.86	0	up
circRNA2012	inf	3.94564e-05	up	dre-miR-375_L-1R+1	-2.83819	0.031955	down	XM_021558444.1	dek	inf	0.01	up
circRNA2012	inf	3.94564e-05	up	dre-miR-375_L-1R+1	-2.83819	0.031955	down	XM_021562589.1	plec	inf	0	up
circRNA2012	inf	3.94564e-05	up	dre-miR-375_L-1R+1	-2.83819	0.031955	down	XM_021563088.1	rnf152	1.88	0.01	up
circRNA2012	inf	3.94564e-05	up	dre-miR-375_L-1R+1	-2.83819	0.031955	down	XM_021563129.1	fbxl4	inf	0	up
circRNA2012	inf	3.94564e-05	up	dre-miR-375_L-1R+1	-2.83819	0.031955	down	XM_021565153.1	kctd5	9.99	0.01	up
circRNA2012	inf	3.94564e-05	up	dre-miR-375_L-1R+1	-2.83819	0.031955	down	XM_021568919.1	fam219a	1.58	0	up
circRNA2012	inf	3.94564e-05	up	dre-miR-375_L-1R+1	-2.83819	0.031955	down	XM_021572332.1	anln	inf	0	up
circRNA2012	inf	3.94564e-05	up	dre-miR-375_L-1R+1	-2.83819	0.031955	down	XM_021572334.1	anln	5.68	0	up
circRNA2012	inf	3.94564e-05	up	dre-miR-375_L-1R+1	-2.83819	0.031955	down	XM_021572688.1	hgh1	8.5	0	up
circRNA2012	inf	3.94564e-05	up	dre-miR-375_L-1R+1	-2.83819	0.031955	down	XM_021573377.1	cyp2u1	inf	0	up
circRNA2012	inf	3.94564e-05	up	dre-miR-375_L-1R+1	-2.83819	0.031955	down	XM_021574066.1	slc24a4	1.05	0.03	up
circRNA2012	inf	3.94564e-05	up	dre-miR-375_L-1R+1	-2.83819	0.031955	down	XM_021577518.1	cdhr5	inf	0	up
circRNA2012	inf	3.94564e-05	up	dre-miR-375_L-1R+1	-2.83819	0.031955	down	XM_021582148.1	coq8b	inf	0	up
circRNA2012	inf	3.94564e-05	up	dre-miR-375_L-1R+1	-2.83819	0.031955	down	XM_021583976.1	ssrp1	2.31	0.04	up
circRNA2012	inf	3.94564e-05	up	dre-miR-375_L-1R+1	-2.83819	0.031955	down	XM_021590417.1	med22	1.19	0.02	up
circRNA2012	inf	3.94564e-05	up	dre-miR-375_L-1R+1	-2.83819	0.031955	down	XM_021592964.1	cobl	inf	0	up
circRNA2012	inf	3.94564e-05	up	dre-miR-375_L-1R+1	-2.83819	0.031955	down	XM_021599690.1	kank4	inf	0	up
circRNA2012	inf	3.94564e-05	up	dre-miR-375_L-1R+1	-2.83819	0.031955	down	XM_021600298.1	ube2h	1.44	0	up
circRNA2012	inf	3.94564e-05	up	dre-miR-375_L-1R+1	-2.83819	0.031955	down	XM_021610336.1	stau1	2.95	0	up
circRNA2012	inf	3.94564e-05	up	dre-miR-375_L-1R+1	-2.83819	0.031955	down	XM_021612785.1	sgip1	inf	0	up
circRNA2012	inf	3.94564e-05	up	dre-miR-375_L-1R+1	-2.83819	0.031955	down	XM_021612791.1	sgip1	inf	0	up
circRNA2012	inf	3.94564e-05	up	dre-miR-375_L-1R+1	-2.83819	0.031955	down	XM_021617433.1	ublcp1	2.38	0.01	up
circRNA2012	inf	3.94564e-05	up	dre-miR-375_L-1R+1	-2.83819	0.031955	down	XM_021621180.1	crb1	3.91	0	up
circRNA2012	inf	3.94564e-05	up	dre-miR-375_L-1R+1	-2.83819	0.031955	down	XM_021621537.1	nkx6-3	1.12	0.02	up
circRNA2012	inf	3.94564e-05	up	dre-miR-375_L-1R+1	-2.83819	0.031955	down	XM_021623666.1	trim37	inf	0	up
circRNA2012	inf	3.94564e-05	up	dre-miR-375_L-1R+1	-2.83819	0.031955	down	XM_021624573.1	-	1.61	0.03	up
circRNA1760	2.90859	0.000481066	up	gga-miR-133b_L+1_1ss22AC	-2.56093	0.0200476	down	NM_001165168.1	trappc5	4.14	0.04	up
circRNA1760	2.90859	0.000481066	up	gga-miR-133b_L+1_1ss22AC	-2.56093	0.0200476	down	XM_021556278.1	tsta3	4.22	0.02	up
circRNA1760	2.90859	0.000481066	up	gga-miR-133b_L+1_1ss22AC	-2.56093	0.0200476	down	XM_021556947.1	sh3pxd2a	6.75	0.02	up
circRNA1760	2.90859	0.000481066	up	gga-miR-133b_L+1_1ss22AC	-2.56093	0.0200476	down	XM_021557295.1	vps54	5.18	0.02	up
circRNA1760	2.90859	0.000481066	up	gga-miR-133b_L+1_1ss22AC	-2.56093	0.0200476	down	XM_021557839.1	syt11	2.52	0.01	up
circRNA1760	2.90859	0.000481066	up	gga-miR-133b_L+1_1ss22AC	-2.56093	0.0200476	down	XM_021558058.1	fam234b	inf	0	up
circRNA1760	2.90859	0.000481066	up	gga-miR-133b_L+1_1ss22AC	-2.56093	0.0200476	down	XM_021558193.1	smarca4	inf	0	up
circRNA1760	2.90859	0.000481066	up	gga-miR-133b_L+1_1ss22AC	-2.56093	0.0200476	down	XM_021558197.1	smarca4	inf	0	up
circRNA1760	2.90859	0.000481066	up	gga-miR-133b_L+1_1ss22AC	-2.56093	0.0200476	down	XM_021558234.1	arhgef2	inf	0	up
circRNA1760	2.90859	0.000481066	up	gga-miR-133b_L+1_1ss22AC	-2.56093	0.0200476	down	XM_021558243.1	arhgef2	inf	0	up
circRNA1760	2.90859	0.000481066	up	gga-miR-133b_L+1_1ss22AC	-2.56093	0.0200476	down	XM_021558483.1	ubtf	inf	0	up
circRNA1760	2.90859	0.000481066	up	gga-miR-133b_L+1_1ss22AC	-2.56093	0.0200476	down	XM_021560110.1	sgk1	inf	0	up
circRNA1760	2.90859	0.000481066	up	gga-miR-133b_L+1_1ss22AC	-2.56093	0.0200476	down	XM_021561976.1	bmp8b	1.47	0.03	up
circRNA1760	2.90859	0.000481066	up	gga-miR-133b_L+1_1ss22AC	-2.56093	0.0200476	down	XM_021562173.1	p3h1	inf	0	up
circRNA1760	2.90859	0.000481066	up	gga-miR-133b_L+1_1ss22AC	-2.56093	0.0200476	down	XM_021562894.1	chpf2	inf	0.03	up
circRNA1760	2.90859	0.000481066	up	gga-miR-133b_L+1_1ss22AC	-2.56093	0.0200476	down	XM_021565030.1	-,c7orf62	5.18	0	up
circRNA1760	2.90859	0.000481066	up	gga-miR-133b_L+1_1ss22AC	-2.56093	0.0200476	down	XM_021565809.1	dtx3	1.27	0	up
circRNA1760	2.90859	0.000481066	up	gga-miR-133b_L+1_1ss22AC	-2.56093	0.0200476	down	XM_021565910.1	rarg	3.38	0.03	up
circRNA1760	2.90859	0.000481066	up	gga-miR-133b_L+1_1ss22AC	-2.56093	0.0200476	down	XM_021565913.1	rarg	6.54	0.02	up
circRNA1760	2.90859	0.000481066	up	gga-miR-133b_L+1_1ss22AC	-2.56093	0.0200476	down	XM_021567672.1	exosc1	1.41	0	up
circRNA1760	2.90859	0.000481066	up	gga-miR-133b_L+1_1ss22AC	-2.56093	0.0200476	down	XM_021568194.1	ero1b	inf	0	up
circRNA1760	2.90859	0.000481066	up	gga-miR-133b_L+1_1ss22AC	-2.56093	0.0200476	down	XM_021568401.1	ptprt	2.24	0.01	up
circRNA1760	2.90859	0.000481066	up	gga-miR-133b_L+1_1ss22AC	-2.56093	0.0200476	down	XM_021568417.1	osgin2	1.59	0.02	up
circRNA1760	2.90859	0.000481066	up	gga-miR-133b_L+1_1ss22AC	-2.56093	0.0200476	down	XM_021568853.1	tomm6	1.32	0.04	up
circRNA1760	2.90859	0.000481066	up	gga-miR-133b_L+1_1ss22AC	-2.56093	0.0200476	down	XM_021568894.1	celf4	3.65	0	up
circRNA1760	2.90859	0.000481066	up	gga-miR-133b_L+1_1ss22AC	-2.56093	0.0200476	down	XM_021569064.1	lima1	inf	0	up
circRNA1760	2.90859	0.000481066	up	gga-miR-133b_L+1_1ss22AC	-2.56093	0.0200476	down	XM_021569810.1	rybp	1.13	0	up
circRNA1760	2.90859	0.000481066	up	gga-miR-133b_L+1_1ss22AC	-2.56093	0.0200476	down	XM_021570435.1	-	2.63	0	up
circRNA1760	2.90859	0.000481066	up	gga-miR-133b_L+1_1ss22AC	-2.56093	0.0200476	down	XM_021574045.1	fam177a1	1.35	0	up
circRNA1760	2.90859	0.000481066	up	gga-miR-133b_L+1_1ss22AC	-2.56093	0.0200476	down	XM_021576812.1	slc2a13	5.43	0.02	up
circRNA1760	2.90859	0.000481066	up	gga-miR-133b_L+1_1ss22AC	-2.56093	0.0200476	down	XM_021577436.1	slc35b4	5.56	0.02	up
circRNA1760	2.90859	0.000481066	up	gga-miR-133b_L+1_1ss22AC	-2.56093	0.0200476	down	XM_021577552.1	golt1b	1.37	0.04	up
circRNA1760	2.90859	0.000481066	up	gga-miR-133b_L+1_1ss22AC	-2.56093	0.0200476	down	XM_021578898.1	tfpi	2.39	0	up
circRNA1760	2.90859	0.000481066	up	gga-miR-133b_L+1_1ss22AC	-2.56093	0.0200476	down	XM_021580349.1	nfkb2	13.7	0	up
circRNA1760	2.90859	0.000481066	up	gga-miR-133b_L+1_1ss22AC	-2.56093	0.0200476	down	XM_021580569.1	plekha1	inf	0	up
circRNA1760	2.90859	0.000481066	up	gga-miR-133b_L+1_1ss22AC	-2.56093	0.0200476	down	XM_021583976.1	ssrp1	2.31	0.04	up
circRNA1760	2.90859	0.000481066	up	gga-miR-133b_L+1_1ss22AC	-2.56093	0.0200476	down	XM_021585306.1	slc18b1	1.07	0.04	up
circRNA1760	2.90859	0.000481066	up	gga-miR-133b_L+1_1ss22AC	-2.56093	0.0200476	down	XM_021586567.1	-	1.43	0.04	up
circRNA1760	2.90859	0.000481066	up	gga-miR-133b_L+1_1ss22AC	-2.56093	0.0200476	down	XM_021589345.1	dpp6	inf	0	up
circRNA1760	2.90859	0.000481066	up	gga-miR-133b_L+1_1ss22AC	-2.56093	0.0200476	down	XM_021590037.1	anxa13	1.5	0.01	up
circRNA1760	2.90859	0.000481066	up	gga-miR-133b_L+1_1ss22AC	-2.56093	0.0200476	down	XM_021591298.1	capn5	inf	0	up
circRNA1760	2.90859	0.000481066	up	gga-miR-133b_L+1_1ss22AC	-2.56093	0.0200476	down	XM_021594377.1	satb1	inf	0	up
circRNA1760	2.90859	0.000481066	up	gga-miR-133b_L+1_1ss22AC	-2.56093	0.0200476	down	XM_021595466.1	thrap3	3.71	0	up
circRNA1760	2.90859	0.000481066	up	gga-miR-133b_L+1_1ss22AC	-2.56093	0.0200476	down	XM_021597686.1	dbi	1.4	0	up
circRNA1760	2.90859	0.000481066	up	gga-miR-133b_L+1_1ss22AC	-2.56093	0.0200476	down	XM_021597987.1	chka	inf	0	up
circRNA1760	2.90859	0.000481066	up	gga-miR-133b_L+1_1ss22AC	-2.56093	0.0200476	down	XM_021599071.1	rgl1	inf	0	up
circRNA1760	2.90859	0.000481066	up	gga-miR-133b_L+1_1ss22AC	-2.56093	0.0200476	down	XM_021600049.1	pum2	3.08	0.01	up
circRNA1760	2.90859	0.000481066	up	gga-miR-133b_L+1_1ss22AC	-2.56093	0.0200476	down	XM_021600050.1	pum2	2.71	0.05	up
circRNA1760	2.90859	0.000481066	up	gga-miR-133b_L+1_1ss22AC	-2.56093	0.0200476	down	XM_021600370.1	nkain2	inf	0	up
circRNA1760	2.90859	0.000481066	up	gga-miR-133b_L+1_1ss22AC	-2.56093	0.0200476	down	XM_021601708.1	fbxw2	inf	0	up
circRNA1760	2.90859	0.000481066	up	gga-miR-133b_L+1_1ss22AC	-2.56093	0.0200476	down	XM_021601969.1	rnf165	inf	0	up
circRNA1760	2.90859	0.000481066	up	gga-miR-133b_L+1_1ss22AC	-2.56093	0.0200476	down	XM_021602443.1	rgs3	inf	0	up
circRNA1760	2.90859	0.000481066	up	gga-miR-133b_L+1_1ss22AC	-2.56093	0.0200476	down	XM_021602770.1	rfx3	inf	0	up
circRNA1760	2.90859	0.000481066	up	gga-miR-133b_L+1_1ss22AC	-2.56093	0.0200476	down	XM_021603585.1	myo9b	inf	0	up
circRNA1760	2.90859	0.000481066	up	gga-miR-133b_L+1_1ss22AC	-2.56093	0.0200476	down	XM_021604432.1	evi5l,evi5	10.02	0	up
circRNA1760	2.90859	0.000481066	up	gga-miR-133b_L+1_1ss22AC	-2.56093	0.0200476	down	XM_021605374.1	chek2	2.81	0	up
circRNA1760	2.90859	0.000481066	up	gga-miR-133b_L+1_1ss22AC	-2.56093	0.0200476	down	XM_021605528.1	st8sia3	1.63	0.04	up
circRNA1760	2.90859	0.000481066	up	gga-miR-133b_L+1_1ss22AC	-2.56093	0.0200476	down	XM_021605719.1	pptc7	inf	0	up
circRNA1760	2.90859	0.000481066	up	gga-miR-133b_L+1_1ss22AC	-2.56093	0.0200476	down	XM_021606466.1	elmod3	4.18	0.03	up
circRNA1760	2.90859	0.000481066	up	gga-miR-133b_L+1_1ss22AC	-2.56093	0.0200476	down	XM_021606471.1	rnf122	1.27	0	up
circRNA1760	2.90859	0.000481066	up	gga-miR-133b_L+1_1ss22AC	-2.56093	0.0200476	down	XM_021608587.1	tmem182	inf	0.02	up
circRNA1760	2.90859	0.000481066	up	gga-miR-133b_L+1_1ss22AC	-2.56093	0.0200476	down	XM_021608702.1	msl3	inf	0	up
circRNA1760	2.90859	0.000481066	up	gga-miR-133b_L+1_1ss22AC	-2.56093	0.0200476	down	XM_021610718.1	ppp1r1a	4.07	0.01	up
circRNA1760	2.90859	0.000481066	up	gga-miR-133b_L+1_1ss22AC	-2.56093	0.0200476	down	XM_021610769.1	grm7	inf	0.03	up
circRNA1760	2.90859	0.000481066	up	gga-miR-133b_L+1_1ss22AC	-2.56093	0.0200476	down	XM_021611847.1	tpd52l1	1.34	0.01	up
circRNA1760	2.90859	0.000481066	up	gga-miR-133b_L+1_1ss22AC	-2.56093	0.0200476	down	XM_021612122.1	cdc42ep2	2.34	0	up
circRNA1760	2.90859	0.000481066	up	gga-miR-133b_L+1_1ss22AC	-2.56093	0.0200476	down	XM_021612223.1	tmem251	inf	0	up
circRNA1760	2.90859	0.000481066	up	gga-miR-133b_L+1_1ss22AC	-2.56093	0.0200476	down	XM_021612562.1	armc2	3.49	0	up
circRNA1760	2.90859	0.000481066	up	gga-miR-133b_L+1_1ss22AC	-2.56093	0.0200476	down	XM_021614258.1	rb1cc1	1.97	0.01	up
circRNA1760	2.90859	0.000481066	up	gga-miR-133b_L+1_1ss22AC	-2.56093	0.0200476	down	XM_021614668.1	gal3st2	inf	0	up
circRNA1760	2.90859	0.000481066	up	gga-miR-133b_L+1_1ss22AC	-2.56093	0.0200476	down	XM_021615608.1	baz2a	9.74	0	up
circRNA1760	2.90859	0.000481066	up	gga-miR-133b_L+1_1ss22AC	-2.56093	0.0200476	down	XM_021615653.1	atp5e	1.19	0.04	up
circRNA1760	2.90859	0.000481066	up	gga-miR-133b_L+1_1ss22AC	-2.56093	0.0200476	down	XM_021616330.1	syt2	1.76	0	up
circRNA1760	2.90859	0.000481066	up	gga-miR-133b_L+1_1ss22AC	-2.56093	0.0200476	down	XM_021617531.1	skor,akt1	inf	0	up
circRNA1760	2.90859	0.000481066	up	gga-miR-133b_L+1_1ss22AC	-2.56093	0.0200476	down	XM_021619365.1	gpm6a	1.56	0	up
circRNA1760	2.90859	0.000481066	up	gga-miR-133b_L+1_1ss22AC	-2.56093	0.0200476	down	XM_021621511.1	aak1	inf	0	up
circRNA1760	2.90859	0.000481066	up	gga-miR-133b_L+1_1ss22AC	-2.56093	0.0200476	down	XM_021621516.1	aak1	inf	0	up
circRNA1760	2.90859	0.000481066	up	gga-miR-133b_L+1_1ss22AC	-2.56093	0.0200476	down	XM_021622862.1	tor4a	2.75	0	up
circRNA1760	2.90859	0.000481066	up	gga-miR-133b_L+1_1ss22AC	-2.56093	0.0200476	down	XM_021623215.1	eda2r	4.67	0	up
circRNA1760	2.90859	0.000481066	up	gga-miR-133b_L+1_1ss22AC	-2.56093	0.0200476	down	XM_021623281.1	gjd2	inf	0	up
circRNA1760	2.90859	0.000481066	up	gga-miR-133b_L+1_1ss22AC	-2.56093	0.0200476	down	XM_021623658.1	zfyve9	inf	0.02	up
circRNA1760	2.90859	0.000481066	up	gga-miR-133b_L+1_1ss22AC	-2.56093	0.0200476	down	XM_021623844.1	b3gat1	inf	0	up
circRNA1760	2.90859	0.000481066	up	gga-miR-133b_L+1_1ss22AC	-2.56093	0.0200476	down	XM_021623988.1	gramd1b	inf	0.05	up
circRNA1760	2.90859	0.000481066	up	gga-miR-133b_L+1_1ss22AC	-2.56093	0.0200476	down	XM_021624462.1	hebp2	1.83	0.01	up
circRNA1089	3.17659	0.013866	up	mmu-mir-6236-p3_3	-1.91659	0.0171423	down	XM_021557395.1	mark1	8.49	0	up
circRNA1089	3.17659	0.013866	up	mmu-mir-6236-p3_3	-1.91659	0.0171423	down	XM_021557596.1	igf2bp1	5.22	0	up
circRNA1089	3.17659	0.013866	up	mmu-mir-6236-p3_3	-1.91659	0.0171423	down	XM_021557832.1	hs3st4	inf	0.01	up
circRNA1089	3.17659	0.013866	up	mmu-mir-6236-p3_3	-1.91659	0.0171423	down	XM_021558500.1	asic2	1.61	0.04	up
circRNA1089	3.17659	0.013866	up	mmu-mir-6236-p3_3	-1.91659	0.0171423	down	XM_021558579.1	gng5	1.33	0	up
circRNA1089	3.17659	0.013866	up	mmu-mir-6236-p3_3	-1.91659	0.0171423	down	XM_021561976.1	bmp8b	1.47	0.03	up
circRNA1089	3.17659	0.013866	up	mmu-mir-6236-p3_3	-1.91659	0.0171423	down	XM_021562988.1	arl5b	inf	0	up
circRNA1089	3.17659	0.013866	up	mmu-mir-6236-p3_3	-1.91659	0.0171423	down	XM_021563102.1	arhgap12	inf	0	up
circRNA1089	3.17659	0.013866	up	mmu-mir-6236-p3_3	-1.91659	0.0171423	down	XM_021563244.1	crcp	1.03	0	up
circRNA1089	3.17659	0.013866	up	mmu-mir-6236-p3_3	-1.91659	0.0171423	down	XM_021565779.1	larp4	6.99	0	up
circRNA1089	3.17659	0.013866	up	mmu-mir-6236-p3_3	-1.91659	0.0171423	down	XM_021568954.1	dnajc14	inf	0	up
circRNA1089	3.17659	0.013866	up	mmu-mir-6236-p3_3	-1.91659	0.0171423	down	XM_021570824.1	arrdc4	1.73	0.05	up
circRNA1089	3.17659	0.013866	up	mmu-mir-6236-p3_3	-1.91659	0.0171423	down	XM_021571022.1	an3	1.46	0.03	up
circRNA1089	3.17659	0.013866	up	mmu-mir-6236-p3_3	-1.91659	0.0171423	down	XM_021573436.1	smad1	inf	0	up
circRNA1089	3.17659	0.013866	up	mmu-mir-6236-p3_3	-1.91659	0.0171423	down	XM_021574287.1	reep1	1.78	0	up
circRNA1089	3.17659	0.013866	up	mmu-mir-6236-p3_3	-1.91659	0.0171423	down	XM_021575641.1	zgc:91940	6.64	0.01	up
circRNA1089	3.17659	0.013866	up	mmu-mir-6236-p3_3	-1.91659	0.0171423	down	XM_021576707.1	-	1.21	0	up
circRNA1089	3.17659	0.013866	up	mmu-mir-6236-p3_3	-1.91659	0.0171423	down	XM_021580957.1	agpat5	1.2	0.03	up
circRNA1089	3.17659	0.013866	up	mmu-mir-6236-p3_3	-1.91659	0.0171423	down	XM_021584457.1	syncrip	6.69	0	up
circRNA1089	3.17659	0.013866	up	mmu-mir-6236-p3_3	-1.91659	0.0171423	down	XM_021587657.1	abhd5	inf	0	up
circRNA1089	3.17659	0.013866	up	mmu-mir-6236-p3_3	-1.91659	0.0171423	down	XM_021591272.1	sptbn1	6.99	0.03	up
circRNA1089	3.17659	0.013866	up	mmu-mir-6236-p3_3	-1.91659	0.0171423	down	XM_021595500.1	eva1b	inf	0	up
[truncated: 1,063 more rows]
